# Supplementary material for: Promoter Usage and Dynamics in Vascular Smooth Muscle Cells Exposed to Fibroblast Growth Factor-2 or Interleukin-1β
Source: Sci Rep. 2018 Sep 3;8:13164. doi: 10.1038/s41598-018-30702-4 (PMC6120868; doi:10.1038/s41598-018-30702-4)
Supplement: Supplementary file 2 — Suppl Table 1-Responsive genes [file 41598_2018_30702_MOESM2_ESM.xlsx]

## Sheet: common
common
p1@ENST00000364494
p1@DDIT4
p1@ENST00000395256
p1@IFIT2
p2@IFIT3
p1@IFIT1
p1@MMP12
p1@MTRNR2L2,p1@MTRNR2L8
p1@ENST00000476780
p5@TRMT112
p1@NEAT1
p1@AF130094
p2@MALAT1
p4@USP35
p2@ENST00000463796
p1@ENST00000463796
p1@SNORA3
p1@COX6A1
p1@ENST00000488123
p1@ENST00000459949
p1@ENST00000483424
p1@ENST00000550578
p1@ENST00000547203
p1@ENST00000550290
p8@GAPDH
p4@TPT1
p1@WARS
p1@TNFAIP2
p1@RPPH1
p8@LRP10
p1@GCH1
p1@BDKRB1
p1@C15orf48
p3@NEDD4
p1@BCL2A1
p1@SOCS1
p9@ALDOA
p1@AB462506
p1@ENST00000412454
p1@CCL2
p1@CCL8
p1@CCL5
p1@CCL3
p1@SNORA21
p1@RPL19
p2@CSF3
p1@CSF3
p4@CSF3
p2@CU691369
p3@COL1A1
p1@ENST00000465918
p1@ENST00000390893
p1@ENST00000365207
p1@ENST00000494879
p1@SOCS3
p2@ACTG1
p1@ENST00000516139
p1@ENST00000516857
p6@TGFB1
p1@EBI3
p1@ENST00000503632
p2@AK301380
p1@ENST00000486380
p1@ENST00000465104
p1@ENST00000516385
p2@ENST00000516385
p2@SCARNA2
p1@TNFRSF1B
p1@ENST00000410856
p1@ENST00000391154
p1@CTSS
p3@PEA15
p1@PTGS2
p1@IL24
p1@G0S2
p1@ENST00000384108
p1@RNU5F-1
p2@GBP3
p1@GBP1
p1@ENST00000516420
p3@ENST00000516420
p2@ENST00000516420
p1@ENST00000429337
p1@ENST00000362935
p1@RCAN1
p1@CLDN14
p1@IL1A
p2@IL1B
p5@IL1B
p1@IL1B
p2@DBI
p1@ENST00000516509
p1@TNFAIP6
p2@TFPI
p1@ENST00000492032
p1@ENST00000314394,p1@ENST00000431098
p20@FN1
p1@CCL20
p1@ENST00000490522
p2@ITM2C
p4@EMILIN1
p1@FTH1P3
p1@ENST00000363937
p1@ENST00000410792
p3@YWHAQ
p1@ENST00000496294
p1@ENST00000479738
p1@ENST00000492880
p1@SCARNA7
p9@B3GNT5
p3@ATP13A3
p2@ATP13A3
p1@TNIP3
p1@ENST00000384453
p1@ENST00000365345
p1@RPL7AP31
p1@MT1P2
p2@MT1P2
p1@ENST00000474870
p1@IL8
p4@IL8
p2@IL8
p1@CXCL1
p1@CXCL5
p1@CXCL3
p1@CXCL2
p1@ENST00000464639
p1@CXCL10
p1@RPS17P2
p2@TNFAIP8
p13@TGFBI
p1@ENST00000485443
p1@ENST00000496373
p1@ESM1
p1@ENST00000489202
p1@FYN
p1@ENST00000492060
p1@EDN1
p1@RNU1-11P
p10@CTGF
p3@CTGF
p4@CTGF
p1@TNFAIP3
p1@CD83
p2@AK093984
p4@SOD2
p3@WTAP
p1@HIST1H1E
p1@TNF
p1@ENST00000459274
p1@NAMPT
p1@BPGM
p1@uc003vzz.1
p13@ITGB8
p1@IL6
p1@IGFBP3
p1@RNU1-14P
p1@ENST00000517158
p2@STEAP2
p5@COL1A2
p1@uc010meg.2
p1@NRG1
p1@C8orf4
p2@ENST00000498581
p1@ENST00000498581
p1@LY96
p1@ENST00000523859
p1@RIPK2
p2@RIPK2
p1@OSGIN2
p2@OSGIN2
p1@ENST00000504616
p1@TXN
p2@PAPPA
p1@TRAF1
p3@RPL12
p1@CU693283
p2@ANXA2P2
p1@RMRP
p1@AK3
p1@ANXA1
p1@ENST00000463508
p1@ENST00000401543
p1@AB017116
p11@uc004cov.3
p1@AK129724
p2@Y17180
p4@uc004cow.1
p5@uc004cox.3
p11@uc004cox.3
p12@uc004cox.3
p2@uc004cor.1
p2@uc004cox.3
p1@uc004coy.2
p1@BC006482
p1@uc004coz.1
p3@BC006482
p1@uc004cos.3
p5@uc004cos.3
p4@uc004cos.3
p3@uc004cos.3
p2@uc004cos.3
p1@AK026170
p2@AK026170
p3@AK026170
p1@BC009316
p2@uc004coq.3
p4@AB462505
p1@AB462505
p6@AB462505
p2@AB462505
p5@AB462505
p3@AB462505
p2@AK074482
p1@AF216862
p1@AK123234
p1@uc004coq.3
p1@AF275801
p3@uc011mfh.1
p5@uc004cou.3
p3@uc004cou.3
p1@HQ013247
p1@BC023992
p1@RN28S1
p1@ENST00000434365
p1@RPL39
p1@ENST00000484719
p3@L32785
p1@RN5-8S6
p2@KLF6
p1@KLF6
p13@HMGA2
p1@TSC22D1
p1@FOS
p1@FOSB
p1@ATF3
p1@ZEB2
p1@KLF7
p1@NFKBIZ
p1@CSRNP1
p1@NFKB1
p1@EGR1
p2@EGR1
p2@NCOA7
p2@SNAI2
p1@MSC

## Sheet: only_fgf2
onlyFGF2
p1@A2M
p1@AB032018
p1@AB046614
p1@AB383954
p1@AB384358
p1@AB384376
p1@AB463009
p1@ACP5
p1@ACSL1
p1@ADAMTS12
p1@ADH5P3
p1@ADIPOQ
p1@AF090094
p1@AF119891
p1@AF271776
p1@AF391805
p1@AIF1
p1@AJ270690
p1@AK000561
p1@AK025408
p1@AK054921
p1@AK074482
p1@AK092386,p1@AX747513
p1@AK125157
p1@AK301380
p1@AK309516
p1@AL359334,p1@L08441
p1@ALDH1A1
p1@ANGEL2
p1@ANTXR2
p1@AOC3
p1@APBB3
p1@APOBEC3A
p1@APOE
p1@AQP9
p1@ARHGAP29
p1@ARRDC3
p1@ASCC1
p1@ATP13A3
p1@ATP5G2P1
p1@AVPI1
p1@AY206700
p1@BC016999
p1@BC073897
p1@BCHE
p1@BCL6
p1@BDH2
p1@BDNF
p1@BMP2
p1@BNIP3
p1@BRD7
p1@BX649164
p1@C10orf116
p1@C15orf29
p1@C1QA
p1@C1QB
p1@C1QC
p1@C3AR1
p1@C5AR1
p1@C5orf13
p1@CCL18
p1@CCL19
p1@CCL22
p1@CCL26
p1@CCL4
p1@CCR7
p1@CD14
p1@CD163
p1@CD36
p1@CD37
p1@CD38
p1@CD40
p1@CD48
p1@CD52
p1@CD53
p1@CD58
p1@CD74
p1@CD84
p1@CD86
p1@CDK14
p1@CDK2AP1
p1@CDO1
p1@CEBPA
p1@CFD
p1@CHD2
p1@CHEK2
p1@CHI3L1
p1@CHIC2
p1@CHIT1
p1@CLEC4E
p1@COPB1
p1@CREBZF
p1@CRYAB
p1@CSF2RB
p1@CSTA
p1@CU675118
p1@CU676329,p1@CU680177
p1@CU676347
p1@CU679146
p1@CU691369
p1@CU691854
p1@CU691860
p1@CXCL11
p1@CXCL9
p1@CYBB
p1@CYP27A1
p1@CYP4V2
p1@CYP51A1
p1@DCBLD2
p1@DDIT3
p1@DLG5
p1@DNAJB4
p1@DSEL
p1@DUS4L
p1@DUSP10
p1@EEF1A1P5
p1@EIF3CL,p1@EIF3C
p1@ENST00000292369,p1@ENST00000414739,p1@ENST00000454084
p1@ENST00000325000
p1@ENST00000331835
p1@ENST00000339867
p1@ENST00000362817
p1@ENST00000362976
p1@ENST00000364015
p1@ENST00000364033
p1@ENST00000364294
p1@ENST00000364351
p1@ENST00000364447
p1@ENST00000365329
p1@ENST00000383897
p1@ENST00000384181
p1@ENST00000384472
p1@ENST00000384486
p1@ENST00000384770
p1@ENST00000390851
p1@ENST00000392730,p1@ENST00000396469
p1@ENST00000406023,p1@ENST00000521867
p1@ENST00000407291
p1@ENST00000407942
p1@ENST00000410818
p1@ENST00000412485
p1@ENST00000412545
p1@ENST00000412571
p1@ENST00000414313
p1@ENST00000415453
p1@ENST00000419827
p1@ENST00000420392
p1@ENST00000421443
p1@ENST00000434317
p1@ENST00000435916
p1@ENST00000438379
p1@ENST00000440505
p1@ENST00000443031
p1@ENST00000443143
p1@ENST00000443631
p1@ENST00000445194
p1@ENST00000451056
p1@ENST00000452798
p1@ENST00000454470
p1@ENST00000457822
p1@ENST00000461458
p1@ENST00000464216
p1@ENST00000465359
p1@ENST00000467115
p1@ENST00000469262
p1@ENST00000471276
p1@ENST00000471696,p1@ENST00000477889,p1@ENST00000492132
p1@ENST00000472975
p1@ENST00000474527
p1@ENST00000476715
p1@ENST00000478287
p1@ENST00000478936
p1@ENST00000480540
p1@ENST00000486001
p1@ENST00000486251
p1@ENST00000486625
p1@ENST00000487352
p1@ENST00000488511
p1@ENST00000489347
p1@ENST00000491307
p1@ENST00000492374
p1@ENST00000493052
p1@ENST00000496507
p1@ENST00000496596
p1@ENST00000498753
p1@ENST00000512313
p1@ENST00000516023
p1@ENST00000516080
p1@ENST00000516235
p1@ENST00000516428
p1@ENST00000516522
p1@ENST00000516617
p1@ENST00000517243
p1@ENST00000518134
p1@ENST00000524963
p1@ENST00000530595,p1@uc001nkt.1
p1@ENST00000533516
p1@ENST00000555937
p1@ENST00000560750
p1@EPB41L3
p1@EPSTI1
p1@ERV3-1
p1@EXOC6
p1@FABP3
p1@FABP4
p1@FAM200B
p1@FBP1
p1@FBXO3
p1@FBXW11
p1@FCER1G
p1@FCGR2A
p1@FERMT3
p1@FGF7
p1@FKBP1C
p1@FOLR2
p1@FOSL1
p1@FTH1P7
p1@FTH1P8
p1@FYB
p1@GADD45A
p1@GAL
p1@GBP5
p1@GCLM
p1@GM2A
p1@GOLGA4
p1@GOLM1
p1@GOLPH3
p1@GOLT1B
p1@GPC4
p1@GPD1
p1@GPNMB
p1@GPR183
p1@GPR84
p1@GRB10
p1@HAMP
p1@HBEGF
p1@HCK
p1@HERC5
p1@HHEX
p1@HIBADH
p1@HLA-DPA1
p1@HLA-DPB1
p1@HLA-DQA1
p1@HLA-DQA2
p1@HLA-DQB1
p1@HLA-DRA
p1@HLA-F
p1@HMGB1P9
p1@HOXA2
p1@IDO1
p1@IFI27
p1@IFI30
p1@IFI44L
p1@IFIT3
p1@IGSF6
p1@IL10
p1@IL10RA
p1@IL18
p1@IL18BP
p1@IL1RN
p1@IL2RA
p1@IL2RG
p1@IL33
p1@IRF8
p1@IRG1
p1@ISLR
p1@ITGA2
p1@ITGAX
p1@ITGB2
p1@JAK1
p1@JUND
p1@KDELC2
p1@KIFC3
p1@KLHL21
p1@KPNA3
p1@L32785
p1@LAIR1
p1@LAMP3
p1@LAPTM5
p1@LCP1
p1@LGALS9
p1@LILRB4
p1@LITAF
p1@LMBR1
p1@LOC100131234
p1@LOC100287467
p1@LOC100379224
p1@LOC100507299
p1@LOC646576
p1@LPAR6
p1@LPCAT2
p1@LPCAT4
p1@LPL
p1@LRP1
p1@LRP12
p1@LRRC49
p1@LSP1
p1@LTA4H
p1@LYPLA1
p1@LYZ
p1@M12996
p1@M25300
p1@MAFB
p1@MCTP1
p1@METTL20
p1@MIR181A2HG
p1@MIR21
p1@MIR572
p1@MKL2
p1@MMP3
p1@MMP7
p1@MMP9
p1@MNDA
p1@MORF4L1P1
p1@MPEG1
p1@MRPS18A
p1@MS4A14,p1@MS4A7
p1@MT1F
p1@MT1G
p1@MT1H
p1@MT1L,p1@MT1M
p1@MTND4P12
p1@MTND4P24
p1@MTND6P4
p1@MX2
p1@MYCT1
p1@NAB1
p1@NAB2
p1@NACA2
p1@NAP1L4P3
p1@NCF2
p1@NCKAP1L
p1@NDRG1
p1@NFIA
p1@NFIL3
p1@NKG7
p1@NOD1
p1@NPL
p1@NPM1
p1@NPPB
p1@NR1D2
p1@NR1H3
p1@NTAN1
p1@OAS1
p1@OAS2
p1@OAS3
p1@OASL
p1@OBFC1
p1@ODC1
p1@OLFM2
p1@PAICSP4
p1@PAIP1
p1@PANX1
p1@PANX2
p1@PAQR3
p1@PCNX
p1@PDZK1IP1
p1@PEG10
p1@PGP
p1@PIGZ
p1@PILRA
p1@PIN4
p1@PLA2G7
p1@PLAG1
p1@PLD1
p1@PLDN
p1@PLEK
p1@PMAIP1
p1@POC5
p1@POLR3A
p1@POPDC3
p1@PPAT
p1@PPP3CC
p1@PPP6C
p1@PPTC7
p1@PRKAG2
p1@PSD3
p1@PTGDS
p1@PTGES
p1@PTGR1
p1@PTMAP8
p1@PTPRC
p1@PVRL3
p1@RAB6A
p1@RABIF
p1@RALGAPA1
p1@RANBP2
p1@RAPGEF1
p1@RASSF4
p1@RBM39
p1@RBP4
p1@RBPMS
p1@RFWD2
p1@RG9MTD2
p1@RGS1
p1@RNASE1
p1@RND3
p1@RNF168
p1@RNU4-2
p1@RNU4-4P
p1@RNU4ATAC
p1@RNU7-1,p4@C12orf57
p1@RP2
p1@RPGR
p1@RPL10AP2
p1@RPL13AP2
p1@RPL26
p1@RPL29P19
p1@RPL34P23
p1@RPL7A
p1@RPP40
p1@RPS15P5
p1@RPS19P1
p1@RPS2P5
p1@RPS7P1
p1@RRM2B
p1@RSAD2
p1@RSF1
p1@RWDD4
p1@S100A4
p1@S100A8
p1@S100A9
p1@SAMSN1
p1@SCARNA2
p1@SDS
p1@SEPP1
p1@SEPT10
p1@SERINC1
p1@SERINC5
p1@SERPINB1
p1@SERPING1
p1@SERPINH1
p1@SFRP1
p1@SFRP2
p1@SLAMF7
p1@SLC11A2
p1@SLC14A1
p1@SLC1A3
p1@SLC22A23
p1@SLC33A1
p1@SLC39A8
p1@SLC4A7
p1@SLC9A7
p1@SNHG1
p1@SNORD111B
p1@SNORD13
p1@SOS2
p1@SPCS2
p1@SPI1
p1@SPP1
p1@SPPL2A
p1@SPRY4
p1@SRGAP2P2
p1@SRSF2
p1@SSTR2
p1@ST7-AS1
p1@STAB1
p1@STAG3L1
p1@STC1
p1@SUB1P1
p1@SUMO1P3
p1@SUMO2P3
p1@SYNC
p1@TBC1D4
p1@TBCAP1
p1@TBL1X
p1@TFEC
p1@TFPI2
p1@THRSP
p1@TIMM23B
p1@TM4SF1
p1@TM4SF19
p1@TM7SF3
p1@TM7SF4
p1@TMEM129
p1@TMEM158
p1@TMEM176A
p1@TMEM176B
p1@TMEM30A
p1@TMEM47
p1@TMEM50B
p1@TMEM64
p1@TNFSF10
p1@TNFSF13
p1@TNFSF13B
p1@TNFSF15
p1@TNS1
p1@TRIM68
p1@TSLP
p1@TSPAN13
p1@TSPAN3
p1@TXNDC12
p1@TXNDC5
p1@TYMP
p1@TYROBP
p1@U95646
p1@UBA52P3
p1@uc004cor.1
p1@uc004cou.3
p1@uc004cow.1
p1@uc004cox.3
p1@uc011mfh.1
p1@uc011mfi.1
p1@UCP2
p1@USP18
p1@USP40
p1@USP47
p1@USP9X
p1@VAMP8
p1@VEGFA
p1@VEGFC
p1@VEPH1
p1@WDSUB1
p1@XBP1
p1@XPOT
p1@Y15912,p1@Y15914
p1@Y15913,p1@Y15915,p1@Y15919
p1@Y16346
p1@Y17172
p1@Y17178
p1@Y17180
p1@YRDC
p1@YWHAZ
p1@ZDHHC1
p1@ZFP112,p1@ZNF285
p1@ZNF180
p1@ZNF295
p1@ZNF385A
p1@ZNF830
p10@ACTG1
p10@APP
p10@BC006482
p10@CALD1
p10@CALM3,p12@CALM1,p8@CALM2
p10@CALR
p10@CD44
p10@COL1A1
p10@DLGAP4
p10@EEF1A1
p10@GBE1
p10@HIST1H4C,p10@HIST1H4F,p9@HIST1H4A,p9@HIST1H4B,p9@HIST1H4D,p9@HIST1H4E,p9@HIST1H4H,p9@HIST1H4I,p9@HIST1H4J,p9@HIST1H4K,p9@HIST1H4L,p9@HIST2H4A,p9@HIST2H4B,p9@HIST4H4
p10@PAPPA
p10@TGFBI
p10@THBS1
p10@TPM1
p10@uc004cov.3
p10@uc004coy.2
p11@ACTB
p11@BGN
p11@C17orf49
p11@CALD1
p11@CALR
p11@COL1A1
p11@COL1A2
p11@DPP4
p11@DPYSL3
p11@GNAS
p11@GNB2L1
p11@GREM1
p11@LNX1
p11@PRRC2C
p11@THBS1
p12@ALDOA
p12@CALR
p12@COL1A1
p12@DEGS1
p12@FKBP10
p12@GNAS
p12@ITGB1
p12@PPP1R18
p12@TGFBI
p12@TUBB
p12@uc004coz.1
p12@uc011mfh.1
p13@ARGLU1
p13@AY206700
p13@CALD1
p13@COL1A1
p13@COL6A2
p13@GAPDH
p13@UBE2D3
p13@uc004cov.3
p14@ACTB
p14@FN1
p14@THBS1
p14@TM4SF1
p14@uc004cov.3
p15@BGN
p15@CALR
p15@HMGA2
p15@LRP10
p16@CALD1
p16@DPYSL2
p17@ALDOA
p17@CALD1
p17@EIF5
p17@FKBP10
p17@TMEM66
p18@CALD1
p18@EEF2
p19@COL6A2
p19@PRMT1
p2@AF090094
p2@AF119891
p2@AF275801
p2@AF391805
p2@AGPAT1
p2@AK054921
p2@AK124456
p2@AK129724
p2@APBA2
p2@APOBEC3C
p2@APP
p2@ARF4
p2@ARHGDIA
p2@ARPC2
p2@ATP5J2
p2@BC005228
p2@BC006482
p2@BC007552
p2@BC014200
p2@BC016999
p2@BCL2A1
p2@BGN
p2@BRD7
p2@BX649164
p2@C17orf76-AS1
p2@C18orf32
p2@C1orf86
p2@C3orf78
p2@C6orf120
p2@C9orf102
p2@C9orf133
p2@CALR
p2@CAPG
p2@CARD8
p2@CCDC104
p2@CCND1
p2@CD44
p2@CD47
p2@CD48
p2@CDC42EP3
p2@CHI3L1
p2@CNN2
p2@COL1A1
p2@COL1A2
p2@COL5A1
p2@COL6A1
p2@COQ10B
p2@CREM
p2@CTR9
p2@CTSD
p2@CU675840
p2@CYP2S1
p2@CYP51A1
p2@DALRD3
p2@DCTN1
p2@DLG3
p2@DNAJB6
p2@DOM3Z
p2@DPP4
p2@DTWD1
p2@EDIL3
p2@EEF2
p2@EHD2
p2@EIF2D
p2@EIF3H
p2@EIF5B
p2@ENOX1
p2@ENST00000469262
p2@ENST00000488123
p2@ENST00000492060
p2@ENST00000492974
p2@ENST00000509252
p2@ENST00000512165
p2@ENST00000515712
p2@ENST00000516388
p2@ENST00000517158
p2@ENST00000545938
p2@ENST00000555937
p2@ERBB2IP
p2@EU016553
p2@FAM18B1
p2@FGF2
p2@FN1
p2@FSCN1
p2@FTH1
p2@FTH1P8
p2@GAPDHP65
p2@GPR183
p2@GREM1
p2@HECTD1
p2@HEG1
p2@HINT1
p2@HIST1H2AK,p2@HIST1H2AM,p3@HIST1H2AG,p3@HIST1H2AH,p3@HIST1H2AI,p3@HIST1H2AL
p2@HLA-A
p2@HSP90AA1
p2@HSP90AB1
p2@HSPB6
p2@HYI
p2@IL2RA
p2@IMPAD1
p2@ISG20
p2@ITGAV
p2@ITGAX
p2@ITGB1
p2@ITGB2
p2@KCTD4
p2@KDELC1
p2@KIF22
p2@KLHL9
p2@L10377
p2@LAMB1
p2@LAPTM5
p2@LIN54
p2@LIPA
p2@LRP3
p2@LSP1
p2@LTC4S
p2@M25300
p2@MAPKAP1
p2@MARCH3
p2@MATR3
p2@METTL3
p2@MGAT1
p2@MMP1
p2@MSL3
p2@MT1M
p2@MTND6P4
p2@NAMPT
p2@NCL
p2@NFE2L2
p2@NLK
p2@NPDC1
p2@NRAS
p2@NT5C3
p2@NT5DC2
p2@NUCKS1
p2@OAS1
p2@OLA1
p2@OS9
p2@OSBPL8
p2@P4HB
p2@PARVA
p2@PFDN5
p2@PHC2
p2@PHF3
p2@PIGT
p2@PIGV
p2@PKM2
p2@PLEKHG5
p2@PLSCR4
p2@POLR2K
p2@PPAP2A
p2@PPP1R3B
p2@PRMT3
p2@PRPF38B
p2@PRR13
p2@PRSS23
p2@PSD4
p2@PSMF1
p2@PTPN14
p2@RBBP5
p2@RDH11
p2@RHOF
p2@RNF20
p2@RPL14P5
p2@RPL28
p2@RPL3
p2@RPL36AL
p2@RPL38
p2@RPLP2
p2@RPS7P1
p2@RRM2B
p2@RTN2
p2@S100A13
p2@SEC61A1
p2@SERPINA1
p2@SFPQ
p2@SLAMF7
p2@SLC25A24
p2@SLC25A39
p2@SLC30A1
p2@SLC35F5
p2@SLITRK4
p2@SMARCA1
p2@SNORD114-1
p2@SNORD15B
p2@SNORD97
p2@SNRPD2P1
p2@SPPL3
p2@STARD5
p2@SUMF2
p2@TAF10
p2@TAGLN
p2@TBC1D10A
p2@TBCAP1
p2@TEK
p2@TFPI2
p2@THAP7
p2@THBS1
p2@TJP1
p2@TMED5
p2@TMEM154
p2@TPM2
p2@TPM3
p2@TSPAN6
p2@TTC32
p2@TUBA1C
p2@TXN
p2@TYSND1
p2@UACA
p2@UBE2J1
p2@uc004cov.3
p2@uc004cow.1
p2@uc004coy.2
p2@uc011mfh.1
p2@uc011mfi.1
p2@USP19
p2@VNN1
p2@VPS52
p2@WBP2
p2@ZNF446
p2@ZNF460
p2@ZYX
p20@CALD1
p20@NME4
p21@CLIC4
p21@THBS1
p22@CALD1
p22@ENAH
p24@FN1
p24@uc004coz.1
p25@FN1
p25@uc004cov.3
p25@uc004coz.1
p26@HNRNPUL1
p26@uc004cov.3
p28@P4HB
p29@FN1
p3@AB032018
p3@ACACA
p3@ACTG1
p3@ACTN4
p3@AF119891
p3@AF275801
p3@AFF4
p3@AHNAK2
p3@AK000561
p3@AK054921
p3@AK301380
p3@ANTXR2
p3@ANXA5
p3@AP2M1
p3@APLP2
p3@APOL3
p3@ARHGDIA
p3@ARSJ
p3@ATP6V0C
p3@ATXN10
p3@BC007552
p3@BC015134
p3@BGN
p3@C11orf84
p3@C18orf32
p3@C19orf70
p3@CAMK2N1
p3@CANX
p3@CD44
p3@CD63
p3@CDK2AP1
p3@CFL1
p3@CLNS1A
p3@COL6A1
p3@COL6A2
p3@COPB2
p3@CU691369
p3@CYP27A1
p3@EIF3A
p3@EIF3L
p3@EIF5B
p3@ENST00000473498
p3@ENST00000492974
p3@ENST00000517158
p3@EPB41L2
p3@FAM55C
p3@FKBP10
p3@FN1
p3@FTH1P8
p3@GNG11
p3@GSTP1
p3@HCG18
p3@HGSNAT
p3@HIF1A
p3@HNRNPA2B1
p3@HNRNPH3
p3@HSP90AA1
p3@HSPA4
p3@HSPH1
p3@IGF1R
p3@IL8
p3@INF2
p3@INTS10
p3@INTS8
p3@JTB
p3@LINC00152
p3@MALAT1
p3@MAP1A
p3@MAP4K4
p3@MATR3
p3@MDH2
p3@MFAP2
p3@MIR21
p3@MKNK2
p3@MRPL18
p3@MVP
p3@NAP1L1
p3@NCL
p3@NDUFS8
p3@NETO2
p3@NUTF2
p3@PCBP2
p3@PCNA
p3@PCOLCE
p3@PDE4B
p3@PDE4DIP
p3@PDIA3
p3@PDIA6
p3@PJA2
p3@PNN
p3@PRNP
p3@PTGES
p3@RAB32
p3@RBM3
p3@RHOA
p3@RNASE1
p3@RPL28
p3@RPL3
p3@RPL5
p3@RPPH1
p3@RRP8
p3@SARM1
p3@SCD
p3@SERPINA1
p3@SFR1
p3@SGK1
p3@SH3KBP1
p3@SIGMAR1
p3@SLITRK4
p3@SLTM
p3@SNX10
p3@SNX5
p3@SP3
p3@SRSF5
p3@SSR2
p3@ST13
p3@TAF15
p3@TAGLN
p3@TGFBI
p3@TGM2
p3@THBS1
p3@TIMP1
p3@TMEM123
p3@TMEM66
p3@TNFAIP8L3
p3@TNFRSF21
p3@TNS3
p3@TPT1
p3@TRIM37
p3@TRIM8
p3@TSPAN14
p3@TUBA1C
p3@TUBB
p3@uc001iot.1
p3@uc004cov.3
p3@uc004cow.1
p3@uc004coy.2
p3@uc004coz.1
p3@uc011mfi.1
p3@USP34
p3@VAMP2
p3@VGLL3
p3@YWHAZ
p3@Z70769
p3@ZFP91-CNTF
p3@ZYX
p31@B4GALT1
p32@COL1A1
p34@CD44
p35@PCBP2
p37@FN1
p38@CD44
p39@MYADM
p4@ACTG1
p4@AF130094
p4@AF275801
p4@AGPAT1
p4@AK000561
p4@ATP1A1
p4@ATP5B
p4@ATP6V1F
p4@BC006482
p4@BC016999
p4@BGN
p4@CALD1
p4@CALR
p4@CALU
p4@CDH11
p4@CDH2
p4@COL6A1
p4@CTSA
p4@CTSB
p4@CTSD
p4@CU691369
p4@CYR61
p4@DBN1
p4@DCBLD2
p4@DGKG
p4@EFEMP2
p4@EIF3A
p4@EIF3D
p4@ENAH
p4@ENO1
p4@EPM2AIP1
p4@FAM26E
p4@FKBP10
p4@FTL
p4@GLT8D1
p4@GREM1
p4@HIST1H4A,p4@HIST1H4B,p4@HIST1H4D,p4@HIST1H4E,p4@HIST1H4F,p4@HIST1H4H,p4@HIST1H4I,p4@HIST1H4J,p4@HIST1H4K,p4@HIST1H4L,p4@HIST2H4A,p4@HIST2H4B,p4@HIST4H4,p5@HIST1H4C
p4@HNRNPA2B1
p4@HSP90AB1
p4@IGFBP5
p4@IL1B
p4@ITGB1
p4@KBTBD11
p4@LAMP1
p4@MAGED1
p4@MBD6
p4@MFAP2
p4@MIDN
p4@MMP2
p4@MYADM
p4@NACA
p4@P4HB
p4@PHC2
p4@PIGP
p4@PNN
p4@PNPLA2
p4@PRKAR1A
p4@PRPF38B
p4@RAC2
p4@RAI14
p4@RPL11
p4@SERPINE1
p4@SLC2A4RG
p4@SLTM
p4@SNX10
p4@TCF4
p4@TGFB1
p4@TGFBI
p4@THBS1
p4@TIMP1
p4@TNFRSF21
p4@TP53I3
p4@TPM2
p4@UBE2V1
p4@uc004cov.3
p4@uc004cox.3
p4@uc011mfh.1
p4@uc011mfi.1
p4@VAMP2
p4@WBP2
p42@THBS1
p44@GAPDH
p5@ACAA2
p5@ACAD11
p5@ACTB
p5@AF391805
p5@AK129724
p5@ANXA1
p5@ARF3
p5@ARID5B
p5@ARPC1B
p5@ASPH
p5@ATN1
p5@ATP1A1
p5@AY206700
p5@BGN
p5@CALR
p5@CAPNS1
p5@CASP7
p5@CD44
p5@CFL1
p5@CHD9
p5@CTNNB1
p5@CTSB
p5@DAG1
p5@EEF2
p5@ENST00000533109
p5@FILIP1L
p5@FKBP10
p5@GNB2L1
p5@GREM1
p5@GRINA
p5@HLA-A
p5@HNRNPA2B1
p5@ITM2B
p5@LOX
p5@MAP4K4
p5@MATR3
p5@MMP1
p5@MYADM
p5@MYH9
p5@NCL
p5@NEXN
p5@NFIX
p5@NNMT
p5@NT5DC2
p5@PAPPA
p5@PCNA
p5@PEA15
p5@PKM2
p5@PLEC
p5@PPP3CC
p5@PSAP
p5@RPL27A
p5@RTN4
p5@SEC24A
p5@SERPINE1
p5@SH3KBP1
p5@SHC1
p5@SRSF11
p5@STARD7
p5@TGFBR2
p5@THBS1
p5@TIMP1
p5@TIMP2
p5@TNFRSF1A
p5@UBE2D3
p5@uc004cow.1
p5@uc004coy.2
p5@uc011mfi.1
p5@USP22
p5@VAMP2
p5@WWTR1
p5@YWHAH
p6@ACTB
p6@AK129724
p6@ALG3
p6@AP2A1
p6@AP2M1
p6@APP
p6@AY206700
p6@BC006482
p6@CALR
p6@CALU
p6@CD44
p6@CD63
p6@COL1A1
p6@COL1A2
p6@COMT
p6@CREB3L2
p6@DLC1
p6@EDIL3
p6@FILIP1L
p6@FLNA
p6@FN1
p6@FOXP1
p6@GADD45A
p6@GNAS
p6@GNB2L1
p6@GRINA
p6@GSN
p6@HNRNPA2B1
p6@HSP90AA1
p6@IL1B
p6@KLF6
p6@LGALS1
p6@LPAR1
p6@LTBP1
p6@MAP1B
p6@MMP14
p6@MMP2
p6@NCL
p6@P4HB
p6@PPP1R18
p6@PRNP
p6@PSAP
p6@RAB1B
p6@RALY
p6@RHOC
p6@S100A16
p6@SEC63
p6@THBS1
p6@TUBA1A
p6@uc004cou.3
p6@uc004cov.3
p6@uc004cox.3
p6@uc004coy.2
p6@uc011mfi.1
p6@ZYX
p60@NCOR2
p7@AF271776
p7@AK129724
p7@ARHGEF40
p7@ARSJ
p7@ASPH
p7@AY206700
p7@BC006482
p7@BGN
p7@BRI3
p7@CALR
p7@CAPN2
p7@COL1A2
p7@COL6A1
p7@COL6A2
p7@CREB3L2
p7@CTSA
p7@DDX17
p7@FN1
p7@IDS
p7@MAGED1
p7@NME4
p7@SERPINE1
p7@SLC2A4RG
p7@TGFBI
p7@THBS1
p7@TMBIM6
p7@uc004cou.3
p7@uc004cov.3
p7@uc004cow.1
p7@uc004coy.2
p7@uc004coz.1
p7@ZYX
p8@ACTB
p8@ARPC2
p8@AY206700
p8@CALD1
p8@CALR
p8@CCDC80
p8@CD63
p8@CEP170
p8@COL1A1
p8@COL6A2
p8@CREB3L2
p8@DCBLD2
p8@FN1
p8@GNG11
p8@HNRNPUL1
p8@MAP1B
p8@MYL9
p8@NCL
p8@NR2F2
p8@SPARC
p8@THBS1
p8@TPM1
p8@uc004cov.3
p8@uc004cox.3
p8@uc011mfi.1
p9@ACTG1
p9@AP2M1
p9@CAPN2
p9@COL1A1
p9@COL6A3
p9@DDAH1
p9@FN1
p9@GDI1
p9@GREM1
p9@HDLBP
p9@IL1B
p9@IL8
p9@MAP1B
p9@MAP4K4
p9@NCL
p9@P4HB
p9@THBS1
p9@uc004cou.3
p9@uc004cov.3

## Sheet: only_il1b
onlyIL1B
p5@BLOC1S2
p1@RNU4-5P
p1@CASP7
p1@FAM107B
p1@BAMBI
p1@MAP3K8
p3@MAP3K8
p11@ITGB1
p1@C10orf10
p1@MTRNR2L5
p1@IL15RA
p2@IFIT5
p1@ANKRD1
p1@BIRC3
p1@AMPD3
p1@MRGPRX3
p3@NAP1L4
p2@C11orf96
p1@C11orf96
p6@TNKS1BP1
p1@SLC43A3
p1@EHD1
p2@BC020337
p6@BC020337
p5@CCND1
p1@PPFIA1
p1@PGM2L1
p2@MTMR2
p2@DRAM1
p4@DRAM1
p1@OLR1
p2@PXN
p3@ENST00000488123
p1@MGP
p1@ENST00000537525
p1@AMIGO2
p4@XPOT
p2@GALNT4
p1@ATP2B1
p1@LOC338758
p2@LUM
p1@LUM
p1@RASL11A
p1@LNX2
p1@LHFP
p1@C13orf15
p10@LACC1
p14@FNDC3A
p1@BORA
p1@RNF219
p2@RPPH1
p10@SLC7A7
p3@PSMA6
p1@MIPOL1
p1@RN7SL1
p1@KIAA0247
p1@GPR68
p1@SERPINA9
p1@SERPINA3
p24@THBS1
p2@TMEM62
p2@TMOD3
p4@MAPK6
p4@LRRC49
p3@BCL2A1
p1@KIAA1199
p4@CHD2
p1@EMP2
p6@MVP
p2@IL32
p1@MT1E
p1@MT1X
p1@RRAD
p1@HAS3
p1@ENST00000474978
p1@OSGIN1
p1@SUZ12P
p2@CCL2
p1@CCL7
p1@ENST00000478444
p5@UBE2Z
p14@COL1A1
p1@NOG
p1@uc002iyl.2
p1@TRIM47
p1@RAB27B
p1@NEDD4L
p1@SERPINB2
p1@ENST00000532511,p1@uc002lmf.1
p1@ICAM1
p1@S69623
p1@ZFP36
p10@HNRNPUL1
p4@NOSIP
p2@ENST00000465104
p1@IL11
p1@TNFSF9
p1@ANGPTL4
p1@VCAM1
p1@SLC16A1
p2@DHRS3
p1@DHRS3
p1@ENST00000364829
p1@ENST00000364688
p1@CTSK
p1@EFNA1
p1@RGS4
p1@SELE
p1@CFH
p1@NUAK2
p3@LAMB3
p1@HSD11B1
p1@RNU11
p1@RNU5E-6P
p1@PPAP2B
p2@PPAP2B
p3@PPAP2B
p1@PDE4B
p1@CYR61
p3@GBP1
p1@GBP2
p1@GBP4
p1@BCL2L1
p2@ERGIC3
p1@SDC4
p1@BTG3
p1@MIR155HG
p12@APP
p1@ADAMTS1
p1@KRTAP7-1
p1@IFNAR2
p1@IFNGR2
p1@CBR3
p1@ICOSLG
p2@BC013729
p2@ADORA2A
p1@LIF
p3@FBXO7
p5@TIMP3
p1@HMOX1
p2@APOL6
p1@APOL2
p6@DDX17
p1@PIM3
p1@MALL
p8@IL1B
p3@IL1B
p2@NMI
p2@TANK
p9@DPP4
p1@FTH1P20
p7@SSFA2
p4@NCKAP1
p1@COL3A1
p1@MYO1B
p2@HECW2
p1@CLK1
p4@CFLAR
p1@RHOB
p1@NRP2
p1@EPHA4
p1@CXCR7
p5@COL6A3
p1@PSME4
p1@IRAK2
p1@CD200
p9@VGLL4
p1@H1FX
p6@ATP2C1
p1@AMOTL2
p3@XRN1
p1@CHST2
p2@ENST00000485923
p1@PTX3
p7@B3GNT5
p11@B3GNT5
p1@MAP3K13
p1@LEPREL1
p1@EIF1B
p3@SEMA3F
p3@ALPK1
p2@TIFA
p1@TIFA
p1@SLC7A11
p2@CCRN4L
p3@MGST2
p1@IL15
p1@HHIP
p3@EDNRA
p1@EDNRA
p2@PALLD
p2@SLBP
p1@HSP90AA4P
p6@IL8
p7@IL8
p8@IL8
p1@CXCL6
p7@CXCL6
p1@EREG
p3@ARHGAP24
p1@PTMAP2
p1@TNFAIP8
p6@TNFAIP8
p3@TNFAIP8
p1@ENST00000496481
p1@MARCH3
p1@SLC12A2
p1@CSF2
p1@C5orf56
p8@TRIO
p4@TRIO
p1@ADRB2
p5@TNIP1
p2@TNIP1
p1@uc003lyl.3
p1@DUSP1
p1@CPEB4
p2@IL7R
p2@ITGA1
p2@LHFPL2
p7@RGMB
p1@MARCKS
p1@DSE
p2@PKIB
p1@RPL15P3
p6@CTGF
p1@CTGF
p1@SGK1
p1@IFNGR1
p4@TNFAIP3
p10@TNFAIP3
p1@CITED2
p3@TAB2
p7@SOD2
p10@SOD2
p13@SOD2
p1@SOD2
p9@SOD2
p2@NUP153
p1@RNF144B
p2@BTN3A1
p1@IER3
p2@HSD17B8
p1@PIM1
p3@TMEM63B
p1@GCLC
p2@FKBP1C
p2@PNRC1
p1@MAP3K7
p1@PNPLA8
p2@ARL4A
p1@ENST00000447307
p1@ZC3HAV1
p1@ITGB8
p2@ITGB8
p7@ITGB8
p6@ITGB8
p2@IL6
p3@IL6
p1@INHBA
p2@MRPS24
p2@EIF2AK1
p1@C7orf70
p1@VKORC1L1
p4@TFPI2
p1@S89896
p1@TNFRSF11B
p1@SLC7A2
p1@MIR320A
p1@SLC39A14
p2@TNFRSF10B
p1@SLC25A37
p1@SULF1
p1@FTH1P11
p4@RIPK2
p1@LPAR1
p2@DNAJC25-GNG10,p2@DNAJC25
p1@TNC
p1@PAPPA
p1@ENST00000362443
p2@FAM102A
p1@SLC2A6
p1@CDKN2B
p1@DDX58
p1@ENST00000540557
p1@CD274
p2@C9orf85
p1@uc004cov.3
p9@uc004cow.1
p3@AY206700
p11@uc004coz.1
p6@uc004cos.3
p1@AK026547
p2@AK026547
p1@BC018860
p3@RN28S1
p1@NXT2
p1@DOCK11
p2@HTATSF1
p1@PIM2
p4@NFKB2
p3@ZNF503
p2@ETS1
p1@C11orf9
p1@ZNF214
p1@NR4A1
p2@FOXO1
p1@FOXO1
p2@NFKBIA
p3@NFKBIA
p1@NFKBIA
p1@HIC1
p1@MEOX1
p1@SOX9
p1@GATA6
p1@NFATC1
p1@JUNB
p2@ZNF43
p20@PRRX1
p16@PRRX1
p1@KDM5B
p1@ID3
p1@ZC3H12A
p1@ID1
p2@NFATC2
p6@RUNX1
p4@ZEB2
p2@ZEB2
p2@NFKBIZ
p3@NFKBIZ
p1@BHLHE40
p2@IRF2
p1@KLF3
p1@IRF1
p1@PRDM1
p1@ZUFSP
p1@NFKBIE
p1@RUNX2
p1@ZNF596
p1@NKX3-1
p1@ZNF703
p1@CEBPD
p4@MSC
p8@MSC
p3@MSC
p2@MSC
