# Supplementary material for: Promoter Usage and Dynamics in Vascular Smooth Muscle Cells Exposed to Fibroblast Growth Factor-2 or Interleukin-1β
Source: Sci Rep. 2018 Sep 3;8:13164. doi: 10.1038/s41598-018-30702-4 (PMC6120868; doi:10.1038/s41598-018-30702-4)
Supplement: Supplementary file 3 — Suppl Table 2-Transcription factor clusters FGF2 & IL1 [file 41598_2018_30702_MOESM3_ESM.xlsx]

## Sheet: FGF2
ADNP	6
AEBP1	9
AEBP2	8
AFF1	6
AFF4	4
AHCTF1	4
AHR	3
AHRR	1
ANKZF1	9
ARID1A	1
ARID1B	9
ARID4B	8
ARID5A	6
ARID5B	6
ARNT	8
ARNTL2	4
ASH2L	5
ATF1	9
ATF2	2
ATF3	7
ATF4	6
ATF5	9
ATF6	9
ATF6B	5
ATOH8	8
ATRX	6
BACH1	4
BBX	5
BCL11A	6
BCL3	3
BCL6	4
BCLAF1	2
BHLHE40	6
BHLHE41	4
BOLA1	1
BOLA3	2
BPTF	9
BRCA1	9
C11orf9	9
C14orf43	8
C20orf194	8
CAMTA1	6
CARHSP1	6
CBFB	8
CDC5L	6
CEBPB	6
CEBPD	1
CEBPG	5
CEBPZ	2
CENPT	1
CHAMP1	8
CIZ1	9
CNOT4	2
CREB1	6
CREB3	2
CREB3L1	6
CREB3L2	6
CREB5	3
CREBBP	8
CREBL2	2
CREBZF	4
CREM	1
CSDA	2
CSRNP1	7
CSRNP2	10
CTCF	3
CUX1	6
CXXC1	1
DDB2	6
DDIT3	4
DEAF1	5
DMAP1	9
DMTF1	4
DNAJC1	2
DNAJC2	2
DNAJC21	2
DNMT1	9
DPF2	9
DPF3	3
DR1	1
DRAP1	6
E2F3	6
E2F7	4
E4F1	5
EGR1	7
EHF	1
ELF1	8
ELF2	5
ELF4	8
ELK1	9
ELK3	6
ELK4	6
ENO1	1
EPAS1	9
ERF	5
ESRRA	1
ETS1	8
ETS2	2
ETV1	5
ETV3	6
ETV4	1
ETV5	6
ETV6	5
FLI1	3
FOS	7
FOSB	7
FOSL1	1
FOSL2	1
FOXD1	1
FOXF1	4
FOXG1	9
FOXJ3	2
FOXK1	9
FOXK2	1
FOXN3	8
FOXO1	1
FOXO3	8
FOXP1	8
FOXP4	9
FUBP1	2
FUBP3	6
GABPA	2
GABPB1	1
GATA4	1
GATAD1	5
GATAD2A	6
GATAD2B	5
GCFC1	8
GLI4	3
GLIS2	5
GLIS3	8
GON4L	10
GTF2I	2
GTF3A	2
GZF1	3
HBP1	2
HES1	9
HHEX	9
HIC1	5
HIF1A	1
HKR1	2
HLTF	1
HLX	8
HMG20A	9
HMG20B	9
HMGA1	6
HMGA2	6
HMGXB3	6
HMGXB4	6
HOMEZ	5
HOXA4	8
HOXA5	8
HOXB2	6
HOXB4	6
HOXB6	9
HOXB7	1
HSF1	6
HSF2	5
ID1	3
ID2	4
ID3	9
IFI16	2
IRF1	1
IRF2	4
IRF3	6
IRF9	2
JARID2	1
JAZF1	9
JDP2	8
JUN	6
JUNB	1
JUND	4
KAT6A	1
KAT6B	8
KAT7	1
KAT8	6
KCMF1	6
KDM2A	8
KDM5A	2
KDM5B	8
KDM5C	6
KHSRP	8
KLF10	1
KLF13	8
KLF16	2
KLF2	3
KLF3	4
KLF5	8
KLF6	3
KLF7	4
KLF9	3
L3MBTL2	1
L3MBTL3	9
LRRFIP1	2
LRRFIP2	6
LYAR	2
MAF1	6
MAFF	1
MAFG	5
MAFK	1
MATR3	4
MAX	5
MAZ	8
MBD1	8
MBD2	6
MBD3	3
MBD4	1
MBD5	6
MBD6	10
MECP2	9
MEF2A	6
MEF2B	6
MEF2C	9
MEF2D	6
MEIS1	8
MEIS2	8
MGA	3
MIER1	2
MLL	9
MLL5	8
MLLT1	8
MLLT11	2
MLX	6
MNT	8
MSC	4
MTA1	5
MTA2	6
MTA3	2
MXD1	8
MXD4	2
MXI1	6
MYC	6
MYNN	6
MYSM1	8
NCOA3	2
NCOA4	2
NCOA5	9
NCOA7	1
NCOR1	6
NCOR2	8
NFAT5	8
NFATC3	5
NFATC4	3
NFE2L1	6
NFE2L2	4
NFE2L3	4
NFIB	9
NFIC	6
NFIL3	3
NFIX	6
NFKB1	4
NFKB2	3
NFKBIA	3
NFKBIB	6
NFKBIE	1
NFKBIL1	5
NFKBIZ	3
NFX1	6
NFYA	5
NFYB	1
NFYC	6
NOC3L	1
NOC4L	2
NONO	6
NPAS2	6
NR1D2	4
NR1H2	6
NR1H3	10
NR2C1	5
NR2C2	3
NR2F2	6
NR2F6	2
NR3C1	4
OSR1	8
PARP1	6
PATZ1	9
PAWR	2
PBRM1	2
PBX1	5
PBX2	1
PCBP1	6
PCBP2	6
PCBP4	6
PHB	5
PHB2	6
PHF20	2
PHF5A	6
PHTF1	4
PHTF2	5
PKNOX1	2
PLAGL1	9
PLAGL2	10
PLEK	10
POGZ	10
POU2F2	9
PPARD	1
PRDM1	8
PRDM2	9
PRDM8	5
PREB	2
PRRX1	6
PSPC1	5
PURA	9
RARA	8
RARG	5
RBM22	5
RBPJ	9
RCOR1	5
RCOR3	10
RELA	6
RELB	4
RERE	5
REST	2
RFX5	4
RFX8	9
RFXANK	1
RREB1	9
RUNX1	1
RUNX2	8
RXRA	5
RXRB	9
SATB2	5
SFPQ	2
SIM2	2
SIX5	6
SKIL	6
SLC30A9	2
SMAD1	2
SMAD2	2
SMAD3	8
SMAD4	2
SMAD5	6
SMARCA1	1
SMARCA2	5
SMARCA4	9
SMARCA5	6
SMARCAD1	1
SMARCAL1	1
SMARCB1	6
SMARCC1	2
SMARCC2	9
SMARCD1	9
SMARCD2	9
SMARCD3	2
SMARCE1	9
SNAI1	9
SNAI2	1
SOX12	6
SOX17	6
SOX4	6
SOX9	5
SP1	10
SP100	4
SP110	2
SP140L	4
SP3	2
SREBF1	3
SREBF2	9
SRF	9
SSRP1	9
STAT1	4
STAT2	9
STAT3	6
STAT6	6
TAF1	8
TAX1BP1	9
TAX1BP3	6
TBP	8
TBPL1	9
TBX19	2
TBX3	6
TCF12	9
TCF21	1
TCF25	6
TCF3	2
TCF4	1
TCF7L2	9
TCFL5	1
TEAD1	6
TEAD2	1
TEAD3	9
TEAD4	5
TERF1	1
TERF2	9
TET2	5
TFAM	2
TFB1M	2
TFB2M	4
TFDP1	6
TFDP2	8
TFE3	2
TGIF1	6
THAP1	4
THAP11	2
THAP2	5
THAP4	5
THAP5	2
THAP6	2
THAP7	10
THRA	9
TOX2	8
TOX4	6
TP53	6
TRPS1	8
TSC22D1	4
TSC22D2	2
TSC22D3	8
TSC22D4	6
TSHZ3	9
TWIST1	8
TWIST2	1
UBP1	3
UBTF	2
UNK	8
UNKL	5
USF1	5
USF2	6
VEZF1	8
WIZ	8
XBP1	4
YBX1	9
YEATS2	9
YEATS4	5
YY1	6
ZBED5	2
ZBTB1	1
ZBTB11	9
ZBTB17	1
ZBTB20	1
ZBTB25	4
ZBTB33	4
ZBTB38	6
ZBTB4	9
ZBTB40	5
ZBTB6	4
ZBTB7A	2
ZC3H12A	3
ZC3H13	9
ZC3H14	2
ZC3H15	6
ZC3H18	6
ZC3H4	9
ZC3H7A	2
ZC3H7B	6
ZCCHC11	2
ZCCHC6	1
ZEB1	9
ZEB2	1
ZFHX4	6
ZFP106	8
ZFP36L1	9
ZFP36L2	8
ZFP64	5
ZGPAT	9
ZHX3	1
ZKSCAN1	9
ZKSCAN5	10
ZMAT2	9
ZMAT3	2
ZMAT5	6
ZNF117	1
ZNF121	9
ZNF131	6
ZNF134	9
ZNF142	3
ZNF143	1
ZNF146	6
ZNF192	5
ZNF193	6
ZNF195	1
ZNF197	5
ZNF20	8
ZNF205	10
ZNF207	6
ZNF219	2
ZNF22	10
ZNF226	2
ZNF234	2
ZNF24	2
ZNF254	2
ZNF263	9
ZNF264	3
ZNF267	1
ZNF268	5
ZNF271	2
ZNF274	4
ZNF277	1
ZNF280D	4
ZNF281	9
ZNF282	6
ZNF3	8
ZNF302	4
ZNF317	5
ZNF32	4
ZNF326	5
ZNF33A	8
ZNF33B	10
ZNF346	9
ZNF358	2
ZNF362	6
ZNF384	9
ZNF394	10
ZNF410	1
ZNF414	2
ZNF426	4
ZNF428	5
ZNF431	10
ZNF436	8
ZNF444	10
ZNF451	4
ZNF460	1
ZNF503	8
ZNF506	2
ZNF507	10
ZNF511	2
ZNF512	10
ZNF518B	1
ZNF524	3
ZNF542	9
ZNF547	1
ZNF548	5
ZNF561	9
ZNF562	6
ZNF574	8
ZNF576	1
ZNF579	5
ZNF580	6
ZNF581	5
ZNF585A	4
ZNF587	8
ZNF592	6
ZNF593	6
ZNF609	9
ZNF622	6
ZNF627	9
ZNF629	8
ZNF639	4
ZNF644	2
ZNF646	6
ZNF655	6
ZNF664	2
ZNF668	8
ZNF672	9
ZNF697	4
ZNF703	8
ZNF706	2
ZNF71	8
ZNF718	1
ZNF720	1
ZNF721	5
ZNF740	8
ZNF75A	2
ZNF770	4
ZNF771	5
ZNF776	10
ZNF787	2
ZNF791	9
ZNF800	2
ZNF827	3
ZNF83	3
ZNF880	9
ZNFX1	9
ZZZ3	1

## Sheet: IL1beta
ADNP	8
AEBP1	5
AEBP2	2
AFF1	8
AFF4	7
AHCTF1	6
AHR	3
AHRR	7
ANKZF1	10
ARID1A	8
ARID1B	5
ARID4B	7
ARID5A	3
ARID5B	2
ARNT	6
ARNTL2	7
ASH2L	8
ATF1	5
ATF2	2
ATF3	3
ATF4	5
ATF5	5
ATF6	2
ATF6B	2
ATF7	3
ATRX	3
BACH1	2
BBX	7
BCL11A	10
BCL3	10
BCL6	9
BCLAF1	7
BHLHE40	4
BHLHE41	1
BNC1	6
BNC2	6
BOLA1	9
BOLA3	10
BPTF	8
C11orf9	4
C14orf43	8
C20orf194	5
CAMTA1	5
CARHSP1	10
CBFB	5
CDC5L	2
CEBPB	7
CEBPD	3
CEBPG	7
CEBPZ	5
CENPT	5
CHAMP1	7
CIZ1	5
CNOT4	5
CREB1	5
CREB3	5
CREB3L1	5
CREB3L2	7
CREB5	3
CREBBP	2
CREBL2	5
CREBZF	7
CREM	6
CSDA	5
CSRNP1	4
CSRNP2	7
CTCF	5
CUX1	2
CXXC1	5
DDB2	7
DDIT3	9
DEAF1	8
DMAP1	3
DMTF1	9
DNAJC1	7
DNAJC2	9
DNAJC21	5
DNMT1	9
DPF2	5
DR1	8
DRAP1	5
E2F3	6
E2F7	9
E4F1	5
EGR1	4
EHF	7
ELF1	3
ELF2	5
ELF4	8
ELK1	10
ELK3	3
ELK4	2
ENO1	5
EPAS1	5
ERF	10
ESRRA	10
ETS1	9
ETS2	5
ETV1	2
ETV3	3
ETV4	5
ETV5	5
ETV6	5
FLI1	8
FOS	4
FOSB	1
FOSL1	9
FOSL2	5
FOXC2	1
FOXD1	8
FOXF1	6
FOXG1	5
FOXJ3	7
FOXK1	5
FOXK2	10
FOXN3	3
FOXO1	1
FOXO3	2
FOXP1	7
FOXP4	2
FUBP1	7
FUBP3	2
GABPA	2
GABPB1	7
GATA4	5
GATAD1	10
GATAD2A	8
GATAD2B	7
GCFC1	3
GLIS2	8
GLIS3	7
GON4L	6
GTF2I	2
GTF3A	5
HBP1	3
HES1	6
HHEX	10
HIC1	10
HIF1A	7
HIVEP2	3
HKR1	2
HLTF	7
HLX	7
HMG20A	2
HMG20B	5
HMGA1	5
HMGA2	5
HMGXB3	2
HMGXB4	2
HOMEZ	10
HOXA4	2
HOXA5	7
HOXB2	10
HOXB4	8
HOXB6	5
HOXB7	10
HSF1	5
HSF2	7
ID1	4
ID2	9
ID3	4
IFI16	2
IRF1	1
IRF2	7
IRF3	10
IRF9	8
JARID2	9
JAZF1	10
JDP2	5
JUN	9
JUNB	4
JUND	9
KAT6A	5
KAT7	7
KAT8	8
KCMF1	5
KDM2A	7
KDM5A	2
KDM5B	7
KDM5C	5
KHSRP	5
KLF10	8
KLF13	5
KLF16	5
KLF2	4
KLF3	1
KLF5	3
KLF6	4
KLF7	4
KLF9	9
L3MBTL3	2
LRRFIP1	5
LRRFIP2	5
LYAR	10
MAF1	5
MAFF	7
MAFG	6
MAFK	10
MATR3	7
MAX	5
MAZ	5
MBD1	8
MBD2	5
MBD3	3
MBD4	7
MBD5	5
MBD6	8
MECP2	10
MEF2A	7
MEF2B	5
MEF2C	10
MEF2D	2
MEIS1	3
MEIS2	7
MGA	6
MIER1	7
MLL	7
MLL5	8
MLLT1	5
MLLT11	7
MLX	8
MLXIP	4
MNT	8
MSC	1
MSX1	3
MTA1	5
MTA2	5
MTA3	5
MXD1	8
MXD4	5
MXI1	8
MYC	10
MYNN	2
MYSM1	7
NCOA3	7
NCOA4	7
NCOA5	2
NCOA7	3
NCOR1	8
NCOR2	8
NFAT5	5
NFATC1	1
NFATC4	3
NFE2L1	5
NFE2L2	7
NFE2L3	9
NFIB	8
NFIC	8
NFIL3	8
NFIX	8
NFKB1	3
NFKB2	7
NFKBIA	1
NFKBIB	2
NFKBIE	1
NFKBIL1	5
NFKBIZ	1
NFX1	7
NFYA	8
NFYB	10
NFYC	8
NKX3-1	1
NOC3L	10
NOC4L	2
NONO	2
NPAS2	5
NR1D1	4
NR1D2	7
NR1H2	5
NR2C1	8
NR2C2	8
NR2F2	10
NR2F6	10
NR3C1	10
OSR1	10
PARP1	8
PARP12	6
PAWR	8
PBRM1	7
PBX1	8
PBX2	8
PCBP1	5
PCBP2	2
PCBP4	9
PHB	7
PHB2	5
PHF20	5
PHF5A	5
PHTF1	7
PHTF2	7
PKNOX1	3
PLAGL1	5
POGZ	8
POU2F2	2
PRDM1	3
PRDM2	7
PRDM8	3
PREB	10
PRRX1	5
PSPC1	7
PURA	8
RARA	10
RBM22	7
RBPJ	2
RCOR1	2
RCOR3	8
RELA	5
RELB	3
RERE	5
REST	9
RFX5	3
RFX8	9
RFXANK	5
RORA	9
RREB1	2
RUNX1	5
RUNX2	3
RXRA	2
RXRB	10
SATB2	7
SFPQ	9
SIM2	5
SIX5	9
SKIL	2
SLC30A9	2
SMAD1	7
SMAD2	5
SMAD3	9
SMAD4	5
SMAD5	2
SMARCA1	7
SMARCA2	9
SMARCA4	9
SMARCA5	2
SMARCAD1	7
SMARCAL1	10
SMARCB1	5
SMARCC1	2
SMARCC2	2
SMARCD1	5
SMARCD2	8
SMARCD3	9
SMARCE1	3
SNAI1	4
SNAI2	9
SOX12	8
SOX17	10
SOX4	5
SOX9	4
SP100	7
SP110	7
SP140L	6
SP3	9
SREBF1	10
SREBF2	5
SRF	8
SSRP1	2
STAT1	7
STAT2	5
STAT3	5
STAT6	5
TAF1	8
TAX1BP1	2
TAX1BP3	5
TBP	5
TBPL1	5
TBX19	10
TBX3	2
TCF12	2
TCF21	6
TCF25	5
TCF3	5
TCF4	5
TCF7L2	8
TCFL5	10
TEAD1	9
TEAD2	8
TEAD3	8
TEAD4	4
TERF1	8
TERF2	2
TET2	3
TFAM	5
TFB1M	8
TFB2M	10
TFDP1	5
TFDP2	5
TFE3	5
TGIF1	7
THAP1	10
THAP11	5
THAP2	5
THAP3	9
THAP4	5
THAP5	2
THAP6	2
THAP7	9
THRA	5
TOE1	3
TOX2	8
TOX4	2
TP53	5
TRPS1	7
TSC22D1	3
TSC22D2	5
TSC22D3	10
TSC22D4	5
TWIST1	9
TWIST2	5
UBP1	7
UBTF	5
UNK	8
UNKL	8
USF1	7
USF2	8
VEZF1	9
WIZ	8
XBP1	9
YBX1	2
YEATS2	6
YEATS4	10
YY1	5
ZBED5	2
ZBTB1	9
ZBTB11	6
ZBTB17	10
ZBTB20	10
ZBTB25	8
ZBTB33	10
ZBTB38	2
ZBTB4	2
ZBTB45	10
ZBTB6	7
ZBTB7A	3
ZC3H12A	3
ZC3H13	5
ZC3H14	5
ZC3H15	8
ZC3H18	2
ZC3H4	5
ZC3H7A	2
ZC3H7B	5
ZCCHC11	8
ZCCHC6	7
ZEB1	2
ZEB2	3
ZFHX4	10
ZFP106	7
ZFP36L1	8
ZFP36L2	4
ZFP64	10
ZGPAT	8
ZHX3	8
ZKSCAN1	5
ZMAT2	2
ZMAT3	5
ZMAT5	8
ZNF117	5
ZNF12	1
ZNF121	10
ZNF131	10
ZNF134	2
ZNF140	3
ZNF143	2
ZNF146	5
ZNF192	3
ZNF193	10
ZNF195	7
ZNF197	7
ZNF20	7
ZNF207	7
ZNF219	8
ZNF22	2
ZNF226	7
ZNF234	7
ZNF24	2
ZNF254	10
ZNF260	3
ZNF263	9
ZNF264	10
ZNF267	3
ZNF268	7
ZNF271	7
ZNF274	7
ZNF277	7
ZNF280D	7
ZNF281	10
ZNF282	2
ZNF3	10
ZNF302	7
ZNF316	6
ZNF317	5
ZNF32	8
ZNF326	5
ZNF33A	10
ZNF346	6
ZNF358	5
ZNF362	8
ZNF384	7
ZNF410	2
ZNF414	5
ZNF426	10
ZNF428	9
ZNF436	4
ZNF444	2
ZNF451	7
ZNF460	5
ZNF503	5
ZNF506	7
ZNF511	5
ZNF512	2
ZNF518B	7
ZNF542	10
ZNF547	7
ZNF561	10
ZNF576	10
ZNF579	5
ZNF580	5
ZNF581	10
ZNF585A	10
ZNF587	5
ZNF592	8
ZNF593	5
ZNF622	5
ZNF626	9
ZNF627	7
ZNF629	3
ZNF639	10
ZNF644	3
ZNF646	10
ZNF655	2
ZNF664	5
ZNF668	10
ZNF672	8
ZNF697	9
ZNF703	8
ZNF706	10
ZNF71	5
ZNF718	9
ZNF720	7
ZNF721	9
ZNF740	6
ZNF75A	9
ZNF768	6
ZNF770	5
ZNF771	7
ZNF776	9
ZNF787	5
ZNF791	3
ZNF800	9
ZNF83	10
ZNF841	8
ZNF880	5
ZNFX1	7
ZZZ3	5
