# Supplementary material for: Promoter Usage and Dynamics in Vascular Smooth Muscle Cells Exposed to Fibroblast Growth Factor-2 or Interleukin-1β
Source: Sci Rep. 2018 Sep 3;8:13164. doi: 10.1038/s41598-018-30702-4 (PMC6120868; doi:10.1038/s41598-018-30702-4)
Supplement: Supplementary file 4 — Suppl Table 3A-MARA clusters FGF2 [file 41598_2018_30702_MOESM4_ESM.xlsx]

## Sheet: tf_prom
TF	Motif	Edge z-Score	Promoter
SP1	SP1	1.58741	chr10:100206642..100206717,-
PATZ1	PATZ1	1.65758	chr10:100206642..100206717,-
ELK1	ELK1,4_GABP{A,B1}	1.6343	chr10:100206642..100206717,-
ELK4	ELK1,4_GABP{A,B1}	1.6343	chr10:100206642..100206717,-
GABPA	ELK1,4_GABP{A,B1}	1.6343	chr10:100206642..100206717,-
GABPB1	ELK1,4_GABP{A,B1}	1.6343	chr10:100206642..100206717,-
NRF1	NRF1	1.6882	chr10:102046417..102046465,-
ETS1	ETS1,2	1.67279	chr10:102046417..102046465,-
ETS2	ETS1,2	1.67279	chr10:102046417..102046465,-
ELF1	ELF1,2,4	1.63026	chr10:102046417..102046465,-
ELF2	ELF1,2,4	1.63026	chr10:102046417..102046465,-
ELF4	ELF1,2,4	1.63026	chr10:102046417..102046465,-
IRF1	IRF1,2	2.53992	chr10:102046417..102046465,-
IRF2	IRF1,2	2.53992	chr10:102046417..102046465,-
ELK1	ELK1,4_GABP{A,B1}	2.01462	chr10:102046417..102046465,-
ELK4	ELK1,4_GABP{A,B1}	2.01462	chr10:102046417..102046465,-
GABPA	ELK1,4_GABP{A,B1}	2.01462	chr10:102046417..102046465,-
GABPB1	ELK1,4_GABP{A,B1}	2.01462	chr10:102046417..102046465,-
YY1	YY1	1.57044	chr10:102295684..102295713,+
ELK1	ELK1,4_GABP{A,B1}	1.65491	chr10:103348031..103348092,+
ELK4	ELK1,4_GABP{A,B1}	1.65491	chr10:103348031..103348092,+
GABPA	ELK1,4_GABP{A,B1}	1.65491	chr10:103348031..103348092,+
GABPB1	ELK1,4_GABP{A,B1}	1.65491	chr10:103348031..103348092,+
ELK1	ELK1,4_GABP{A,B1}	1.6239	chr10:1034365..1034411,+
ELK4	ELK1,4_GABP{A,B1}	1.6239	chr10:1034365..1034411,+
GABPA	ELK1,4_GABP{A,B1}	1.6239	chr10:1034365..1034411,+
GABPB1	ELK1,4_GABP{A,B1}	1.6239	chr10:1034365..1034411,+
ETS1	ETS1,2	1.61002	chr10:103578182..103578217,-
ETS2	ETS1,2	1.61002	chr10:103578182..103578217,-
PATZ1	PATZ1	1.57447	chr10:103578182..103578217,-
SPI1	SPI1	1.67229	chr10:103578182..103578217,-
SPI1	SPI1	1.87193	chr10:103912137..103912159,+
CREB1	CREB1	1.62332	chr10:103912137..103912159,+
NFKB1	NFKB1_REL_RELA	1.93685	chr10:104155455..104155479,+
RELA	NFKB1_REL_RELA	1.93685	chr10:104155455..104155479,+
NFKB1	NFKB1_REL_RELA	2.53557	chr10:104155480..104155534,+
RELA	NFKB1_REL_RELA	2.53557	chr10:104155480..104155534,+
SP1	SP1	1.68396	chr10:104192322..104192379,-
NFKB1	NFKB1_REL_RELA	2.05868	chr10:104192322..104192379,-
RELA	NFKB1_REL_RELA	2.05868	chr10:104192322..104192379,-
NRF1	NRF1	1.7305	chr10:104262460..104262489,-
ZNF143	ZNF143	1.84718	chr10:104262460..104262489,-
SP1	SP1	1.5311	chr10:104474128..104474209,-
NFKB1	NFKB1_REL_RELA	2.33699	chr10:105437909..105437989,-
RELA	NFKB1_REL_RELA	2.33699	chr10:105437909..105437989,-
ETS1	ETS1,2	1.51777	chr10:105677886..105677995,-
ETS2	ETS1,2	1.51777	chr10:105677886..105677995,-
SP1	SP1	1.53886	chr10:111683183..111683277,-
CREB1	CREB1	1.8059	chr10:111683183..111683277,-
SREBF1	SREBF1,2	1.7994	chr10:112064665..112064737,-
SREBF2	SREBF1,2	1.7994	chr10:112064665..112064737,-
NRF1	NRF1	1.87278	chr10:112631661..112631695,+
NFYA	NFY{A,B,C}	1.66587	chr10:112631661..112631695,+
NFYB	NFY{A,B,C}	1.66587	chr10:112631661..112631695,+
NFYC	NFY{A,B,C}	1.66587	chr10:112631661..112631695,+
ELK1	ELK1,4_GABP{A,B1}	1.59412	chr10:114206956..114207040,+
ELK4	ELK1,4_GABP{A,B1}	1.59412	chr10:114206956..114207040,+
GABPA	ELK1,4_GABP{A,B1}	1.59412	chr10:114206956..114207040,+
GABPB1	ELK1,4_GABP{A,B1}	1.59412	chr10:114206956..114207040,+
IRF1	IRF1,2	2.26052	chr10:115439661..115439681,+
IRF2	IRF1,2	2.26052	chr10:115439661..115439681,+
NRF1	NRF1	1.54581	chr10:120840309..120840338,-
TFDP1	TFDP1	1.57509	chr10:120840309..120840338,-
SP1	SP1	1.80119	chr10:120938303..120938344,-
ETS1	ETS1,2	1.69784	chr10:121356150..121356207,-
ETS2	ETS1,2	1.69784	chr10:121356150..121356207,-
ELF1	ELF1,2,4	1.96153	chr10:121652204..121652286,+
ELF2	ELF1,2,4	1.96153	chr10:121652204..121652286,+
ELF4	ELF1,2,4	1.96153	chr10:121652204..121652286,+
ELK1	ELK1,4_GABP{A,B1}	2.31014	chr10:121652204..121652286,+
ELK4	ELK1,4_GABP{A,B1}	2.31014	chr10:121652204..121652286,+
GABPA	ELK1,4_GABP{A,B1}	2.31014	chr10:121652204..121652286,+
GABPB1	ELK1,4_GABP{A,B1}	2.31014	chr10:121652204..121652286,+
HIC1	HIC1	1.69282	chr10:122216707..122216790,+
EGR1	EGR1..3	1.56369	chr10:122216707..122216790,+
ELF1	ELF1,2,4	1.50209	chr10:12237836..12237900,-
ELF2	ELF1,2,4	1.50209	chr10:12237836..12237900,-
ELF4	ELF1,2,4	1.50209	chr10:12237836..12237900,-
ELK1	ELK1,4_GABP{A,B1}	1.78221	chr10:12237836..12237900,-
ELK4	ELK1,4_GABP{A,B1}	1.78221	chr10:12237836..12237900,-
GABPA	ELK1,4_GABP{A,B1}	1.78221	chr10:12237836..12237900,-
GABPB1	ELK1,4_GABP{A,B1}	1.78221	chr10:12237836..12237900,-
ELF1	ELF1,2,4	1.909	chr10:12238171..12238241,+
ELF2	ELF1,2,4	1.909	chr10:12238171..12238241,+
ELF4	ELF1,2,4	1.909	chr10:12238171..12238241,+
SPI1	SPI1	1.85858	chr10:12238171..12238241,+
ELK1	ELK1,4_GABP{A,B1}	2.31119	chr10:12238171..12238241,+
ELK4	ELK1,4_GABP{A,B1}	2.31119	chr10:12238171..12238241,+
GABPA	ELK1,4_GABP{A,B1}	2.31119	chr10:12238171..12238241,+
GABPB1	ELK1,4_GABP{A,B1}	2.31119	chr10:12238171..12238241,+
ETS1	ETS1,2	1.64838	chr10:122610853..122610924,+
ETS2	ETS1,2	1.64838	chr10:122610853..122610924,+
NRF1	NRF1	1.51473	chr10:124134201..124134282,+
ZNF143	ZNF143	1.70045	chr10:124134201..124134282,+
PATZ1	PATZ1	1.53115	chr10:124221061..124221080,+
EGR1	EGR1..3	1.52198	chr10:124221061..124221080,+
SPI1	SPI1	1.51324	chr10:124913880..124913927,+
SREBF1	SREBF1,2	2.16046	chr10:124913880..124913927,+
SREBF2	SREBF1,2	2.16046	chr10:124913880..124913927,+
ZNF143	ZNF143	2.3876	chr10:124913880..124913927,+
NFYA	NFY{A,B,C}	1.80327	chr10:124913880..124913927,+
NFYB	NFY{A,B,C}	1.80327	chr10:124913880..124913927,+
NFYC	NFY{A,B,C}	1.80327	chr10:124913880..124913927,+
SP1	SP1	2.07405	chr10:126107482..126107501,-
MAZ	MAZ	1.91332	chr10:126107482..126107501,-
PATZ1	PATZ1	1.92885	chr10:126107482..126107501,-
NFYA	NFY{A,B,C}	2.08559	chr10:126107482..126107501,-
NFYB	NFY{A,B,C}	2.08559	chr10:126107482..126107501,-
NFYC	NFY{A,B,C}	2.08559	chr10:126107482..126107501,-
SP1	SP1	1.94398	chr10:13142075..13142193,+
MAZ	MAZ	2.08341	chr10:13142075..13142193,+
EGR1	EGR1..3	2.14453	chr10:13142075..13142193,+
NFKB1	NFKB1_REL_RELA	2.86515	chr10:13142075..13142193,+
RELA	NFKB1_REL_RELA	2.86515	chr10:13142075..13142193,+
TFDP1	TFDP1	1.97272	chr10:13142075..13142193,+
SP1	SP1	1.82572	chr10:131934643..131934687,+
PATZ1	PATZ1	1.5289	chr10:131934643..131934687,+
EGR1	EGR1..3	1.72108	chr10:131934643..131934687,+
HIC1	HIC1	2.05117	chr10:135122380..135122458,+
ELK1	ELK1,4_GABP{A,B1}	1.8326	chr10:135207623..135207679,+
ELK4	ELK1,4_GABP{A,B1}	1.8326	chr10:135207623..135207679,+
GABPA	ELK1,4_GABP{A,B1}	1.8326	chr10:135207623..135207679,+
GABPB1	ELK1,4_GABP{A,B1}	1.8326	chr10:135207623..135207679,+
ELK1	ELK1,4_GABP{A,B1}	1.59594	chr10:135207683..135207737,+
ELK4	ELK1,4_GABP{A,B1}	1.59594	chr10:135207683..135207737,+
GABPA	ELK1,4_GABP{A,B1}	1.59594	chr10:135207683..135207737,+
GABPB1	ELK1,4_GABP{A,B1}	1.59594	chr10:135207683..135207737,+
ELK1	ELK1,4_GABP{A,B1}	1.61706	chr10:13628933..13629012,+
ELK4	ELK1,4_GABP{A,B1}	1.61706	chr10:13628933..13629012,+
GABPA	ELK1,4_GABP{A,B1}	1.61706	chr10:13628933..13629012,+
GABPB1	ELK1,4_GABP{A,B1}	1.61706	chr10:13628933..13629012,+
ELK1	ELK1,4_GABP{A,B1}	1.7347	chr10:15902449..15902528,-
ELK4	ELK1,4_GABP{A,B1}	1.7347	chr10:15902449..15902528,-
GABPA	ELK1,4_GABP{A,B1}	1.7347	chr10:15902449..15902528,-
GABPB1	ELK1,4_GABP{A,B1}	1.7347	chr10:15902449..15902528,-
SP1	SP1	2.24296	chr10:16859361..16859436,-
NRF1	NRF1	2.31349	chr10:16859361..16859436,-
HIC1	HIC1	1.56881	chr10:17659357..17659401,-
NFKB1	NFKB1_REL_RELA	1.7763	chr10:18948311..18948417,+
RELA	NFKB1_REL_RELA	1.7763	chr10:18948311..18948417,+
ELK1	ELK1,4_GABP{A,B1}	1.60045	chr10:22292613..22292674,-
ELK4	ELK1,4_GABP{A,B1}	1.60045	chr10:22292613..22292674,-
GABPA	ELK1,4_GABP{A,B1}	1.60045	chr10:22292613..22292674,-
GABPB1	ELK1,4_GABP{A,B1}	1.60045	chr10:22292613..22292674,-
EGR1	EGR1..3	1.76138	chr10:22605304..22605372,+
TFDP1	TFDP1	1.78906	chr10:22605304..22605372,+
RUNX1	RUNX1..3	1.70985	chr10:24755416..24755470,+
RUNX2	RUNX1..3	1.70985	chr10:24755416..24755470,+
ELF1	ELF1,2,4	1.99075	chr10:27443294..27443320,-
ELF2	ELF1,2,4	1.99075	chr10:27443294..27443320,-
ELF4	ELF1,2,4	1.99075	chr10:27443294..27443320,-
SP1	SP1	1.76771	chr10:27793209..27793247,+
NRF1	NRF1	1.88278	chr10:27793209..27793247,+
ELF1	ELF1,2,4	1.84175	chr10:27793209..27793247,+
ELF2	ELF1,2,4	1.84175	chr10:27793209..27793247,+
ELF4	ELF1,2,4	1.84175	chr10:27793209..27793247,+
ZNF143	ZNF143	1.57367	chr10:29698510..29698527,+
SPI1	SPI1	1.90877	chr10:31608127..31608156,+
SP1	SP1	2.14079	chr10:3214965..3214984,-
MAZ	MAZ	1.99217	chr10:3214965..3214984,-
NFYA	NFY{A,B,C}	2.09137	chr10:3214965..3214984,-
NFYB	NFY{A,B,C}	2.09137	chr10:3214965..3214984,-
NFYC	NFY{A,B,C}	2.09137	chr10:3214965..3214984,-
NRF1	NRF1	1.8001	chr10:32345305..32345376,-
NFYA	NFY{A,B,C}	1.5152	chr10:32345305..32345376,-
NFYB	NFY{A,B,C}	1.5152	chr10:32345305..32345376,-
NFYC	NFY{A,B,C}	1.5152	chr10:32345305..32345376,-
ETS1	ETS1,2	1.67176	chr10:33246815..33246830,-
ETS2	ETS1,2	1.67176	chr10:33246815..33246830,-
ETS1	ETS1,2	1.67325	chr10:33246874..33246907,-
ETS2	ETS1,2	1.67325	chr10:33246874..33246907,-
SP1	SP1	1.83907	chr10:33247124..33247207,-
MAZ	MAZ	1.88145	chr10:33247124..33247207,-
ELF1	ELF1,2,4	2.02542	chr10:33247124..33247207,-
ELF2	ELF1,2,4	2.02542	chr10:33247124..33247207,-
ELF4	ELF1,2,4	2.02542	chr10:33247124..33247207,-
ETS1	ETS1,2	1.51787	chr10:33247223..33247234,-
ETS2	ETS1,2	1.51787	chr10:33247223..33247234,-
IRF1	IRF1,2	1.98355	chr10:38299546..38299686,+
IRF2	IRF1,2	1.98355	chr10:38299546..38299686,+
SP1	SP1	1.5042	chr10:43278217..43278262,+
ELK1	ELK1,4_GABP{A,B1}	2.02072	chr10:43278217..43278262,+
ELK4	ELK1,4_GABP{A,B1}	2.02072	chr10:43278217..43278262,+
GABPA	ELK1,4_GABP{A,B1}	2.02072	chr10:43278217..43278262,+
GABPB1	ELK1,4_GABP{A,B1}	2.02072	chr10:43278217..43278262,+
HIC1	HIC1	1.57232	chr10:43892175..43892263,-
ELF1	ELF1,2,4	1.93816	chr10:43904608..43904640,-
ELF2	ELF1,2,4	1.93816	chr10:43904608..43904640,-
ELF4	ELF1,2,4	1.93816	chr10:43904608..43904640,-
SP1	SP1	1.67829	chr10:44880536..44880553,-
MAZ	MAZ	1.79489	chr10:44880536..44880553,-
PATZ1	PATZ1	2.02731	chr10:44880536..44880553,-
SP1	SP1	1.61473	chr10:49514703..49514736,+
EGR1	EGR1..3	1.82222	chr10:49514703..49514736,+
CREB1	CREB1	2.0784	chr10:49514703..49514736,+
SREBF1	SREBF1,2	1.7341	chr10:51827705..51827720,+
SREBF2	SREBF1,2	1.7341	chr10:51827705..51827720,+
SP1	SP1	1.56423	chr10:5488564..5488584,+
SP1	SP1	1.52248	chr10:60028892..60028975,+
NRF1	NRF1	1.83649	chr10:60028892..60028975,+
NRF1	NRF1	1.65169	chr10:60094758..60094774,+
ZNF143	ZNF143	1.74698	chr10:60094758..60094774,+
SP1	SP1	1.89266	chr10:60145155..60145206,+
NRF1	NRF1	2.00772	chr10:60145155..60145206,+
PATZ1	PATZ1	1.80732	chr10:60145155..60145206,+
ZNF143	ZNF143	2.27306	chr10:60145155..60145206,+
ELK1	ELK1,4_GABP{A,B1}	2.39319	chr10:60145155..60145206,+
ELK4	ELK1,4_GABP{A,B1}	2.39319	chr10:60145155..60145206,+
GABPA	ELK1,4_GABP{A,B1}	2.39319	chr10:60145155..60145206,+
GABPB1	ELK1,4_GABP{A,B1}	2.39319	chr10:60145155..60145206,+
TFDP1	TFDP1	1.77614	chr10:60145155..60145206,+
NRF1	NRF1	1.68569	chr10:6130966..6131047,+
ZNF143	ZNF143	1.78663	chr10:6130966..6131047,+
NFKB1	NFKB1_REL_RELA	2.34578	chr10:6130966..6131047,+
RELA	NFKB1_REL_RELA	2.34578	chr10:6130966..6131047,+
TBP	TBP	2.16269	chr10:6244887..6244904,+
SP1	SP1	1.9638	chr10:64893039..64893128,+
SPI1	SPI1	2.16546	chr10:64893039..64893128,+
SREBF1	SREBF1,2	1.64197	chr10:69644404..69644425,+
SREBF2	SREBF1,2	1.64197	chr10:69644404..69644425,+
RUNX1	RUNX1..3	1.82182	chr10:69644404..69644425,+
RUNX2	RUNX1..3	1.82182	chr10:69644404..69644425,+
SP1	SP1	1.53429	chr10:70091812..70091830,+
NRF1	NRF1	1.58327	chr10:70091812..70091830,+
ELF1	ELF1,2,4	1.65715	chr10:70661014..70661090,+
ELF2	ELF1,2,4	1.65715	chr10:70661014..70661090,+
ELF4	ELF1,2,4	1.65715	chr10:70661014..70661090,+
SPI1	SPI1	2.06209	chr10:70661014..70661090,+
SPI1	SPI1	1.94828	chr10:70715914..70715943,+
SP1	SP1	1.7749	chr10:70748523..70748581,+
PATZ1	PATZ1	1.68151	chr10:70748523..70748581,+
RFX1	RFX1	1.75296	chr10:70748523..70748581,+
NFYA	NFY{A,B,C}	1.61187	chr10:70748523..70748581,+
NFYB	NFY{A,B,C}	1.61187	chr10:70748523..70748581,+
NFYC	NFY{A,B,C}	1.61187	chr10:70748523..70748581,+
ELF1	ELF1,2,4	2.01481	chr10:70847852..70847873,+
ELF2	ELF1,2,4	2.01481	chr10:70847852..70847873,+
ELF4	ELF1,2,4	2.01481	chr10:70847852..70847873,+
RUNX1	RUNX1..3	1.79151	chr10:70847852..70847873,+
RUNX2	RUNX1..3	1.79151	chr10:70847852..70847873,+
NFKB1	NFKB1_REL_RELA	2.50478	chr10:70847852..70847873,+
RELA	NFKB1_REL_RELA	2.50478	chr10:70847852..70847873,+
MAZ	MAZ	1.63052	chr10:71078595..71078677,+
PATZ1	PATZ1	1.61507	chr10:71078595..71078677,+
SP1	SP1	2.32377	chr10:71930222..71930280,-
MAZ	MAZ	1.94281	chr10:71930222..71930280,-
GTF2I	GTF2I	1.61944	chr10:71930222..71930280,-
ELF1	ELF1,2,4	2.31433	chr10:71930222..71930280,-
ELF2	ELF1,2,4	2.31433	chr10:71930222..71930280,-
ELF4	ELF1,2,4	2.31433	chr10:71930222..71930280,-
ELK1	ELK1,4_GABP{A,B1}	2.9586	chr10:71930222..71930280,-
ELK4	ELK1,4_GABP{A,B1}	2.9586	chr10:71930222..71930280,-
GABPA	ELK1,4_GABP{A,B1}	2.9586	chr10:71930222..71930280,-
GABPB1	ELK1,4_GABP{A,B1}	2.9586	chr10:71930222..71930280,-
SP1	SP1	2.05214	chr10:72163885..72163919,+
PATZ1	PATZ1	2.05122	chr10:72163885..72163919,+
ELF1	ELF1,2,4	1.73874	chr10:72163885..72163919,+
ELF2	ELF1,2,4	1.73874	chr10:72163885..72163919,+
ELF4	ELF1,2,4	1.73874	chr10:72163885..72163919,+
EGR1	EGR1..3	2.11411	chr10:72163885..72163919,+
ELK1	ELK1,4_GABP{A,B1}	2.08495	chr10:72163885..72163919,+
ELK4	ELK1,4_GABP{A,B1}	2.08495	chr10:72163885..72163919,+
GABPA	ELK1,4_GABP{A,B1}	2.08495	chr10:72163885..72163919,+
GABPB1	ELK1,4_GABP{A,B1}	2.08495	chr10:72163885..72163919,+
HIC1	HIC1	1.67413	chr10:72648303..72648373,-
SP1	SP1	1.61637	chr10:73975742..73975830,+
ZNF143	ZNF143	2.108	chr10:73975742..73975830,+
ELK1	ELK1,4_GABP{A,B1}	2.31328	chr10:73975742..73975830,+
ELK4	ELK1,4_GABP{A,B1}	2.31328	chr10:73975742..73975830,+
GABPA	ELK1,4_GABP{A,B1}	2.31328	chr10:73975742..73975830,+
GABPB1	ELK1,4_GABP{A,B1}	2.31328	chr10:73975742..73975830,+
SP1	SP1	1.54324	chr10:74385811..74385859,-
PATZ1	PATZ1	1.52139	chr10:74385811..74385859,-
ZNF143	ZNF143	1.79071	chr10:74385811..74385859,-
NRF1	NRF1	1.87122	chr10:74856613..74856631,-
SP1	SP1	1.97735	chr10:75173785..75173844,-
MAZ	MAZ	1.71516	chr10:75173785..75173844,-
PATZ1	PATZ1	1.87527	chr10:75173785..75173844,-
SP1	SP1	1.55839	chr10:75255724..75255792,-
EGR1	EGR1..3	1.72231	chr10:75255724..75255792,-
NRF1	NRF1	1.7921	chr10:75504105..75504190,+
ELF1	ELF1,2,4	1.71584	chr10:75504105..75504190,+
ELF2	ELF1,2,4	1.71584	chr10:75504105..75504190,+
ELF4	ELF1,2,4	1.71584	chr10:75504105..75504190,+
ELK1	ELK1,4_GABP{A,B1}	2.00073	chr10:75504105..75504190,+
ELK4	ELK1,4_GABP{A,B1}	2.00073	chr10:75504105..75504190,+
GABPA	ELK1,4_GABP{A,B1}	2.00073	chr10:75504105..75504190,+
GABPB1	ELK1,4_GABP{A,B1}	2.00073	chr10:75504105..75504190,+
SP1	SP1	1.58892	chr10:75670882..75670898,+
SP1	SP1	1.98143	chr10:75757863..75757897,+
PATZ1	PATZ1	1.91589	chr10:75757863..75757897,+
PATZ1	PATZ1	1.5328	chr10:76970533..76970602,+
IRF7	IRF7	1.60699	chr10:77161504..77161530,-
SP1	SP1	1.5038	chr10:7830112..7830121,+
ELK1	ELK1,4_GABP{A,B1}	1.57866	chr10:7830112..7830121,+
ELK4	ELK1,4_GABP{A,B1}	1.57866	chr10:7830112..7830121,+
GABPA	ELK1,4_GABP{A,B1}	1.57866	chr10:7830112..7830121,+
GABPB1	ELK1,4_GABP{A,B1}	1.57866	chr10:7830112..7830121,+
SP1	SP1	2.02534	chr10:7830125..7830151,+
NRF1	NRF1	2.51777	chr10:7830125..7830151,+
ELK1	ELK1,4_GABP{A,B1}	2.8939	chr10:7830125..7830151,+
ELK4	ELK1,4_GABP{A,B1}	2.8939	chr10:7830125..7830151,+
GABPA	ELK1,4_GABP{A,B1}	2.8939	chr10:7830125..7830151,+
GABPB1	ELK1,4_GABP{A,B1}	2.8939	chr10:7830125..7830151,+
PATZ1	PATZ1	1.75951	chr10:81965277..81965306,-
IRF7	IRF7	2.71561	chr10:85899247..85899273,+
SP1	SP1	1.76636	chr10:85899276..85899324,+
MAZ	MAZ	1.66039	chr10:85899276..85899324,+
NFYA	NFY{A,B,C}	1.71998	chr10:85899276..85899324,+
NFYB	NFY{A,B,C}	1.71998	chr10:85899276..85899324,+
NFYC	NFY{A,B,C}	1.71998	chr10:85899276..85899324,+
NRF1	NRF1	1.79145	chr10:89577910..89578010,-
ELF1	ELF1,2,4	1.8315	chr10:89577910..89578010,-
ELF2	ELF1,2,4	1.8315	chr10:89577910..89578010,-
ELF4	ELF1,2,4	1.8315	chr10:89577910..89578010,-
ELK1	ELK1,4_GABP{A,B1}	2.14935	chr10:89577910..89578010,-
ELK4	ELK1,4_GABP{A,B1}	2.14935	chr10:89577910..89578010,-
GABPA	ELK1,4_GABP{A,B1}	2.14935	chr10:89577910..89578010,-
GABPB1	ELK1,4_GABP{A,B1}	2.14935	chr10:89577910..89578010,-
SP1	SP1	1.58639	chr10:89623352..89623426,+
MAZ	MAZ	1.58751	chr10:89623352..89623426,+
SP1	SP1	1.59661	chr10:90751038..90751131,-
PATZ1	PATZ1	2.06665	chr10:90751038..90751131,-
EGR1	EGR1..3	1.93353	chr10:90751038..90751131,-
IRF7	IRF7	2.08341	chr10:91061795..91061812,+
IRF7	IRF7	2.15805	chr10:91087733..91087762,+
IRF7	IRF7	2.22517	chr10:91092277..91092294,+
IRF1	IRF1,2	1.50999	chr10:91152368..91152419,+
IRF2	IRF1,2	1.50999	chr10:91152368..91152419,+
IRF1	IRF1,2	2.12622	chr10:91174314..91174403,+
IRF2	IRF1,2	2.12622	chr10:91174314..91174403,+
IRF7	IRF7	3.3192	chr10:91174314..91174403,+
IRF7	IRF7	1.62825	chr10:91174486..91174528,+
SPI1	SPI1	1.56987	chr10:93558160..93558234,+
IRF1	IRF1,2	1.93535	chr10:95242044..95242072,-
IRF2	IRF1,2	1.93535	chr10:95242044..95242072,-
TBP	TBP	1.5214	chr10:95360985..95360999,-
SP1	SP1	1.56091	chr10:97416400..97416512,-
ELK1	ELK1,4_GABP{A,B1}	1.53213	chr10:977624..977658,-
ELK4	ELK1,4_GABP{A,B1}	1.53213	chr10:977624..977658,-
GABPA	ELK1,4_GABP{A,B1}	1.53213	chr10:977624..977658,-
GABPB1	ELK1,4_GABP{A,B1}	1.53213	chr10:977624..977658,-
SP1	SP1	1.68086	chr10:98346732..98346783,-
NRF1	NRF1	1.79137	chr10:98346732..98346783,-
EGR1	EGR1..3	1.7418	chr10:98346732..98346783,-
ELK1	ELK1,4_GABP{A,B1}	2.13193	chr10:98346732..98346783,-
ELK4	ELK1,4_GABP{A,B1}	2.13193	chr10:98346732..98346783,-
GABPA	ELK1,4_GABP{A,B1}	2.13193	chr10:98346732..98346783,-
GABPB1	ELK1,4_GABP{A,B1}	2.13193	chr10:98346732..98346783,-
TFDP1	TFDP1	1.83163	chr10:98346732..98346783,-
SP1	SP1	1.68771	chr10:99205894..99205949,+
NRF1	NRF1	1.88667	chr10:99205894..99205949,+
YY1	YY1	1.60768	chr10:99205894..99205949,+
ZNF143	ZNF143	2.09631	chr10:99205894..99205949,+
IRF1	IRF1,2	2.34034	chr11:102217936..102218035,+
IRF2	IRF1,2	2.34034	chr11:102217936..102218035,+
CREB1	CREB1	1.59663	chr11:102217936..102218035,+
EGR1	EGR1..3	1.56394	chr11:102323436..102323482,-
ELF1	ELF1,2,4	1.58766	chr11:102714328..102714346,-
ELF2	ELF1,2,4	1.58766	chr11:102714328..102714346,-
ELF4	ELF1,2,4	1.58766	chr11:102714328..102714346,-
ELK1	ELK1,4_GABP{A,B1}	1.58548	chr11:102962874..102962927,-
ELK4	ELK1,4_GABP{A,B1}	1.58548	chr11:102962874..102962927,-
GABPA	ELK1,4_GABP{A,B1}	1.58548	chr11:102962874..102962927,-
GABPB1	ELK1,4_GABP{A,B1}	1.58548	chr11:102962874..102962927,-
NFKB1	NFKB1_REL_RELA	1.56244	chr11:10476786..10476831,+
RELA	NFKB1_REL_RELA	1.56244	chr11:10476786..10476831,+
SP1	SP1	1.67088	chr11:105948366..105948416,+
YY1	YY1	1.71857	chr11:105948366..105948416,+
PATZ1	PATZ1	1.52719	chr11:105948366..105948416,+
SPI1	SPI1	1.58493	chr11:105948366..105948416,+
NFYA	NFY{A,B,C}	1.512	chr11:105948366..105948416,+
NFYB	NFY{A,B,C}	1.512	chr11:105948366..105948416,+
NFYC	NFY{A,B,C}	1.512	chr11:105948366..105948416,+
HIC1	HIC1	1.7499	chr11:107992284..107992300,+
SP1	SP1	2.12491	chr11:10830463..10830494,-
NFYA	NFY{A,B,C}	1.89239	chr11:10830463..10830494,-
NFYB	NFY{A,B,C}	1.89239	chr11:10830463..10830494,-
NFYC	NFY{A,B,C}	1.89239	chr11:10830463..10830494,-
EGR1	EGR1..3	1.52081	chr11:110167352..110167378,-
SP1	SP1	1.79637	chr11:111411394..111411505,+
MAZ	MAZ	1.67655	chr11:111411394..111411505,+
CREB1	CREB1	2.27643	chr11:111411394..111411505,+
CREB1	CREB1	1.69203	chr11:111473108..111473226,+
RUNX1	RUNX1..3	1.57637	chr11:111782484..111782501,-
RUNX2	RUNX1..3	1.57637	chr11:111782484..111782501,-
SPI1	SPI1	1.78452	chr11:111945015..111945069,+
ELK1	ELK1,4_GABP{A,B1}	1.56722	chr11:111945015..111945069,+
ELK4	ELK1,4_GABP{A,B1}	1.56722	chr11:111945015..111945069,+
GABPA	ELK1,4_GABP{A,B1}	1.56722	chr11:111945015..111945069,+
GABPB1	ELK1,4_GABP{A,B1}	1.56722	chr11:111945015..111945069,+
NRF1	NRF1	1.61109	chr11:111957580..111957611,+
ELF1	ELF1,2,4	1.66715	chr11:111957580..111957611,+
ELF2	ELF1,2,4	1.66715	chr11:111957580..111957611,+
ELF4	ELF1,2,4	1.66715	chr11:111957580..111957611,+
ELK1	ELK1,4_GABP{A,B1}	1.91695	chr11:111957580..111957611,+
ELK4	ELK1,4_GABP{A,B1}	1.91695	chr11:111957580..111957611,+
GABPA	ELK1,4_GABP{A,B1}	1.91695	chr11:111957580..111957611,+
GABPB1	ELK1,4_GABP{A,B1}	1.91695	chr11:111957580..111957611,+
SPI1	SPI1	1.77206	chr11:112097069..112097162,+
HIC1	HIC1	2.28476	chr11:114310164..114310236,+
PATZ1	PATZ1	1.85993	chr11:114310164..114310236,+
HIC1	HIC1	2.06084	chr11:114310237..114310271,+
EGR1	EGR1..3	1.72596	chr11:114310237..114310271,+
ELK1	ELK1,4_GABP{A,B1}	1.66503	chr11:116658709..116658750,-
ELK4	ELK1,4_GABP{A,B1}	1.66503	chr11:116658709..116658750,-
GABPA	ELK1,4_GABP{A,B1}	1.66503	chr11:116658709..116658750,-
GABPB1	ELK1,4_GABP{A,B1}	1.66503	chr11:116658709..116658750,-
MAZ	MAZ	1.60362	chr11:117014993..117015017,+
YY1	YY1	1.61574	chr11:117014993..117015017,+
ELF1	ELF1,2,4	1.70954	chr11:117014993..117015017,+
ELF2	ELF1,2,4	1.70954	chr11:117014993..117015017,+
ELF4	ELF1,2,4	1.70954	chr11:117014993..117015017,+
ELK1	ELK1,4_GABP{A,B1}	2.1593	chr11:117014993..117015017,+
ELK4	ELK1,4_GABP{A,B1}	2.1593	chr11:117014993..117015017,+
GABPA	ELK1,4_GABP{A,B1}	2.1593	chr11:117014993..117015017,+
GABPB1	ELK1,4_GABP{A,B1}	2.1593	chr11:117014993..117015017,+
TFDP1	TFDP1	1.88647	chr11:117014993..117015017,+
SPI1	SPI1	1.86978	chr11:118230287..118230361,+
ELK1	ELK1,4_GABP{A,B1}	1.66306	chr11:118230287..118230361,+
ELK4	ELK1,4_GABP{A,B1}	1.66306	chr11:118230287..118230361,+
GABPA	ELK1,4_GABP{A,B1}	1.66306	chr11:118230287..118230361,+
GABPB1	ELK1,4_GABP{A,B1}	1.66306	chr11:118230287..118230361,+
SP1	SP1	1.7856	chr11:118443098..118443146,+
YY1	YY1	2.04031	chr11:118443098..118443146,+
ELK1	ELK1,4_GABP{A,B1}	2.47967	chr11:118443098..118443146,+
ELK4	ELK1,4_GABP{A,B1}	2.47967	chr11:118443098..118443146,+
GABPA	ELK1,4_GABP{A,B1}	2.47967	chr11:118443098..118443146,+
GABPB1	ELK1,4_GABP{A,B1}	2.47967	chr11:118443098..118443146,+
SP1	SP1	1.69474	chr11:118661828..118661886,-
MAZ	MAZ	1.55998	chr11:118661828..118661886,-
YY1	YY1	1.72848	chr11:118661828..118661886,-
EGR1	EGR1..3	1.78627	chr11:118661828..118661886,-
SP1	SP1	1.59445	chr11:118889456..118889507,+
YY1	YY1	1.50926	chr11:118889456..118889507,+
ZNF143	ZNF143	1.99333	chr11:118889456..118889507,+
FOXP1	FOXP1	1.71817	chr11:118915064..118915079,-
ZNF143	ZNF143	2.1475	chr11:119293872..119293897,-
NFYA	NFY{A,B,C}	1.63447	chr11:119293872..119293897,-
NFYB	NFY{A,B,C}	1.63447	chr11:119293872..119293897,-
NFYC	NFY{A,B,C}	1.63447	chr11:119293872..119293897,-
HIC1	HIC1	1.84664	chr11:120081699..120081755,+
TFDP1	TFDP1	1.70455	chr11:12030131..12030183,-
SP1	SP1	1.83218	chr11:121163466..121163497,+
NFYA	NFY{A,B,C}	1.77064	chr11:121163466..121163497,+
NFYB	NFY{A,B,C}	1.77064	chr11:121163466..121163497,+
NFYC	NFY{A,B,C}	1.77064	chr11:121163466..121163497,+
SP1	SP1	1.58032	chr11:12132117..12132160,+
MAZ	MAZ	2.01633	chr11:12399071..12399185,+
GTF2I	GTF2I	1.72972	chr11:12399071..12399185,+
SPI1	SPI1	1.92474	chr11:12399071..12399185,+
ELK1	ELK1,4_GABP{A,B1}	2.56537	chr11:12399071..12399185,+
ELK4	ELK1,4_GABP{A,B1}	2.56537	chr11:12399071..12399185,+
GABPA	ELK1,4_GABP{A,B1}	2.56537	chr11:12399071..12399185,+
GABPB1	ELK1,4_GABP{A,B1}	2.56537	chr11:12399071..12399185,+
PATZ1	PATZ1	1.69064	chr11:124543604..124543654,-
GTF2I	GTF2I	1.54848	chr11:125462725..125462768,+
YY1	YY1	1.86223	chr11:125462725..125462768,+
EGR1	EGR1..3	1.73758	chr11:125462725..125462768,+
FOXP1	FOXP1	2.02299	chr11:125490779..125490798,+
HIC1	HIC1	1.54275	chr11:126081532..126081568,-
ELK1	ELK1,4_GABP{A,B1}	1.50084	chr11:126138705..126138802,-
ELK4	ELK1,4_GABP{A,B1}	1.50084	chr11:126138705..126138802,-
GABPA	ELK1,4_GABP{A,B1}	1.50084	chr11:126138705..126138802,-
GABPB1	ELK1,4_GABP{A,B1}	1.50084	chr11:126138705..126138802,-
EGR1	EGR1..3	1.5293	chr11:128392085..128392232,-
SPI1	SPI1	1.83519	chr11:128563948..128564003,+
SP1	SP1	2.25929	chr11:129939779..129939801,+
YY1	YY1	2.43807	chr11:129939779..129939801,+
EGR1	EGR1..3	2.36373	chr11:129939779..129939801,+
NFYA	NFY{A,B,C}	2.25836	chr11:129939779..129939801,+
NFYB	NFY{A,B,C}	2.25836	chr11:129939779..129939801,+
NFYC	NFY{A,B,C}	2.25836	chr11:129939779..129939801,+
ELK1	ELK1,4_GABP{A,B1}	3.19196	chr11:129939779..129939801,+
ELK4	ELK1,4_GABP{A,B1}	3.19196	chr11:129939779..129939801,+
GABPA	ELK1,4_GABP{A,B1}	3.19196	chr11:129939779..129939801,+
GABPB1	ELK1,4_GABP{A,B1}	3.19196	chr11:129939779..129939801,+
ELK1	ELK1,4_GABP{A,B1}	1.56097	chr11:131781290..131781355,+
ELK4	ELK1,4_GABP{A,B1}	1.56097	chr11:131781290..131781355,+
GABPA	ELK1,4_GABP{A,B1}	1.56097	chr11:131781290..131781355,+
GABPB1	ELK1,4_GABP{A,B1}	1.56097	chr11:131781290..131781355,+
RFX1	RFX1	1.5945	chr11:133938925..133938950,+
NRF1	NRF1	1.56141	chr11:134094508..134094617,+
NRF1	NRF1	2.08915	chr11:14521349..14521365,-
PATZ1	PATZ1	2.06384	chr11:14521349..14521365,-
SP1	SP1	2.26363	chr11:16760161..16760231,+
ZNF143	ZNF143	2.76685	chr11:16760161..16760231,+
SP1	SP1	1.98904	chr11:17229480..17229548,-
ELF1	ELF1,2,4	1.98936	chr11:17229480..17229548,-
ELF2	ELF1,2,4	1.98936	chr11:17229480..17229548,-
ELF4	ELF1,2,4	1.98936	chr11:17229480..17229548,-
MAZ	MAZ	1.62647	chr11:17298297..17298341,+
RFX1	RFX1	2.02789	chr11:17298297..17298341,+
NFYA	NFY{A,B,C}	1.67981	chr11:17298297..17298341,+
NFYB	NFY{A,B,C}	1.67981	chr11:17298297..17298341,+
NFYC	NFY{A,B,C}	1.67981	chr11:17298297..17298341,+
TFDP1	TFDP1	1.84643	chr11:17298297..17298341,+
IRF7	IRF7	2.44719	chr11:18344088..18344105,+
IRF7	IRF7	2.03421	chr11:18344106..18344128,+
SP1	SP1	1.97303	chr11:18416103..18416118,+
PATZ1	PATZ1	1.72229	chr11:18416103..18416118,+
SPI1	SPI1	1.89629	chr11:18416135..18416147,+
ELK1	ELK1,4_GABP{A,B1}	1.91259	chr11:18548426..18548500,-
ELK4	ELK1,4_GABP{A,B1}	1.91259	chr11:18548426..18548500,-
GABPA	ELK1,4_GABP{A,B1}	1.91259	chr11:18548426..18548500,-
GABPB1	ELK1,4_GABP{A,B1}	1.91259	chr11:18548426..18548500,-
EGR1	EGR1..3	1.60586	chr11:207342..207414,-
ELK1	ELK1,4_GABP{A,B1}	1.83407	chr11:207342..207414,-
ELK4	ELK1,4_GABP{A,B1}	1.83407	chr11:207342..207414,-
GABPA	ELK1,4_GABP{A,B1}	1.83407	chr11:207342..207414,-
GABPB1	ELK1,4_GABP{A,B1}	1.83407	chr11:207342..207414,-
SP1	SP1	1.8004	chr11:236959..237015,+
ELF1	ELF1,2,4	1.81592	chr11:236959..237015,+
ELF2	ELF1,2,4	1.81592	chr11:236959..237015,+
ELF4	ELF1,2,4	1.81592	chr11:236959..237015,+
ZNF143	ZNF143	2.01453	chr11:236959..237015,+
ELK1	ELK1,4_GABP{A,B1}	2.10964	chr11:236959..237015,+
ELK4	ELK1,4_GABP{A,B1}	2.10964	chr11:236959..237015,+
GABPA	ELK1,4_GABP{A,B1}	2.10964	chr11:236959..237015,+
GABPB1	ELK1,4_GABP{A,B1}	2.10964	chr11:236959..237015,+
SP1	SP1	1.65749	chr11:2398533..2398551,+
ETS1	ETS1,2	1.55335	chr11:27528301..27528336,-
ETS2	ETS1,2	1.55335	chr11:27528301..27528336,-
ELK1	ELK1,4_GABP{A,B1}	1.64331	chr11:27528301..27528336,-
ELK4	ELK1,4_GABP{A,B1}	1.64331	chr11:27528301..27528336,-
GABPA	ELK1,4_GABP{A,B1}	1.64331	chr11:27528301..27528336,-
GABPB1	ELK1,4_GABP{A,B1}	1.64331	chr11:27528301..27528336,-
IRF7	IRF7	2.02126	chr11:28131821..28131869,+
SPI1	SPI1	1.55438	chr11:31391381..31391426,+
IRF7	IRF7	2.86735	chr11:314010..314046,+
IRF7	IRF7	2.95069	chr11:314052..314073,+
SP1	SP1	1.73527	chr11:32112459..32112518,+
MAZ	MAZ	1.66198	chr11:32112459..32112518,+
PATZ1	PATZ1	1.8448	chr11:32112459..32112518,+
NFYA	NFY{A,B,C}	1.61014	chr11:32112459..32112518,+
NFYB	NFY{A,B,C}	1.61014	chr11:32112459..32112518,+
NFYC	NFY{A,B,C}	1.61014	chr11:32112459..32112518,+
TFDP1	TFDP1	1.77479	chr11:32112459..32112518,+
TFDP1	TFDP1	1.71353	chr11:32112612..32112660,+
HIC1	HIC1	1.51009	chr11:32605338..32605349,+
ELK1	ELK1,4_GABP{A,B1}	1.5688	chr11:32605338..32605349,+
ELK4	ELK1,4_GABP{A,B1}	1.5688	chr11:32605338..32605349,+
GABPA	ELK1,4_GABP{A,B1}	1.5688	chr11:32605338..32605349,+
GABPB1	ELK1,4_GABP{A,B1}	1.5688	chr11:32605338..32605349,+
ELF1	ELF1,2,4	2.49597	chr11:32605350..32605410,+
ELF2	ELF1,2,4	2.49597	chr11:32605350..32605410,+
ELF4	ELF1,2,4	2.49597	chr11:32605350..32605410,+
ELK1	ELK1,4_GABP{A,B1}	3.02371	chr11:32605350..32605410,+
ELK4	ELK1,4_GABP{A,B1}	3.02371	chr11:32605350..32605410,+
GABPA	ELK1,4_GABP{A,B1}	3.02371	chr11:32605350..32605410,+
GABPB1	ELK1,4_GABP{A,B1}	3.02371	chr11:32605350..32605410,+
SP1	SP1	1.53282	chr11:33757950..33757983,-
EGR1	EGR1..3	1.50776	chr11:33757950..33757983,-
SP1	SP1	1.81741	chr11:34073195..34073266,+
MAZ	MAZ	1.61489	chr11:34073195..34073266,+
PATZ1	PATZ1	1.912	chr11:34073195..34073266,+
SP1	SP1	1.61708	chr11:34073269..34073287,+
MAZ	MAZ	1.65109	chr11:34073269..34073287,+
PATZ1	PATZ1	1.76445	chr11:34073269..34073287,+
SP1	SP1	1.87026	chr11:34460447..34460561,+
HIC1	HIC1	1.77036	chr11:34460447..34460561,+
NFYA	NFY{A,B,C}	1.6636	chr11:34460447..34460561,+
NFYB	NFY{A,B,C}	1.6636	chr11:34460447..34460561,+
NFYC	NFY{A,B,C}	1.6636	chr11:34460447..34460561,+
SP1	SP1	1.65617	chr11:35160709..35160726,+
GTF2I	GTF2I	1.84125	chr11:35160709..35160726,+
TBP	TBP	3.07645	chr11:35160709..35160726,+
IRF7	IRF7	2.50259	chr11:35251773..35251789,+
MEIS1	HOXA9_MEIS1	1.68144	chr11:35252179..35252192,+
MEIS1	HOXA9_MEIS1	2.27096	chr11:35252320..35252338,+
IRF7	IRF7	1.95879	chr11:3818756..3818793,-
CREB1	CREB1	1.79984	chr11:4116005..4116047,+
SP1	SP1	2.39723	chr11:43333513..43333608,+
IRF1	IRF1,2	1.53189	chr11:43380459..43380537,+
IRF2	IRF1,2	1.53189	chr11:43380459..43380537,+
ETS1	ETS1,2	1.55046	chr11:45826659..45826742,+
ETS2	ETS1,2	1.55046	chr11:45826659..45826742,+
TBP	TBP	1.77852	chr11:46299199..46299233,+
SP1	SP1	1.52535	chr11:46368975..46369050,+
EGR1	EGR1..3	1.60666	chr11:46368975..46369050,+
PATZ1	PATZ1	1.55842	chr11:46402583..46402669,+
SPI1	SPI1	1.86067	chr11:46722117..46722183,-
EGR1	EGR1..3	2.07523	chr11:46722117..46722183,-
ELK1	ELK1,4_GABP{A,B1}	2.63833	chr11:46722117..46722183,-
ELK4	ELK1,4_GABP{A,B1}	2.63833	chr11:46722117..46722183,-
GABPA	ELK1,4_GABP{A,B1}	2.63833	chr11:46722117..46722183,-
GABPB1	ELK1,4_GABP{A,B1}	2.63833	chr11:46722117..46722183,-
SREBF1	SREBF1,2	1.52608	chr11:47236489..47236567,+
SREBF2	SREBF1,2	1.52608	chr11:47236489..47236567,+
SP1	SP1	1.58004	chr11:47430133..47430187,+
EGR1	EGR1..3	1.63216	chr11:47430133..47430187,+
ELK1	ELK1,4_GABP{A,B1}	1.79821	chr11:47430133..47430187,+
ELK4	ELK1,4_GABP{A,B1}	1.79821	chr11:47430133..47430187,+
GABPA	ELK1,4_GABP{A,B1}	1.79821	chr11:47430133..47430187,+
GABPB1	ELK1,4_GABP{A,B1}	1.79821	chr11:47430133..47430187,+
SP1	SP1	1.65876	chr11:47587129..47587179,+
HIC1	HIC1	1.77757	chr11:47587129..47587179,+
SP1	SP1	1.71954	chr11:47664021..47664063,-
NRF1	NRF1	1.88403	chr11:47664021..47664063,-
YY1	YY1	1.56451	chr11:47664021..47664063,-
ELF1	ELF1,2,4	1.79381	chr11:47664021..47664063,-
ELF2	ELF1,2,4	1.79381	chr11:47664021..47664063,-
ELF4	ELF1,2,4	1.79381	chr11:47664021..47664063,-
SREBF1	SREBF1,2	1.79898	chr11:47664021..47664063,-
SREBF2	SREBF1,2	1.79898	chr11:47664021..47664063,-
IRF1	IRF1,2	1.75728	chr11:5711010..5711105,+
IRF2	IRF1,2	1.75728	chr11:5711010..5711105,+
SP1	SP1	1.83758	chr11:57509020..57509067,+
IRF7	IRF7	3.77252	chr11:57529259..57529338,+
NFKB1	NFKB1_REL_RELA	1.52617	chr11:58345226..58345262,+
RELA	NFKB1_REL_RELA	1.52617	chr11:58345226..58345262,+
NRF1	NRF1	1.61127	chr11:58346618..58346663,+
IRF1	IRF1,2	1.514	chr11:58980342..58980431,-
IRF2	IRF1,2	1.514	chr11:58980342..58980431,-
IRF7	IRF7	2.46224	chr11:58980342..58980431,-
NRF1	NRF1	1.7488	chr11:60681611..60681706,+
ZNF143	ZNF143	1.90761	chr11:60681611..60681706,+
IRF1	IRF1,2	1.67685	chr11:60681611..60681706,+
IRF2	IRF1,2	1.67685	chr11:60681611..60681706,+
ELK1	ELK1,4_GABP{A,B1}	1.8233	chr11:60681611..60681706,+
ELK4	ELK1,4_GABP{A,B1}	1.8233	chr11:60681611..60681706,+
GABPA	ELK1,4_GABP{A,B1}	1.8233	chr11:60681611..60681706,+
GABPB1	ELK1,4_GABP{A,B1}	1.8233	chr11:60681611..60681706,+
MAZ	MAZ	1.78152	chr11:60691924..60691966,+
GTF2I	GTF2I	1.63554	chr11:60691924..60691966,+
PATZ1	PATZ1	1.64333	chr11:61100500..61100672,-
EGR1	EGR1..3	1.61599	chr11:61100500..61100672,-
ZNF143	ZNF143	1.77879	chr11:61100500..61100672,-
ELK1	ELK1,4_GABP{A,B1}	1.86029	chr11:61197406..61197464,-
ELK4	ELK1,4_GABP{A,B1}	1.86029	chr11:61197406..61197464,-
GABPA	ELK1,4_GABP{A,B1}	1.86029	chr11:61197406..61197464,-
GABPB1	ELK1,4_GABP{A,B1}	1.86029	chr11:61197406..61197464,-
TFDP1	TFDP1	1.51074	chr11:61197406..61197464,-
YY1	YY1	1.50194	chr11:61197572..61197620,+
ELK1	ELK1,4_GABP{A,B1}	1.74709	chr11:61197572..61197620,+
ELK4	ELK1,4_GABP{A,B1}	1.74709	chr11:61197572..61197620,+
GABPA	ELK1,4_GABP{A,B1}	1.74709	chr11:61197572..61197620,+
GABPB1	ELK1,4_GABP{A,B1}	1.74709	chr11:61197572..61197620,+
TBP	TBP	1.56565	chr11:615942..615957,-
TFDP1	TFDP1	1.52835	chr11:61659006..61659046,-
MAZ	MAZ	1.50373	chr11:62432641..62432709,-
TBP	TBP	2.26801	chr11:62432641..62432709,-
ELK1	ELK1,4_GABP{A,B1}	1.97043	chr11:62432641..62432709,-
ELK4	ELK1,4_GABP{A,B1}	1.97043	chr11:62432641..62432709,-
GABPA	ELK1,4_GABP{A,B1}	1.97043	chr11:62432641..62432709,-
GABPB1	ELK1,4_GABP{A,B1}	1.97043	chr11:62432641..62432709,-
RFX1	RFX1	1.56034	chr11:62473706..62473775,-
SPI1	SPI1	1.61996	chr11:62494893..62494953,-
HIC1	HIC1	1.88468	chr11:62554860..62554902,+
ELK1	ELK1,4_GABP{A,B1}	1.50822	chr11:62554860..62554902,+
ELK4	ELK1,4_GABP{A,B1}	1.50822	chr11:62554860..62554902,+
GABPA	ELK1,4_GABP{A,B1}	1.50822	chr11:62554860..62554902,+
GABPB1	ELK1,4_GABP{A,B1}	1.50822	chr11:62554860..62554902,+
SP1	SP1	1.53898	chr11:62572901..62572919,-
NRF1	NRF1	1.66158	chr11:62572901..62572919,-
SP1	SP1	1.76722	chr11:63438836..63438930,-
PATZ1	PATZ1	1.65213	chr11:63438836..63438930,-
NRF1	NRF1	1.94413	chr11:63448962..63448982,+
MAZ	MAZ	1.74935	chr11:63448962..63448982,+
SPI1	SPI1	2.10802	chr11:63448962..63448982,+
SP1	SP1	1.64294	chr11:63753883..63753929,+
ELF1	ELF1,2,4	1.90924	chr11:63753883..63753929,+
ELF2	ELF1,2,4	1.90924	chr11:63753883..63753929,+
ELF4	ELF1,2,4	1.90924	chr11:63753883..63753929,+
ELK1	ELK1,4_GABP{A,B1}	2.62695	chr11:63753883..63753929,+
ELK4	ELK1,4_GABP{A,B1}	2.62695	chr11:63753883..63753929,+
GABPA	ELK1,4_GABP{A,B1}	2.62695	chr11:63753883..63753929,+
GABPB1	ELK1,4_GABP{A,B1}	2.62695	chr11:63753883..63753929,+
ELK1	ELK1,4_GABP{A,B1}	1.76806	chr11:63993601..63993689,-
ELK4	ELK1,4_GABP{A,B1}	1.76806	chr11:63993601..63993689,-
GABPA	ELK1,4_GABP{A,B1}	1.76806	chr11:63993601..63993689,-
GABPB1	ELK1,4_GABP{A,B1}	1.76806	chr11:63993601..63993689,-
SP1	SP1	1.69421	chr11:63998006..63998044,+
PATZ1	PATZ1	1.62549	chr11:63998006..63998044,+
NFYA	NFY{A,B,C}	1.51571	chr11:63998006..63998044,+
NFYB	NFY{A,B,C}	1.51571	chr11:63998006..63998044,+
NFYC	NFY{A,B,C}	1.51571	chr11:63998006..63998044,+
ELK1	ELK1,4_GABP{A,B1}	1.96161	chr11:63998006..63998044,+
ELK4	ELK1,4_GABP{A,B1}	1.96161	chr11:63998006..63998044,+
GABPA	ELK1,4_GABP{A,B1}	1.96161	chr11:63998006..63998044,+
GABPB1	ELK1,4_GABP{A,B1}	1.96161	chr11:63998006..63998044,+
NRF1	NRF1	1.73588	chr11:64008525..64008585,+
NFKB1	NFKB1_REL_RELA	2.28108	chr11:64008525..64008585,+
RELA	NFKB1_REL_RELA	2.28108	chr11:64008525..64008585,+
SP1	SP1	1.67815	chr11:64018955..64019030,+
EGR1	EGR1..3	1.83775	chr11:64018955..64019030,+
PATZ1	PATZ1	1.61411	chr11:6411670..6411723,+
SPI1	SPI1	2.17522	chr11:6411670..6411723,+
RUNX1	RUNX1..3	1.99311	chr11:6411670..6411723,+
RUNX2	RUNX1..3	1.99311	chr11:6411670..6411723,+
TFDP1	TFDP1	1.78533	chr11:6440283..6440345,-
ELK1	ELK1,4_GABP{A,B1}	1.95749	chr11:64851666..64851728,+
ELK4	ELK1,4_GABP{A,B1}	1.95749	chr11:64851666..64851728,+
GABPA	ELK1,4_GABP{A,B1}	1.95749	chr11:64851666..64851728,+
GABPB1	ELK1,4_GABP{A,B1}	1.95749	chr11:64851666..64851728,+
CREB1	CREB1	2.14164	chr11:64851666..64851728,+
ELK1	ELK1,4_GABP{A,B1}	1.60801	chr11:6502675..6502751,+
ELK4	ELK1,4_GABP{A,B1}	1.60801	chr11:6502675..6502751,+
GABPA	ELK1,4_GABP{A,B1}	1.60801	chr11:6502675..6502751,+
GABPB1	ELK1,4_GABP{A,B1}	1.60801	chr11:6502675..6502751,+
NRF1	NRF1	1.52155	chr11:65101305..65101359,+
IRF1	IRF1,2	2.79652	chr11:65266507..65266522,+
IRF2	IRF1,2	2.79652	chr11:65266507..65266522,+
TBP	TBP	2.4469	chr11:65266507..65266522,+
SP1	SP1	1.51395	chr11:65292538..65292606,+
ELK1	ELK1,4_GABP{A,B1}	2.0306	chr11:65337923..65337959,+
ELK4	ELK1,4_GABP{A,B1}	2.0306	chr11:65337923..65337959,+
GABPA	ELK1,4_GABP{A,B1}	2.0306	chr11:65337923..65337959,+
GABPB1	ELK1,4_GABP{A,B1}	2.0306	chr11:65337923..65337959,+
SP1	SP1	1.50746	chr11:65343494..65343598,+
ELK1	ELK1,4_GABP{A,B1}	1.64519	chr11:65430402..65430431,-
ELK4	ELK1,4_GABP{A,B1}	1.64519	chr11:65430402..65430431,-
GABPA	ELK1,4_GABP{A,B1}	1.64519	chr11:65430402..65430431,-
GABPB1	ELK1,4_GABP{A,B1}	1.64519	chr11:65430402..65430431,-
SP1	SP1	1.58877	chr11:65625643..65625659,-
PATZ1	PATZ1	1.55388	chr11:65625643..65625659,-
ZNF143	ZNF143	1.65468	chr11:65625643..65625659,-
PATZ1	PATZ1	1.56914	chr11:65625678..65625687,-
ELF1	ELF1,2,4	1.70006	chr11:65625678..65625687,-
ELF2	ELF1,2,4	1.70006	chr11:65625678..65625687,-
ELF4	ELF1,2,4	1.70006	chr11:65625678..65625687,-
SPI1	SPI1	2.35575	chr11:65625678..65625687,-
ZNF143	ZNF143	1.9603	chr11:65625678..65625687,-
SP1	SP1	1.50386	chr11:65640198..65640281,-
HIC1	HIC1	1.70015	chr11:65655906..65655980,-
HIC1	HIC1	2.36216	chr11:65769946..65769992,+
ELK1	ELK1,4_GABP{A,B1}	2.38377	chr11:65769946..65769992,+
ELK4	ELK1,4_GABP{A,B1}	2.38377	chr11:65769946..65769992,+
GABPA	ELK1,4_GABP{A,B1}	2.38377	chr11:65769946..65769992,+
GABPB1	ELK1,4_GABP{A,B1}	2.38377	chr11:65769946..65769992,+
SP1	SP1	1.71849	chr11:65819813..65819855,+
HIC1	HIC1	1.54993	chr11:65819813..65819855,+
YY1	YY1	1.99592	chr11:65819813..65819855,+
ZNF143	ZNF143	2.03797	chr11:65819813..65819855,+
ELK1	ELK1,4_GABP{A,B1}	2.12096	chr11:65819813..65819855,+
ELK4	ELK1,4_GABP{A,B1}	2.12096	chr11:65819813..65819855,+
GABPA	ELK1,4_GABP{A,B1}	2.12096	chr11:65819813..65819855,+
GABPB1	ELK1,4_GABP{A,B1}	2.12096	chr11:65819813..65819855,+
TFDP1	TFDP1	1.8203	chr11:65819813..65819855,+
SP1	SP1	1.60722	chr11:66036082..66036125,+
NRF1	NRF1	1.87985	chr11:66036082..66036125,+
ZNF143	ZNF143	2.10192	chr11:66036082..66036125,+
NRF1	NRF1	1.86405	chr11:66056596..66056622,-
NFYA	NFY{A,B,C}	1.55209	chr11:66056596..66056622,-
NFYB	NFY{A,B,C}	1.55209	chr11:66056596..66056622,-
NFYC	NFY{A,B,C}	1.55209	chr11:66056596..66056622,-
HIC1	HIC1	1.71413	chr11:66084508..66084523,-
MAZ	MAZ	1.8187	chr11:6624970..6625034,+
ELF1	ELF1,2,4	2.13285	chr11:6624970..6625034,+
ELF2	ELF1,2,4	2.13285	chr11:6624970..6625034,+
ELF4	ELF1,2,4	2.13285	chr11:6624970..6625034,+
NFKB1	NFKB1_REL_RELA	1.90089	chr11:6624970..6625034,+
RELA	NFKB1_REL_RELA	1.90089	chr11:6624970..6625034,+
SREBF1	SREBF1,2	1.76681	chr11:6640638..6640665,-
SREBF2	SREBF1,2	1.76681	chr11:6640638..6640665,-
RUNX1	RUNX1..3	1.60824	chr11:67141058..67141077,-
RUNX2	RUNX1..3	1.60824	chr11:67141058..67141077,-
MEIS1	HOXA9_MEIS1	5.97945	chr11:67374365..67374437,+
SPI1	SPI1	1.65651	chr11:67771513..67771604,-
SP1	SP1	1.97538	chr11:67798114..67798185,+
NFYA	NFY{A,B,C}	1.58188	chr11:67798114..67798185,+
NFYB	NFY{A,B,C}	1.58188	chr11:67798114..67798185,+
NFYC	NFY{A,B,C}	1.58188	chr11:67798114..67798185,+
SP1	SP1	1.64905	chr11:68039364..68039457,-
HIC1	HIC1	2.13366	chr11:68039364..68039457,-
ELK1	ELK1,4_GABP{A,B1}	1.66048	chr11:68039364..68039457,-
ELK4	ELK1,4_GABP{A,B1}	1.66048	chr11:68039364..68039457,-
GABPA	ELK1,4_GABP{A,B1}	1.66048	chr11:68039364..68039457,-
GABPB1	ELK1,4_GABP{A,B1}	1.66048	chr11:68039364..68039457,-
MAZ	MAZ	1.57681	chr11:68228189..68228237,+
YY1	YY1	1.94655	chr11:68228189..68228237,+
NFYA	NFY{A,B,C}	1.50138	chr11:68228189..68228237,+
NFYB	NFY{A,B,C}	1.50138	chr11:68228189..68228237,+
NFYC	NFY{A,B,C}	1.50138	chr11:68228189..68228237,+
TFDP1	TFDP1	1.55582	chr11:68228189..68228237,+
HIC1	HIC1	1.79397	chr11:69455914..69455932,+
FOXP1	FOXP1	1.68107	chr11:69468195..69468212,+
NRF1	NRF1	1.80395	chr11:70049394..70049445,+
ETS1	ETS1,2	1.57468	chr11:70049394..70049445,+
ETS2	ETS1,2	1.57468	chr11:70049394..70049445,+
ELF1	ELF1,2,4	1.52823	chr11:70049394..70049445,+
ELF2	ELF1,2,4	1.52823	chr11:70049394..70049445,+
ELF4	ELF1,2,4	1.52823	chr11:70049394..70049445,+
SREBF1	SREBF1,2	1.8992	chr11:70049394..70049445,+
SREBF2	SREBF1,2	1.8992	chr11:70049394..70049445,+
SP1	SP1	1.98461	chr11:70244624..70244696,+
HIC1	HIC1	1.66016	chr11:70244624..70244696,+
ELK1	ELK1,4_GABP{A,B1}	2.55883	chr11:70244624..70244696,+
ELK4	ELK1,4_GABP{A,B1}	2.55883	chr11:70244624..70244696,+
GABPA	ELK1,4_GABP{A,B1}	2.55883	chr11:70244624..70244696,+
GABPB1	ELK1,4_GABP{A,B1}	2.55883	chr11:70244624..70244696,+
TFDP1	TFDP1	2.1544	chr11:70244624..70244696,+
PATZ1	PATZ1	1.5763	chr11:71752100..71752192,-
ELF1	ELF1,2,4	1.6009	chr11:71752100..71752192,-
ELF2	ELF1,2,4	1.6009	chr11:71752100..71752192,-
ELF4	ELF1,2,4	1.6009	chr11:71752100..71752192,-
EGR1	EGR1..3	1.53181	chr11:71752100..71752192,-
ZNF143	ZNF143	1.61044	chr11:73882311..73882413,+
ELK1	ELK1,4_GABP{A,B1}	1.79338	chr11:73882311..73882413,+
ELK4	ELK1,4_GABP{A,B1}	1.79338	chr11:73882311..73882413,+
GABPA	ELK1,4_GABP{A,B1}	1.79338	chr11:73882311..73882413,+
GABPB1	ELK1,4_GABP{A,B1}	1.79338	chr11:73882311..73882413,+
ELF1	ELF1,2,4	1.56483	chr11:77705687..77705745,-
ELF2	ELF1,2,4	1.56483	chr11:77705687..77705745,-
ELF4	ELF1,2,4	1.56483	chr11:77705687..77705745,-
EGR1	EGR1..3	1.5629	chr11:77705687..77705745,-
ZNF143	ZNF143	1.72983	chr11:77705687..77705745,-
NRF1	NRF1	1.7851	chr11:77850629..77850686,-
SP1	SP1	1.68725	chr11:82611448..82611492,-
ZNF143	ZNF143	1.53266	chr11:82997013..82997039,-
ETS1	ETS1,2	1.55601	chr11:844067..844158,+
ETS2	ETS1,2	1.55601	chr11:844067..844158,+
HIC1	HIC1	2.00347	chr11:85780086..85780161,-
PATZ1	PATZ1	1.53157	chr11:85780086..85780161,-
MEIS1	HOXA9_MEIS1	2.60849	chr11:86013257..86013298,+
ZNF143	ZNF143	1.64572	chr11:86013299..86013362,+
ELK1	ELK1,4_GABP{A,B1}	1.66395	chr11:86013299..86013362,+
ELK4	ELK1,4_GABP{A,B1}	1.66395	chr11:86013299..86013362,+
GABPA	ELK1,4_GABP{A,B1}	1.66395	chr11:86013299..86013362,+
GABPB1	ELK1,4_GABP{A,B1}	1.66395	chr11:86013299..86013362,+
SP1	SP1	1.76631	chr11:86511569..86511599,+
SREBF1	SREBF1,2	1.73944	chr11:8892907..8892925,-
SREBF2	SREBF1,2	1.73944	chr11:8892907..8892925,-
ELK1	ELK1,4_GABP{A,B1}	1.76574	chr11:8985927..8986008,-
ELK4	ELK1,4_GABP{A,B1}	1.76574	chr11:8985927..8986008,-
GABPA	ELK1,4_GABP{A,B1}	1.76574	chr11:8985927..8986008,-
GABPB1	ELK1,4_GABP{A,B1}	1.76574	chr11:8985927..8986008,-
TFDP1	TFDP1	1.62852	chr11:8985927..8986008,-
ELF1	ELF1,2,4	1.53035	chr11:910796..910847,-
ELF2	ELF1,2,4	1.53035	chr11:910796..910847,-
ELF4	ELF1,2,4	1.53035	chr11:910796..910847,-
ZNF143	ZNF143	1.68959	chr11:910796..910847,-
ELK1	ELK1,4_GABP{A,B1}	1.85267	chr11:910796..910847,-
ELK4	ELK1,4_GABP{A,B1}	1.85267	chr11:910796..910847,-
GABPA	ELK1,4_GABP{A,B1}	1.85267	chr11:910796..910847,-
GABPB1	ELK1,4_GABP{A,B1}	1.85267	chr11:910796..910847,-
MAZ	MAZ	1.84328	chr11:925824..925976,+
HIC1	HIC1	1.77952	chr11:9286848..9286920,-
SP1	SP1	1.56453	chr11:9336117..9336196,-
NRF1	NRF1	1.61644	chr11:9336117..9336196,-
ELK1	ELK1,4_GABP{A,B1}	2.0275	chr11:9336117..9336196,-
ELK4	ELK1,4_GABP{A,B1}	2.0275	chr11:9336117..9336196,-
GABPA	ELK1,4_GABP{A,B1}	2.0275	chr11:9336117..9336196,-
GABPB1	ELK1,4_GABP{A,B1}	2.0275	chr11:9336117..9336196,-
ETS1	ETS1,2	2.35591	chr11:9406169..9406210,+
ETS2	ETS1,2	2.35591	chr11:9406169..9406210,+
ZNF143	ZNF143	2.23793	chr11:9406169..9406210,+
TFDP1	TFDP1	1.82374	chr11:9406169..9406210,+
SP1	SP1	1.66744	chr11:94706705..94706746,-
MAZ	MAZ	1.54769	chr11:94706705..94706746,-
ELF1	ELF1,2,4	1.68968	chr11:94706705..94706746,-
ELF2	ELF1,2,4	1.68968	chr11:94706705..94706746,-
ELF4	ELF1,2,4	1.68968	chr11:94706705..94706746,-
ZNF143	ZNF143	1.87487	chr11:94706705..94706746,-
NFYA	NFY{A,B,C}	1.50989	chr11:94706705..94706746,-
NFYB	NFY{A,B,C}	1.50989	chr11:94706705..94706746,-
NFYC	NFY{A,B,C}	1.50989	chr11:94706705..94706746,-
ELK1	ELK1,4_GABP{A,B1}	1.92769	chr11:94706705..94706746,-
ELK4	ELK1,4_GABP{A,B1}	1.92769	chr11:94706705..94706746,-
GABPA	ELK1,4_GABP{A,B1}	1.92769	chr11:94706705..94706746,-
GABPB1	ELK1,4_GABP{A,B1}	1.92769	chr11:94706705..94706746,-
NFKB1	NFKB1_REL_RELA	1.93892	chr11:96076334..96076419,-
RELA	NFKB1_REL_RELA	1.93892	chr11:96076334..96076419,-
SREBF1	SREBF1,2	1.70056	chr11:9685604..9685706,+
SREBF2	SREBF1,2	1.70056	chr11:9685604..9685706,+
ELK1	ELK1,4_GABP{A,B1}	1.65663	chr12:100661156..100661210,+
ELK4	ELK1,4_GABP{A,B1}	1.65663	chr12:100661156..100661210,+
GABPA	ELK1,4_GABP{A,B1}	1.65663	chr12:100661156..100661210,+
GABPB1	ELK1,4_GABP{A,B1}	1.65663	chr12:100661156..100661210,+
SP1	SP1	1.80083	chr12:101801505..101801577,-
NFKB1	NFKB1_REL_RELA	1.64908	chr12:102271137..102271164,+
RELA	NFKB1_REL_RELA	1.64908	chr12:102271137..102271164,+
IRF1	IRF1,2	2.31016	chr12:102271387..102271426,+
IRF2	IRF1,2	2.31016	chr12:102271387..102271426,+
IRF1	IRF1,2	1.9304	chr12:102271436..102271486,+
IRF2	IRF1,2	1.9304	chr12:102271436..102271486,+
ELF1	ELF1,2,4	1.70766	chr12:102455743..102455826,-
ELF2	ELF1,2,4	1.70766	chr12:102455743..102455826,-
ELF4	ELF1,2,4	1.70766	chr12:102455743..102455826,-
ZNF143	ZNF143	1.84121	chr12:102455743..102455826,-
SP1	SP1	1.70256	chr12:10365466..10365547,+
TFDP1	TFDP1	1.7708	chr12:10365466..10365547,+
EGR1	EGR1..3	1.78828	chr12:104324152..104324196,+
NFYA	NFY{A,B,C}	1.68049	chr12:104324152..104324196,+
NFYB	NFY{A,B,C}	1.68049	chr12:104324152..104324196,+
NFYC	NFY{A,B,C}	1.68049	chr12:104324152..104324196,+
SP1	SP1	1.78228	chr12:104680793..104680837,+
TFDP1	TFDP1	2.14835	chr12:104680793..104680837,+
SP1	SP1	1.6917	chr12:105501487..105501562,+
ETS1	ETS1,2	1.7024	chr12:105501487..105501562,+
ETS2	ETS1,2	1.7024	chr12:105501487..105501562,+
YY1	YY1	1.59395	chr12:105501487..105501562,+
ELF1	ELF1,2,4	1.89812	chr12:105501487..105501562,+
ELF2	ELF1,2,4	1.89812	chr12:105501487..105501562,+
ELF4	ELF1,2,4	1.89812	chr12:105501487..105501562,+
ELK1	ELK1,4_GABP{A,B1}	2.23218	chr12:105501487..105501562,+
ELK4	ELK1,4_GABP{A,B1}	2.23218	chr12:105501487..105501562,+
GABPA	ELK1,4_GABP{A,B1}	2.23218	chr12:105501487..105501562,+
GABPB1	ELK1,4_GABP{A,B1}	2.23218	chr12:105501487..105501562,+
SP1	SP1	1.91385	chr12:105724444..105724510,+
PATZ1	PATZ1	1.7625	chr12:105724444..105724510,+
EGR1	EGR1..3	2.01117	chr12:105724444..105724510,+
RFX1	RFX1	1.83507	chr12:105724444..105724510,+
NFYA	NFY{A,B,C}	1.57101	chr12:105724444..105724510,+
NFYB	NFY{A,B,C}	1.57101	chr12:105724444..105724510,+
NFYC	NFY{A,B,C}	1.57101	chr12:105724444..105724510,+
SP1	SP1	2.08856	chr12:105724613..105724666,+
EGR1	EGR1..3	2.22137	chr12:105724613..105724666,+
RFX1	RFX1	2.01743	chr12:105724613..105724666,+
NFYA	NFY{A,B,C}	1.95051	chr12:105724613..105724666,+
NFYB	NFY{A,B,C}	1.95051	chr12:105724613..105724666,+
NFYC	NFY{A,B,C}	1.95051	chr12:105724613..105724666,+
FOXP1	FOXP1	1.56562	chr12:106742858..106742864,+
SP1	SP1	1.90159	chr12:107349627..107349664,+
NRF1	NRF1	1.90849	chr12:107349627..107349664,+
MAZ	MAZ	1.65692	chr12:107349627..107349664,+
HIC1	HIC1	1.96962	chr12:107349627..107349664,+
PATZ1	PATZ1	1.87001	chr12:107349627..107349664,+
EGR1	EGR1..3	1.86969	chr12:107349627..107349664,+
NRF1	NRF1	2.01718	chr12:108079536..108079598,+
CREB1	CREB1	2.11302	chr12:108079536..108079598,+
HIC1	HIC1	1.79965	chr12:10875831..10876025,-
SP1	SP1	2.29549	chr12:108956355..108956403,+
NRF1	NRF1	2.60336	chr12:108956355..108956403,+
YY1	YY1	1.92172	chr12:108956355..108956403,+
PATZ1	PATZ1	2.28421	chr12:108956355..108956403,+
NFKB1	NFKB1_REL_RELA	1.72213	chr12:109125264..109125269,-
RELA	NFKB1_REL_RELA	1.72213	chr12:109125264..109125269,-
SP1	SP1	1.89138	chr12:109125285..109125315,-
PATZ1	PATZ1	1.96933	chr12:109125285..109125315,-
ELF1	ELF1,2,4	1.67277	chr12:109125285..109125315,-
ELF2	ELF1,2,4	1.67277	chr12:109125285..109125315,-
ELF4	ELF1,2,4	1.67277	chr12:109125285..109125315,-
NFYA	NFY{A,B,C}	1.65716	chr12:109125285..109125315,-
NFYB	NFY{A,B,C}	1.65716	chr12:109125285..109125315,-
NFYC	NFY{A,B,C}	1.65716	chr12:109125285..109125315,-
ELK1	ELK1,4_GABP{A,B1}	1.84533	chr12:109915098..109915131,-
ELK4	ELK1,4_GABP{A,B1}	1.84533	chr12:109915098..109915131,-
GABPA	ELK1,4_GABP{A,B1}	1.84533	chr12:109915098..109915131,-
GABPB1	ELK1,4_GABP{A,B1}	1.84533	chr12:109915098..109915131,-
ELK1	ELK1,4_GABP{A,B1}	1.69948	chr12:109915422..109915457,+
ELK4	ELK1,4_GABP{A,B1}	1.69948	chr12:109915422..109915457,+
GABPA	ELK1,4_GABP{A,B1}	1.69948	chr12:109915422..109915457,+
GABPB1	ELK1,4_GABP{A,B1}	1.69948	chr12:109915422..109915457,+
HIC1	HIC1	1.5301	chr12:110011288..110011347,-
SP1	SP1	1.70813	chr12:110318263..110318320,-
HIC1	HIC1	1.72915	chr12:110318263..110318320,-
EGR1	EGR1..3	1.89006	chr12:110318263..110318320,-
NFYA	NFY{A,B,C}	1.51321	chr12:110318263..110318320,-
NFYB	NFY{A,B,C}	1.51321	chr12:110318263..110318320,-
NFYC	NFY{A,B,C}	1.51321	chr12:110318263..110318320,-
ELK1	ELK1,4_GABP{A,B1}	1.5963	chr12:110434100..110434139,-
ELK4	ELK1,4_GABP{A,B1}	1.5963	chr12:110434100..110434139,-
GABPA	ELK1,4_GABP{A,B1}	1.5963	chr12:110434100..110434139,-
GABPB1	ELK1,4_GABP{A,B1}	1.5963	chr12:110434100..110434139,-
NRF1	NRF1	1.51425	chr12:110434156..110434181,-
ELK1	ELK1,4_GABP{A,B1}	1.86541	chr12:110434156..110434181,-
ELK4	ELK1,4_GABP{A,B1}	1.86541	chr12:110434156..110434181,-
GABPA	ELK1,4_GABP{A,B1}	1.86541	chr12:110434156..110434181,-
GABPB1	ELK1,4_GABP{A,B1}	1.86541	chr12:110434156..110434181,-
TFDP1	TFDP1	1.66008	chr12:110437227..110437248,+
SPI1	SPI1	2.40476	chr12:110719036..110719113,+
ETS1	ETS1,2	2.66462	chr12:110888103..110888172,-
ETS2	ETS1,2	2.66462	chr12:110888103..110888172,-
ELF1	ELF1,2,4	2.30968	chr12:110888103..110888172,-
ELF2	ELF1,2,4	2.30968	chr12:110888103..110888172,-
ELF4	ELF1,2,4	2.30968	chr12:110888103..110888172,-
ELK1	ELK1,4_GABP{A,B1}	2.85835	chr12:110888103..110888172,-
ELK4	ELK1,4_GABP{A,B1}	2.85835	chr12:110888103..110888172,-
GABPA	ELK1,4_GABP{A,B1}	2.85835	chr12:110888103..110888172,-
GABPB1	ELK1,4_GABP{A,B1}	2.85835	chr12:110888103..110888172,-
SP1	SP1	1.69076	chr12:110939870..110939937,-
NFYA	NFY{A,B,C}	1.56897	chr12:110939870..110939937,-
NFYB	NFY{A,B,C}	1.56897	chr12:110939870..110939937,-
NFYC	NFY{A,B,C}	1.56897	chr12:110939870..110939937,-
TFDP1	TFDP1	1.77786	chr12:110939870..110939937,-
ZNF143	ZNF143	1.82997	chr12:111051902..111051975,+
SREBF1	SREBF1,2	1.69197	chr12:112451222..112451264,+
SREBF2	SREBF1,2	1.69197	chr12:112451222..112451264,+
NRF1	NRF1	1.50721	chr12:112546577..112546607,-
PATZ1	PATZ1	1.54072	chr12:112546577..112546607,-
ELF1	ELF1,2,4	1.76076	chr12:112847354..112847457,-
ELF2	ELF1,2,4	1.76076	chr12:112847354..112847457,-
ELF4	ELF1,2,4	1.76076	chr12:112847354..112847457,-
ZNF143	ZNF143	1.7036	chr12:112847354..112847457,-
ELK1	ELK1,4_GABP{A,B1}	2.07341	chr12:112847354..112847457,-
ELK4	ELK1,4_GABP{A,B1}	2.07341	chr12:112847354..112847457,-
GABPA	ELK1,4_GABP{A,B1}	2.07341	chr12:112847354..112847457,-
GABPB1	ELK1,4_GABP{A,B1}	2.07341	chr12:112847354..112847457,-
SPI1	SPI1	1.63538	chr12:112856732..112856759,+
SP1	SP1	1.65896	chr12:11323754..11323869,+
IRF7	IRF7	2.33908	chr12:113376261..113376324,+
SP1	SP1	1.76952	chr12:113623252..113623300,-
PATZ1	PATZ1	1.89685	chr12:113623252..113623300,-
SP1	SP1	1.76987	chr12:113659261..113659300,+
NFYA	NFY{A,B,C}	1.56205	chr12:113659261..113659300,+
NFYB	NFY{A,B,C}	1.56205	chr12:113659261..113659300,+
NFYC	NFY{A,B,C}	1.56205	chr12:113659261..113659300,+
IRF7	IRF7	2.01336	chr12:113860160..113860234,+
YY1	YY1	1.60777	chr12:114404118..114404153,-
ELK1	ELK1,4_GABP{A,B1}	1.5744	chr12:114404118..114404153,-
ELK4	ELK1,4_GABP{A,B1}	1.5744	chr12:114404118..114404153,-
GABPA	ELK1,4_GABP{A,B1}	1.5744	chr12:114404118..114404153,-
GABPB1	ELK1,4_GABP{A,B1}	1.5744	chr12:114404118..114404153,-
FOXP1	FOXP1	1.83518	chr12:118471343..118471358,-
SP1	SP1	1.66854	chr12:118498958..118499021,-
EGR1	EGR1..3	1.70795	chr12:118498958..118499021,-
ELK1	ELK1,4_GABP{A,B1}	1.70519	chr12:120632505..120632533,-
ELK4	ELK1,4_GABP{A,B1}	1.70519	chr12:120632505..120632533,-
GABPA	ELK1,4_GABP{A,B1}	1.70519	chr12:120632505..120632533,-
GABPB1	ELK1,4_GABP{A,B1}	1.70519	chr12:120632505..120632533,-
NRF1	NRF1	1.93277	chr12:120907459..120907559,-
EGR1	EGR1..3	1.73252	chr12:120907459..120907559,-
ZNF143	ZNF143	2.02199	chr12:120907459..120907559,-
ELK1	ELK1,4_GABP{A,B1}	2.21047	chr12:120907459..120907559,-
ELK4	ELK1,4_GABP{A,B1}	2.21047	chr12:120907459..120907559,-
GABPA	ELK1,4_GABP{A,B1}	2.21047	chr12:120907459..120907559,-
GABPB1	ELK1,4_GABP{A,B1}	2.21047	chr12:120907459..120907559,-
SP1	SP1	1.94712	chr12:121124921..121124988,+
GTF2I	GTF2I	1.89102	chr12:121124921..121124988,+
SPI1	SPI1	1.77804	chr12:121124921..121124988,+
NFYA	NFY{A,B,C}	1.91438	chr12:121124921..121124988,+
NFYB	NFY{A,B,C}	1.91438	chr12:121124921..121124988,+
NFYC	NFY{A,B,C}	1.91438	chr12:121124921..121124988,+
YY1	YY1	1.71596	chr12:122710556..122710607,-
ELK1	ELK1,4_GABP{A,B1}	2.51493	chr12:122710556..122710607,-
ELK4	ELK1,4_GABP{A,B1}	2.51493	chr12:122710556..122710607,-
GABPA	ELK1,4_GABP{A,B1}	2.51493	chr12:122710556..122710607,-
GABPB1	ELK1,4_GABP{A,B1}	2.51493	chr12:122710556..122710607,-
SP1	SP1	1.51912	chr12:123237361..123237407,+
NRF1	NRF1	1.62909	chr12:123237361..123237407,+
ELF1	ELF1,2,4	1.74379	chr12:123465218..123465275,+
ELF2	ELF1,2,4	1.74379	chr12:123465218..123465275,+
ELF4	ELF1,2,4	1.74379	chr12:123465218..123465275,+
ELK1	ELK1,4_GABP{A,B1}	2.56278	chr12:123465218..123465275,+
ELK4	ELK1,4_GABP{A,B1}	2.56278	chr12:123465218..123465275,+
GABPA	ELK1,4_GABP{A,B1}	2.56278	chr12:123465218..123465275,+
GABPB1	ELK1,4_GABP{A,B1}	2.56278	chr12:123465218..123465275,+
HIC1	HIC1	1.8647	chr12:123756350..123756441,-
SP1	SP1	1.82131	chr12:124069070..124069106,+
EGR1	EGR1..3	1.94245	chr12:124069070..124069106,+
NFYA	NFY{A,B,C}	1.72281	chr12:124069070..124069106,+
NFYB	NFY{A,B,C}	1.72281	chr12:124069070..124069106,+
NFYC	NFY{A,B,C}	1.72281	chr12:124069070..124069106,+
FOXP1	FOXP1	1.85717	chr12:124082403..124082418,+
ELK1	ELK1,4_GABP{A,B1}	2.09843	chr12:124118366..124118392,+
ELK4	ELK1,4_GABP{A,B1}	2.09843	chr12:124118366..124118392,+
GABPA	ELK1,4_GABP{A,B1}	2.09843	chr12:124118366..124118392,+
GABPB1	ELK1,4_GABP{A,B1}	2.09843	chr12:124118366..124118392,+
SP1	SP1	1.53161	chr12:124457371..124457387,-
NRF1	NRF1	1.65863	chr12:124457371..124457387,-
EGR1	EGR1..3	1.55736	chr12:124457371..124457387,-
ZNF143	ZNF143	1.85894	chr12:124457371..124457387,-
SP1	SP1	1.66093	chr12:124457746..124457828,+
NRF1	NRF1	1.84467	chr12:124457746..124457828,+
GTF2I	GTF2I	1.51182	chr12:124457746..124457828,+
EGR1	EGR1..3	1.7768	chr12:124457746..124457828,+
TBP	TBP	2.62796	chr12:125399192..125399198,-
SP1	SP1	1.77152	chr12:12764773..12764852,+
ZNF143	ZNF143	2.05458	chr12:12764773..12764852,+
ELK1	ELK1,4_GABP{A,B1}	1.72754	chr12:12966271..12966302,+
ELK4	ELK1,4_GABP{A,B1}	1.72754	chr12:12966271..12966302,+
GABPA	ELK1,4_GABP{A,B1}	1.72754	chr12:12966271..12966302,+
GABPB1	ELK1,4_GABP{A,B1}	1.72754	chr12:12966271..12966302,+
SP1	SP1	1.77962	chr12:131356583..131356647,+
NRF1	NRF1	2.17393	chr12:131356583..131356647,+
MAZ	MAZ	1.73107	chr12:131356583..131356647,+
YY1	YY1	2.21324	chr12:131356583..131356647,+
TFDP1	TFDP1	1.56927	chr12:131356583..131356647,+
CREB1	CREB1	1.68249	chr12:132628963..132629027,+
ETS1	ETS1,2	2.45039	chr12:15114492..15114565,-
ETS2	ETS1,2	2.45039	chr12:15114492..15114565,-
GTF2I	GTF2I	1.60238	chr12:16035307..16035352,+
ETS1	ETS1,2	1.92017	chr12:16035307..16035352,+
ETS2	ETS1,2	1.92017	chr12:16035307..16035352,+
ELK1	ELK1,4_GABP{A,B1}	2.05356	chr12:16035307..16035352,+
ELK4	ELK1,4_GABP{A,B1}	2.05356	chr12:16035307..16035352,+
GABPA	ELK1,4_GABP{A,B1}	2.05356	chr12:16035307..16035352,+
GABPB1	ELK1,4_GABP{A,B1}	2.05356	chr12:16035307..16035352,+
SP1	SP1	1.69838	chr12:16064258..16064308,+
MAZ	MAZ	1.5657	chr12:16064258..16064308,+
PATZ1	PATZ1	1.75721	chr12:16064258..16064308,+
PATZ1	PATZ1	1.54518	chr12:16500571..16500598,+
MEIS1	HOXA9_MEIS1	2.70036	chr12:20704366..20704465,+
MEIS1	HOXA9_MEIS1	2.46907	chr12:20704431..20704455,-
ELF1	ELF1,2,4	1.50391	chr12:21654479..21654580,-
ELF2	ELF1,2,4	1.50391	chr12:21654479..21654580,-
ELF4	ELF1,2,4	1.50391	chr12:21654479..21654580,-
SP1	SP1	2.00538	chr12:21810765..21810783,-
MAZ	MAZ	1.58708	chr12:21810765..21810783,-
GTF2I	GTF2I	1.61992	chr12:21810765..21810783,-
SPI1	SPI1	1.84551	chr12:22199117..22199199,+
ZNF143	ZNF143	1.6142	chr12:22199117..22199199,+
NFKB1	NFKB1_REL_RELA	2.27401	chr12:22199117..22199199,+
RELA	NFKB1_REL_RELA	2.27401	chr12:22199117..22199199,+
MEIS1	HOXA9_MEIS1	2.19448	chr12:22839812..22839816,+
ELF1	ELF1,2,4	1.83388	chr12:25101920..25102077,-
ELF2	ELF1,2,4	1.83388	chr12:25101920..25102077,-
ELF4	ELF1,2,4	1.83388	chr12:25101920..25102077,-
ELK1	ELK1,4_GABP{A,B1}	1.65236	chr12:25348186..25348222,+
ELK4	ELK1,4_GABP{A,B1}	1.65236	chr12:25348186..25348222,+
GABPA	ELK1,4_GABP{A,B1}	1.65236	chr12:25348186..25348222,+
GABPB1	ELK1,4_GABP{A,B1}	1.65236	chr12:25348186..25348222,+
ELK1	ELK1,4_GABP{A,B1}	1.58003	chr12:27397170..27397240,+
ELK4	ELK1,4_GABP{A,B1}	1.58003	chr12:27397170..27397240,+
GABPA	ELK1,4_GABP{A,B1}	1.58003	chr12:27397170..27397240,+
GABPB1	ELK1,4_GABP{A,B1}	1.58003	chr12:27397170..27397240,+
NRF1	NRF1	1.70458	chr12:27677085..27677155,+
PATZ1	PATZ1	1.6503	chr12:27677085..27677155,+
SPI1	SPI1	1.56457	chr12:30848787..30848842,-
SPI1	SPI1	1.90814	chr12:32832203..32832263,+
ZNF143	ZNF143	1.79215	chr12:32832203..32832263,+
EGR1	EGR1..3	1.82089	chr12:42719885..42719926,-
ELK1	ELK1,4_GABP{A,B1}	1.98579	chr12:42719885..42719926,-
ELK4	ELK1,4_GABP{A,B1}	1.98579	chr12:42719885..42719926,-
GABPA	ELK1,4_GABP{A,B1}	1.98579	chr12:42719885..42719926,-
GABPB1	ELK1,4_GABP{A,B1}	1.98579	chr12:42719885..42719926,-
ELK1	ELK1,4_GABP{A,B1}	1.55615	chr12:42719947..42719983,+
ELK4	ELK1,4_GABP{A,B1}	1.55615	chr12:42719947..42719983,+
GABPA	ELK1,4_GABP{A,B1}	1.55615	chr12:42719947..42719983,+
GABPB1	ELK1,4_GABP{A,B1}	1.55615	chr12:42719947..42719983,+
FOXP1	FOXP1	1.58981	chr12:4410648..4410662,+
FOXP1	FOXP1	1.51101	chr12:4410859..4410873,+
FOXP1	FOXP1	1.6354	chr12:4411116..4411133,+
CREB1	CREB1	1.54937	chr12:44200112..44200136,-
SPI1	SPI1	1.61022	chr12:4430372..4430429,+
CREB1	CREB1	1.84437	chr12:4430372..4430429,+
PATZ1	PATZ1	1.69313	chr12:48213650..48213695,-
NRF1	NRF1	1.65457	chr12:48551261..48551313,-
ELF1	ELF1,2,4	1.57837	chr12:48551261..48551313,-
ELF2	ELF1,2,4	1.57837	chr12:48551261..48551313,-
ELF4	ELF1,2,4	1.57837	chr12:48551261..48551313,-
ELK1	ELK1,4_GABP{A,B1}	1.87063	chr12:48551261..48551313,-
ELK4	ELK1,4_GABP{A,B1}	1.87063	chr12:48551261..48551313,-
GABPA	ELK1,4_GABP{A,B1}	1.87063	chr12:48551261..48551313,-
GABPB1	ELK1,4_GABP{A,B1}	1.87063	chr12:48551261..48551313,-
ELF1	ELF1,2,4	1.67734	chr12:49351229..49351282,-
ELF2	ELF1,2,4	1.67734	chr12:49351229..49351282,-
ELF4	ELF1,2,4	1.67734	chr12:49351229..49351282,-
ELK1	ELK1,4_GABP{A,B1}	2.10257	chr12:49351229..49351282,-
ELK4	ELK1,4_GABP{A,B1}	2.10257	chr12:49351229..49351282,-
GABPA	ELK1,4_GABP{A,B1}	2.10257	chr12:49351229..49351282,-
GABPB1	ELK1,4_GABP{A,B1}	2.10257	chr12:49351229..49351282,-
ELK1	ELK1,4_GABP{A,B1}	1.53462	chr12:49412541..49412580,-
ELK4	ELK1,4_GABP{A,B1}	1.53462	chr12:49412541..49412580,-
GABPA	ELK1,4_GABP{A,B1}	1.53462	chr12:49412541..49412580,-
GABPB1	ELK1,4_GABP{A,B1}	1.53462	chr12:49412541..49412580,-
HIC1	HIC1	2.16809	chr12:49582837..49582875,-
RFX1	RFX1	2.25606	chr12:49582837..49582875,-
TBP	TBP	2.77933	chr12:49658855..49658874,+
SP1	SP1	1.52023	chr12:49961883..49961933,-
ELF1	ELF1,2,4	1.696	chr12:49961883..49961933,-
ELF2	ELF1,2,4	1.696	chr12:49961883..49961933,-
ELF4	ELF1,2,4	1.696	chr12:49961883..49961933,-
IRF1	IRF1,2	2.1808	chr12:49961883..49961933,-
IRF2	IRF1,2	2.1808	chr12:49961883..49961933,-
IRF7	IRF7	2.75574	chr12:49961883..49961933,-
ELK1	ELK1,4_GABP{A,B1}	2.13236	chr12:49961883..49961933,-
ELK4	ELK1,4_GABP{A,B1}	2.13236	chr12:49961883..49961933,-
GABPA	ELK1,4_GABP{A,B1}	2.13236	chr12:49961883..49961933,-
GABPB1	ELK1,4_GABP{A,B1}	2.13236	chr12:49961883..49961933,-
SP1	SP1	1.94673	chr12:50135333..50135346,+
NFYA	NFY{A,B,C}	2.0252	chr12:50135333..50135346,+
NFYB	NFY{A,B,C}	2.0252	chr12:50135333..50135346,+
NFYC	NFY{A,B,C}	2.0252	chr12:50135333..50135346,+
ELK1	ELK1,4_GABP{A,B1}	2.93492	chr12:50135333..50135346,+
ELK4	ELK1,4_GABP{A,B1}	2.93492	chr12:50135333..50135346,+
GABPA	ELK1,4_GABP{A,B1}	2.93492	chr12:50135333..50135346,+
GABPB1	ELK1,4_GABP{A,B1}	2.93492	chr12:50135333..50135346,+
SP1	SP1	1.95252	chr12:50135352..50135356,+
NFYA	NFY{A,B,C}	1.73561	chr12:50135352..50135356,+
NFYB	NFY{A,B,C}	1.73561	chr12:50135352..50135356,+
NFYC	NFY{A,B,C}	1.73561	chr12:50135352..50135356,+
ELK1	ELK1,4_GABP{A,B1}	2.62583	chr12:50135352..50135356,+
ELK4	ELK1,4_GABP{A,B1}	2.62583	chr12:50135352..50135356,+
GABPA	ELK1,4_GABP{A,B1}	2.62583	chr12:50135352..50135356,+
GABPB1	ELK1,4_GABP{A,B1}	2.62583	chr12:50135352..50135356,+
ETS1	ETS1,2	2.09154	chr12:50616382..50616505,-
ETS2	ETS1,2	2.09154	chr12:50616382..50616505,-
IRF1	IRF1,2	1.65268	chr12:50616382..50616505,-
IRF2	IRF1,2	1.65268	chr12:50616382..50616505,-
PATZ1	PATZ1	1.53395	chr12:51632600..51632620,+
SREBF1	SREBF1,2	2.14141	chr12:51632600..51632620,+
SREBF2	SREBF1,2	2.14141	chr12:51632600..51632620,+
ELK1	ELK1,4_GABP{A,B1}	1.97579	chr12:51632600..51632620,+
ELK4	ELK1,4_GABP{A,B1}	1.97579	chr12:51632600..51632620,+
GABPA	ELK1,4_GABP{A,B1}	1.97579	chr12:51632600..51632620,+
GABPB1	ELK1,4_GABP{A,B1}	1.97579	chr12:51632600..51632620,+
CREB1	CREB1	2.24097	chr12:51632600..51632620,+
SREBF1	SREBF1,2	1.68671	chr12:51632644..51632665,+
SREBF2	SREBF1,2	1.68671	chr12:51632644..51632665,+
CREB1	CREB1	1.60591	chr12:51632644..51632665,+
ELK1	ELK1,4_GABP{A,B1}	1.74386	chr12:53845879..53845894,+
ELK4	ELK1,4_GABP{A,B1}	1.74386	chr12:53845879..53845894,+
GABPA	ELK1,4_GABP{A,B1}	1.74386	chr12:53845879..53845894,+
GABPB1	ELK1,4_GABP{A,B1}	1.74386	chr12:53845879..53845894,+
MAZ	MAZ	1.53914	chr12:54718904..54718936,+
GTF2I	GTF2I	1.55493	chr12:54718904..54718936,+
SPI1	SPI1	2.34101	chr12:54718904..54718936,+
SREBF1	SREBF1,2	1.79183	chr12:56109810..56109869,+
SREBF2	SREBF1,2	1.79183	chr12:56109810..56109869,+
SP1	SP1	2.09454	chr12:56122781..56122804,-
MAZ	MAZ	1.88434	chr12:56122781..56122804,-
SREBF1	SREBF1,2	2.11962	chr12:56122781..56122804,-
SREBF2	SREBF1,2	2.11962	chr12:56122781..56122804,-
EGR1	EGR1..3	2.23869	chr12:56122781..56122804,-
MAZ	MAZ	1.58905	chr12:56367843..56367893,+
EGR1	EGR1..3	1.57746	chr12:56367843..56367893,+
SP1	SP1	1.85982	chr12:56498312..56498413,+
MAZ	MAZ	1.51544	chr12:56498312..56498413,+
ZNF143	ZNF143	2.09875	chr12:56498312..56498413,+
MEIS1	HOXA9_MEIS1	2.17965	chr12:56555224..56555287,+
SP1	SP1	1.56724	chr12:56694083..56694139,-
ELK1	ELK1,4_GABP{A,B1}	1.54436	chr12:56753869..56753930,-
ELK4	ELK1,4_GABP{A,B1}	1.54436	chr12:56753869..56753930,-
GABPA	ELK1,4_GABP{A,B1}	1.54436	chr12:56753869..56753930,-
GABPB1	ELK1,4_GABP{A,B1}	1.54436	chr12:56753869..56753930,-
RUNX1	RUNX1..3	1.56583	chr12:57039760..57039778,-
RUNX2	RUNX1..3	1.56583	chr12:57039760..57039778,-
SP1	SP1	2.25759	chr12:57119068..57119103,-
YY1	YY1	2.38859	chr12:57119068..57119103,-
SP1	SP1	1.73913	chr12:57119106..57119145,-
ELF1	ELF1,2,4	1.58336	chr12:57505121..57505179,-
ELF2	ELF1,2,4	1.58336	chr12:57505121..57505179,-
ELF4	ELF1,2,4	1.58336	chr12:57505121..57505179,-
SPI1	SPI1	1.82151	chr12:57505121..57505179,-
ELK1	ELK1,4_GABP{A,B1}	1.89087	chr12:57505121..57505179,-
ELK4	ELK1,4_GABP{A,B1}	1.89087	chr12:57505121..57505179,-
GABPA	ELK1,4_GABP{A,B1}	1.89087	chr12:57505121..57505179,-
GABPB1	ELK1,4_GABP{A,B1}	1.89087	chr12:57505121..57505179,-
SREBF1	SREBF1,2	1.50338	chr12:57984965..57985059,+
SREBF2	SREBF1,2	1.50338	chr12:57984965..57985059,+
YY1	YY1	1.62764	chr12:58087901..58087947,+
SPI1	SPI1	1.5733	chr12:62654155..62654194,+
FOXP1	FOXP1	1.87555	chr12:65090856..65090873,+
SP1	SP1	2.31024	chr12:65153175..65153229,-
SREBF1	SREBF1,2	2.68557	chr12:65153175..65153229,-
SREBF2	SREBF1,2	2.68557	chr12:65153175..65153229,-
EGR1	EGR1..3	2.37311	chr12:65153175..65153229,-
NFKB1	NFKB1_REL_RELA	1.5231	chr12:6561190..6561312,+
RELA	NFKB1_REL_RELA	1.5231	chr12:6561190..6561312,+
ELK1	ELK1,4_GABP{A,B1}	1.52007	chr12:6602517..6602559,+
ELK4	ELK1,4_GABP{A,B1}	1.52007	chr12:6602517..6602559,+
GABPA	ELK1,4_GABP{A,B1}	1.52007	chr12:6602517..6602559,+
GABPB1	ELK1,4_GABP{A,B1}	1.52007	chr12:6602517..6602559,+
SP1	SP1	1.67747	chr12:6643676..6643693,+
PATZ1	PATZ1	1.76043	chr12:6643676..6643693,+
TBP	TBP	2.75364	chr12:6643676..6643693,+
ELK1	ELK1,4_GABP{A,B1}	1.61436	chr12:66524517..66524541,-
ELK4	ELK1,4_GABP{A,B1}	1.61436	chr12:66524517..66524541,-
GABPA	ELK1,4_GABP{A,B1}	1.61436	chr12:66524517..66524541,-
GABPB1	ELK1,4_GABP{A,B1}	1.61436	chr12:66524517..66524541,-
ELF1	ELF1,2,4	1.76745	chr12:66563728..66563784,-
ELF2	ELF1,2,4	1.76745	chr12:66563728..66563784,-
ELF4	ELF1,2,4	1.76745	chr12:66563728..66563784,-
ELK1	ELK1,4_GABP{A,B1}	2.0274	chr12:66563728..66563784,-
ELK4	ELK1,4_GABP{A,B1}	2.0274	chr12:66563728..66563784,-
GABPA	ELK1,4_GABP{A,B1}	2.0274	chr12:66563728..66563784,-
GABPB1	ELK1,4_GABP{A,B1}	2.0274	chr12:66563728..66563784,-
TFDP1	TFDP1	1.55681	chr12:66582919..66583077,+
ELK1	ELK1,4_GABP{A,B1}	1.85455	chr12:6772268..6772297,-
ELK4	ELK1,4_GABP{A,B1}	1.85455	chr12:6772268..6772297,-
GABPA	ELK1,4_GABP{A,B1}	1.85455	chr12:6772268..6772297,-
GABPB1	ELK1,4_GABP{A,B1}	1.85455	chr12:6772268..6772297,-
ELF1	ELF1,2,4	1.55866	chr12:6833260..6833322,+
ELF2	ELF1,2,4	1.55866	chr12:6833260..6833322,+
ELF4	ELF1,2,4	1.55866	chr12:6833260..6833322,+
ELK1	ELK1,4_GABP{A,B1}	1.81968	chr12:6833260..6833322,+
ELK4	ELK1,4_GABP{A,B1}	1.81968	chr12:6833260..6833322,+
GABPA	ELK1,4_GABP{A,B1}	1.81968	chr12:6833260..6833322,+
GABPB1	ELK1,4_GABP{A,B1}	1.81968	chr12:6833260..6833322,+
SP1	SP1	1.59263	chr12:6862249..6862298,-
MAZ	MAZ	1.59058	chr12:6862249..6862298,-
SPI1	SPI1	1.63389	chr12:6862249..6862298,-
EGR1	EGR1..3	1.78735	chr12:6862249..6862298,-
IRF7	IRF7	1.96454	chr12:6875310..6875322,+
HIC1	HIC1	2.04866	chr12:6875519..6875536,+
PATZ1	PATZ1	1.53721	chr12:6875684..6875720,+
NRF1	NRF1	1.51264	chr12:69080734..69080808,+
SPI1	SPI1	1.87727	chr12:69201923..69202028,+
SP1	SP1	1.55723	chr12:6961279..6961343,+
SP1	SP1	1.8096	chr12:69979210..69979252,+
RFX1	RFX1	1.9007	chr12:69979210..69979252,+
ETS1	ETS1,2	1.66279	chr12:7053172..7053197,+
ETS2	ETS1,2	1.66279	chr12:7053172..7053197,+
ELF1	ELF1,2,4	1.62619	chr12:7053172..7053197,+
ELF2	ELF1,2,4	1.62619	chr12:7053172..7053197,+
ELF4	ELF1,2,4	1.62619	chr12:7053172..7053197,+
ELK1	ELK1,4_GABP{A,B1}	2.12689	chr12:7053172..7053197,+
ELK4	ELK1,4_GABP{A,B1}	2.12689	chr12:7053172..7053197,+
GABPA	ELK1,4_GABP{A,B1}	2.12689	chr12:7053172..7053197,+
GABPB1	ELK1,4_GABP{A,B1}	2.12689	chr12:7053172..7053197,+
SREBF1	SREBF1,2	1.77047	chr12:72148614..72148699,+
SREBF2	SREBF1,2	1.77047	chr12:72148614..72148699,+
ELK1	ELK1,4_GABP{A,B1}	1.64577	chr12:72233530..72233563,+
ELK4	ELK1,4_GABP{A,B1}	1.64577	chr12:72233530..72233563,+
GABPA	ELK1,4_GABP{A,B1}	1.64577	chr12:72233530..72233563,+
GABPB1	ELK1,4_GABP{A,B1}	1.64577	chr12:72233530..72233563,+
IRF1	IRF1,2	2.08005	chr12:7245018..7245073,-
IRF2	IRF1,2	2.08005	chr12:7245018..7245073,-
ELK1	ELK1,4_GABP{A,B1}	1.59786	chr12:74931567..74931656,+
ELK4	ELK1,4_GABP{A,B1}	1.59786	chr12:74931567..74931656,+
GABPA	ELK1,4_GABP{A,B1}	1.59786	chr12:74931567..74931656,+
GABPB1	ELK1,4_GABP{A,B1}	1.59786	chr12:74931567..74931656,+
ELK1	ELK1,4_GABP{A,B1}	1.67522	chr12:75905374..75905420,-
ELK4	ELK1,4_GABP{A,B1}	1.67522	chr12:75905374..75905420,-
GABPA	ELK1,4_GABP{A,B1}	1.67522	chr12:75905374..75905420,-
GABPB1	ELK1,4_GABP{A,B1}	1.67522	chr12:75905374..75905420,-
SP1	SP1	1.79006	chr12:76425368..76425384,-
MAZ	MAZ	1.74062	chr12:76425368..76425384,-
EGR1	EGR1..3	1.96787	chr12:76425368..76425384,-
NFKB1	NFKB1_REL_RELA	2.59301	chr12:76425368..76425384,-
RELA	NFKB1_REL_RELA	2.59301	chr12:76425368..76425384,-
ETS1	ETS1,2	1.57006	chr12:76653611..76653630,+
ETS2	ETS1,2	1.57006	chr12:76653611..76653630,+
ETS1	ETS1,2	1.54954	chr12:77459306..77459365,-
ETS2	ETS1,2	1.54954	chr12:77459306..77459365,-
SPI1	SPI1	1.51615	chr12:78334061..78334110,+
IRF1	IRF1,2	2.24299	chr12:78334061..78334110,+
IRF2	IRF1,2	2.24299	chr12:78334061..78334110,+
NFKB1	NFKB1_REL_RELA	1.51311	chr12:8185288..8185339,+
RELA	NFKB1_REL_RELA	1.51311	chr12:8185288..8185339,+
SPI1	SPI1	1.65428	chr12:8234857..8234888,+
YY1	YY1	1.79128	chr12:82752159..82752193,-
CREB1	CREB1	2.58437	chr12:82752159..82752193,-
ZNF143	ZNF143	1.61828	chr12:88429302..88429325,+
ETS1	ETS1,2	1.61127	chr12:88813035..88813063,-
ETS2	ETS1,2	1.61127	chr12:88813035..88813063,-
SP1	SP1	1.76359	chr12:9102224..9102270,-
ELF1	ELF1,2,4	1.82507	chr12:9102224..9102270,-
ELF2	ELF1,2,4	1.82507	chr12:9102224..9102270,-
ELF4	ELF1,2,4	1.82507	chr12:9102224..9102270,-
NFYA	NFY{A,B,C}	1.55501	chr12:9102224..9102270,-
NFYB	NFY{A,B,C}	1.55501	chr12:9102224..9102270,-
NFYC	NFY{A,B,C}	1.55501	chr12:9102224..9102270,-
TBP	TBP	2.34732	chr12:92539614..92539630,-
GTF2I	GTF2I	1.587	chr12:93835665..93835750,-
YY1	YY1	1.73352	chr12:93835665..93835750,-
ELK1	ELK1,4_GABP{A,B1}	2.21177	chr12:93835665..93835750,-
ELK4	ELK1,4_GABP{A,B1}	2.21177	chr12:93835665..93835750,-
GABPA	ELK1,4_GABP{A,B1}	2.21177	chr12:93835665..93835750,-
GABPB1	ELK1,4_GABP{A,B1}	2.21177	chr12:93835665..93835750,-
TFDP1	TFDP1	1.52062	chr12:93835665..93835750,-
NRF1	NRF1	2.14996	chr12:95397442..95397491,-
ZNF143	ZNF143	1.55051	chr12:95867884..95867904,+
ELK1	ELK1,4_GABP{A,B1}	1.58317	chr12:95867884..95867904,+
ELK4	ELK1,4_GABP{A,B1}	1.58317	chr12:95867884..95867904,+
GABPA	ELK1,4_GABP{A,B1}	1.58317	chr12:95867884..95867904,+
GABPB1	ELK1,4_GABP{A,B1}	1.58317	chr12:95867884..95867904,+
ZNF143	ZNF143	1.8091	chr12:96429349..96429381,-
SP1	SP1	2.04344	chr12:96794143..96794264,-
PATZ1	PATZ1	2.00881	chr12:96794143..96794264,-
EGR1	EGR1..3	2.14803	chr12:96794143..96794264,-
SP1	SP1	1.78325	chr12:99038511..99038575,-
ZNF143	ZNF143	1.68945	chr13:100153689..100153710,+
NRF1	NRF1	2.02123	chr13:100153718..100153734,+
GTF2I	GTF2I	1.54873	chr13:100153718..100153734,+
ELF1	ELF1,2,4	2.00292	chr13:100153718..100153734,+
ELF2	ELF1,2,4	2.00292	chr13:100153718..100153734,+
ELF4	ELF1,2,4	2.00292	chr13:100153718..100153734,+
ZNF143	ZNF143	2.1987	chr13:100153718..100153734,+
EGR1	EGR1..3	1.57696	chr13:107220455..107220517,-
ZNF143	ZNF143	1.6511	chr13:107220455..107220517,-
TFDP1	TFDP1	1.5634	chr13:107220455..107220517,-
IRF7	IRF7	2.28979	chr13:108922345..108922413,+
HIC1	HIC1	1.96588	chr13:110959496..110959511,-
PATZ1	PATZ1	1.56374	chr13:110959496..110959511,-
EGR1	EGR1..3	1.53996	chr13:110959496..110959511,-
TFDP1	TFDP1	1.77895	chr13:110959496..110959511,-
MAZ	MAZ	1.57775	chr13:110959623..110959640,+
PATZ1	PATZ1	1.75452	chr13:110959623..110959640,+
EGR1	EGR1..3	1.5721	chr13:110959623..110959640,+
IRF7	IRF7	1.88298	chr13:113951515..113951526,+
SREBF1	SREBF1,2	1.86899	chr13:113951532..113951594,+
SREBF2	SREBF1,2	1.86899	chr13:113951532..113951594,+
IRF7	IRF7	2.67433	chr13:113951532..113951594,+
SP1	SP1	1.56983	chr13:114145329..114145436,+
EGR1	EGR1..3	1.72044	chr13:114145329..114145436,+
SP1	SP1	1.52796	chr13:114238997..114239077,+
NRF1	NRF1	1.67055	chr13:114238997..114239077,+
CREB1	CREB1	1.94275	chr13:114238997..114239077,+
EGR1	EGR1..3	2.00476	chr13:114566984..114567018,-
SP1	SP1	1.60482	chr13:115000384..115000458,+
ELK1	ELK1,4_GABP{A,B1}	2.05323	chr13:115000384..115000458,+
ELK4	ELK1,4_GABP{A,B1}	2.05323	chr13:115000384..115000458,+
GABPA	ELK1,4_GABP{A,B1}	2.05323	chr13:115000384..115000458,+
GABPB1	ELK1,4_GABP{A,B1}	2.05323	chr13:115000384..115000458,+
NRF1	NRF1	1.61461	chr13:21714711..21714738,+
YY1	YY1	2.04903	chr13:21714711..21714738,+
SP1	SP1	1.6394	chr13:22178284..22178318,-
ELK1	ELK1,4_GABP{A,B1}	1.9719	chr13:22178284..22178318,-
ELK4	ELK1,4_GABP{A,B1}	1.9719	chr13:22178284..22178318,-
GABPA	ELK1,4_GABP{A,B1}	1.9719	chr13:22178284..22178318,-
GABPB1	ELK1,4_GABP{A,B1}	1.9719	chr13:22178284..22178318,-
SP1	SP1	1.75095	chr13:23949624..23949669,-
EGR1	EGR1..3	1.72932	chr13:23949624..23949669,-
SPI1	SPI1	1.96951	chr13:25861530..25861670,-
SP1	SP1	1.72586	chr13:27998720..27998826,+
NRF1	NRF1	1.81142	chr13:27998720..27998826,+
ELF1	ELF1,2,4	1.81777	chr13:27998720..27998826,+
ELF2	ELF1,2,4	1.81777	chr13:27998720..27998826,+
ELF4	ELF1,2,4	1.81777	chr13:27998720..27998826,+
ELK1	ELK1,4_GABP{A,B1}	2.10948	chr13:27998720..27998826,+
ELK4	ELK1,4_GABP{A,B1}	2.10948	chr13:27998720..27998826,+
GABPA	ELK1,4_GABP{A,B1}	2.10948	chr13:27998720..27998826,+
GABPB1	ELK1,4_GABP{A,B1}	2.10948	chr13:27998720..27998826,+
SPI1	SPI1	1.8638	chr13:29233218..29233332,+
ELK1	ELK1,4_GABP{A,B1}	2.14565	chr13:29233218..29233332,+
ELK4	ELK1,4_GABP{A,B1}	2.14565	chr13:29233218..29233332,+
GABPA	ELK1,4_GABP{A,B1}	2.14565	chr13:29233218..29233332,+
GABPB1	ELK1,4_GABP{A,B1}	2.14565	chr13:29233218..29233332,+
NRF1	NRF1	1.51399	chr13:31040060..31040085,-
CREB1	CREB1	1.82702	chr13:31040060..31040085,-
NFKB1	NFKB1_REL_RELA	1.764	chr13:31736073..31736092,-
RELA	NFKB1_REL_RELA	1.764	chr13:31736073..31736092,-
CREB1	CREB1	1.64083	chr13:36920450..36920574,-
PATZ1	PATZ1	1.5199	chr13:37633743..37633840,-
ELK1	ELK1,4_GABP{A,B1}	1.80084	chr13:37633743..37633840,-
ELK4	ELK1,4_GABP{A,B1}	1.80084	chr13:37633743..37633840,-
GABPA	ELK1,4_GABP{A,B1}	1.80084	chr13:37633743..37633840,-
GABPB1	ELK1,4_GABP{A,B1}	1.80084	chr13:37633743..37633840,-
MAZ	MAZ	1.57763	chr13:38172896..38172911,-
TBP	TBP	2.07506	chr13:38172896..38172911,-
SPI1	SPI1	2.05792	chr13:38923959..38924034,+
ELK1	ELK1,4_GABP{A,B1}	2.42085	chr13:38923959..38924034,+
ELK4	ELK1,4_GABP{A,B1}	2.42085	chr13:38923959..38924034,+
GABPA	ELK1,4_GABP{A,B1}	2.42085	chr13:38923959..38924034,+
GABPB1	ELK1,4_GABP{A,B1}	2.42085	chr13:38923959..38924034,+
SP1	SP1	1.62644	chr13:40229775..40229869,+
NRF1	NRF1	1.79178	chr13:40229775..40229869,+
SPI1	SPI1	1.59174	chr13:41345277..41345350,-
IRF7	IRF7	2.1723	chr13:43566332..43566422,-
SP1	SP1	1.57893	chr13:44453976..44454026,+
SP1	SP1	1.71902	chr13:44454031..44454051,+
RFX1	RFX1	1.51467	chr13:45010939..45011033,-
SP1	SP1	1.88968	chr13:45915315..45915321,-
ELF1	ELF1,2,4	1.99243	chr13:45915315..45915321,-
ELF2	ELF1,2,4	1.99243	chr13:45915315..45915321,-
ELF4	ELF1,2,4	1.99243	chr13:45915315..45915321,-
EGR1	EGR1..3	1.77274	chr13:45915315..45915321,-
ELK1	ELK1,4_GABP{A,B1}	2.56966	chr13:45915315..45915321,-
ELK4	ELK1,4_GABP{A,B1}	2.56966	chr13:45915315..45915321,-
GABPA	ELK1,4_GABP{A,B1}	2.56966	chr13:45915315..45915321,-
GABPB1	ELK1,4_GABP{A,B1}	2.56966	chr13:45915315..45915321,-
CREB1	CREB1	1.864	chr13:45915315..45915321,-
ETS1	ETS1,2	1.6156	chr13:46039037..46039126,+
ETS2	ETS1,2	1.6156	chr13:46039037..46039126,+
ZNF143	ZNF143	1.83681	chr13:47371266..47371308,-
SP1	SP1	1.74861	chr13:48807288..48807302,+
SP1	SP1	1.9592	chr13:48807307..48807333,+
IRF7	IRF7	2.05486	chr13:50070077..50070150,+
PATZ1	PATZ1	1.50932	chr13:50366662..50366734,-
EGR1	EGR1..3	1.56856	chr13:50366662..50366734,-
SREBF1	SREBF1,2	1.63734	chr13:52027161..52027179,-
SREBF2	SREBF1,2	1.63734	chr13:52027161..52027179,-
ELK1	ELK1,4_GABP{A,B1}	1.50381	chr13:53191629..53191669,+
ELK4	ELK1,4_GABP{A,B1}	1.50381	chr13:53191629..53191669,+
GABPA	ELK1,4_GABP{A,B1}	1.50381	chr13:53191629..53191669,+
GABPB1	ELK1,4_GABP{A,B1}	1.50381	chr13:53191629..53191669,+
HIC1	HIC1	1.66262	chr13:53226963..53227023,+
HIC1	HIC1	2.05903	chr13:76123883..76123949,+
EGR1	EGR1..3	2.09372	chr13:76123883..76123949,+
NRF1	NRF1	1.86961	chr13:77566179..77566264,+
ELF1	ELF1,2,4	1.84504	chr13:77566179..77566264,+
ELF2	ELF1,2,4	1.84504	chr13:77566179..77566264,+
ELF4	ELF1,2,4	1.84504	chr13:77566179..77566264,+
ELK1	ELK1,4_GABP{A,B1}	2.26139	chr13:77566179..77566264,+
ELK4	ELK1,4_GABP{A,B1}	2.26139	chr13:77566179..77566264,+
GABPA	ELK1,4_GABP{A,B1}	2.26139	chr13:77566179..77566264,+
GABPB1	ELK1,4_GABP{A,B1}	2.26139	chr13:77566179..77566264,+
SP1	SP1	1.53936	chr13:96329381..96329416,+
IRF7	IRF7	2.00648	chr14:100841675..100841691,-
ELK1	ELK1,4_GABP{A,B1}	2.06469	chr14:100842613..100842685,-
ELK4	ELK1,4_GABP{A,B1}	2.06469	chr14:100842613..100842685,-
GABPA	ELK1,4_GABP{A,B1}	2.06469	chr14:100842613..100842685,-
GABPB1	ELK1,4_GABP{A,B1}	2.06469	chr14:100842613..100842685,-
SP1	SP1	1.65749	chr14:102553371..102553389,-
NRF1	NRF1	1.96587	chr14:102553371..102553389,-
MAZ	MAZ	1.56621	chr14:102553371..102553389,-
ELF1	ELF1,2,4	2.0103	chr14:102553371..102553389,-
ELF2	ELF1,2,4	2.0103	chr14:102553371..102553389,-
ELF4	ELF1,2,4	2.0103	chr14:102553371..102553389,-
EGR1	EGR1..3	1.65151	chr14:102553371..102553389,-
NFKB1	NFKB1_REL_RELA	1.93347	chr14:103243813..103243954,+
RELA	NFKB1_REL_RELA	1.93347	chr14:103243813..103243954,+
NFKB1	NFKB1_REL_RELA	1.59481	chr14:103589789..103589804,+
RELA	NFKB1_REL_RELA	1.59481	chr14:103589789..103589804,+
ELK1	ELK1,4_GABP{A,B1}	1.65205	chr14:103851712..103851773,+
ELK4	ELK1,4_GABP{A,B1}	1.65205	chr14:103851712..103851773,+
GABPA	ELK1,4_GABP{A,B1}	1.65205	chr14:103851712..103851773,+
GABPB1	ELK1,4_GABP{A,B1}	1.65205	chr14:103851712..103851773,+
CREB1	CREB1	1.60618	chr14:104095524..104095576,+
SP1	SP1	1.65545	chr14:105155925..105155979,+
SP1	SP1	1.55639	chr14:105941118..105941196,+
EGR1	EGR1..3	1.69671	chr14:105941118..105941196,+
SPI1	SPI1	1.56497	chr14:21945335..21945419,+
ELK1	ELK1,4_GABP{A,B1}	1.73576	chr14:21979428..21979519,-
ELK4	ELK1,4_GABP{A,B1}	1.73576	chr14:21979428..21979519,-
GABPA	ELK1,4_GABP{A,B1}	1.73576	chr14:21979428..21979519,-
GABPB1	ELK1,4_GABP{A,B1}	1.73576	chr14:21979428..21979519,-
NRF1	NRF1	1.8254	chr14:23058063..23058144,-
RFX1	RFX1	2.30456	chr14:23058063..23058144,-
RUNX1	RUNX1..3	1.62023	chr14:23305760..23305781,+
RUNX2	RUNX1..3	1.62023	chr14:23305760..23305781,+
FOXP1	FOXP1	1.64805	chr14:23305783..23305835,+
RUNX1	RUNX1..3	2.62103	chr14:23305783..23305835,+
RUNX2	RUNX1..3	2.62103	chr14:23305783..23305835,+
FOXP1	FOXP1	1.61626	chr14:23305848..23305863,+
MAZ	MAZ	1.51349	chr14:23340941..23341004,+
ZNF143	ZNF143	1.69117	chr14:23398566..23398614,-
SPI1	SPI1	1.9665	chr14:23564320..23564362,-
HIC1	HIC1	1.5939	chr14:23564700..23564778,+
ELK1	ELK1,4_GABP{A,B1}	1.8124	chr14:23564700..23564778,+
ELK4	ELK1,4_GABP{A,B1}	1.8124	chr14:23564700..23564778,+
GABPA	ELK1,4_GABP{A,B1}	1.8124	chr14:23564700..23564778,+
GABPB1	ELK1,4_GABP{A,B1}	1.8124	chr14:23564700..23564778,+
SP1	SP1	1.50715	chr14:23790655..23790680,+
HIC1	HIC1	1.62857	chr14:23790655..23790680,+
PATZ1	PATZ1	1.56617	chr14:23790655..23790680,+
EGR1	EGR1..3	1.71009	chr14:23790655..23790680,+
TFDP1	TFDP1	1.71429	chr14:23790655..23790680,+
SP1	SP1	1.99784	chr14:24615805..24615834,-
IRF1	IRF1,2	2.57216	chr14:24615805..24615834,-
IRF2	IRF1,2	2.57216	chr14:24615805..24615834,-
IRF7	IRF7	2.96773	chr14:24615805..24615834,-
IRF1	IRF1,2	2.05182	chr14:24615837..24615852,-
IRF2	IRF1,2	2.05182	chr14:24615837..24615852,-
IRF7	IRF7	3.30992	chr14:24615837..24615852,-
MAZ	MAZ	1.96703	chr14:24630465..24630531,+
ZNF143	ZNF143	1.67215	chr14:31091511..31091547,+
ELK1	ELK1,4_GABP{A,B1}	1.84144	chr14:31091511..31091547,+
ELK4	ELK1,4_GABP{A,B1}	1.84144	chr14:31091511..31091547,+
GABPA	ELK1,4_GABP{A,B1}	1.84144	chr14:31091511..31091547,+
GABPB1	ELK1,4_GABP{A,B1}	1.84144	chr14:31091511..31091547,+
ZNF143	ZNF143	1.58534	chr14:31495569..31495636,-
SP1	SP1	1.75089	chr14:34931435..34931455,-
NFYA	NFY{A,B,C}	1.63833	chr14:34931435..34931455,-
NFYB	NFY{A,B,C}	1.63833	chr14:34931435..34931455,-
NFYC	NFY{A,B,C}	1.63833	chr14:34931435..34931455,-
TFDP1	TFDP1	1.86823	chr14:34931435..34931455,-
SP1	SP1	1.75408	chr14:35008861..35008951,-
NRF1	NRF1	1.7944	chr14:35008861..35008951,-
PATZ1	PATZ1	1.70895	chr14:35008861..35008951,-
EGR1	EGR1..3	1.84279	chr14:35008861..35008951,-
ELK1	ELK1,4_GABP{A,B1}	2.07853	chr14:35008861..35008951,-
ELK4	ELK1,4_GABP{A,B1}	2.07853	chr14:35008861..35008951,-
GABPA	ELK1,4_GABP{A,B1}	2.07853	chr14:35008861..35008951,-
GABPB1	ELK1,4_GABP{A,B1}	2.07853	chr14:35008861..35008951,-
TFDP1	TFDP1	1.50321	chr14:35099317..35099369,-
IRF1	IRF1,2	2.21394	chr14:35452169..35452255,+
IRF2	IRF1,2	2.21394	chr14:35452169..35452255,+
ELK1	ELK1,4_GABP{A,B1}	1.76393	chr14:35452169..35452255,+
ELK4	ELK1,4_GABP{A,B1}	1.76393	chr14:35452169..35452255,+
GABPA	ELK1,4_GABP{A,B1}	1.76393	chr14:35452169..35452255,+
GABPB1	ELK1,4_GABP{A,B1}	1.76393	chr14:35452169..35452255,+
CREB1	CREB1	1.96907	chr14:35452169..35452255,+
HIC1	HIC1	1.70948	chr14:35515540..35515581,+
ELK1	ELK1,4_GABP{A,B1}	1.55588	chr14:35515598..35515637,+
ELK4	ELK1,4_GABP{A,B1}	1.55588	chr14:35515598..35515637,+
GABPA	ELK1,4_GABP{A,B1}	1.55588	chr14:35515598..35515637,+
GABPB1	ELK1,4_GABP{A,B1}	1.55588	chr14:35515598..35515637,+
SP1	SP1	1.63321	chr14:35761580..35761664,+
ELF1	ELF1,2,4	2.07327	chr14:35761580..35761664,+
ELF2	ELF1,2,4	2.07327	chr14:35761580..35761664,+
ELF4	ELF1,2,4	2.07327	chr14:35761580..35761664,+
ELK1	ELK1,4_GABP{A,B1}	2.42816	chr14:35761580..35761664,+
ELK4	ELK1,4_GABP{A,B1}	2.42816	chr14:35761580..35761664,+
GABPA	ELK1,4_GABP{A,B1}	2.42816	chr14:35761580..35761664,+
GABPB1	ELK1,4_GABP{A,B1}	2.42816	chr14:35761580..35761664,+
NFKB1	NFKB1_REL_RELA	2.53037	chr14:35873947..35873965,-
RELA	NFKB1_REL_RELA	2.53037	chr14:35873947..35873965,-
SP1	SP1	1.5197	chr14:39572307..39572340,-
SP1	SP1	2.13525	chr14:39572345..39572453,-
MAZ	MAZ	1.86375	chr14:39572345..39572453,-
PATZ1	PATZ1	2.06809	chr14:39572345..39572453,-
ELK1	ELK1,4_GABP{A,B1}	2.03301	chr14:39639523..39639617,-
ELK4	ELK1,4_GABP{A,B1}	2.03301	chr14:39639523..39639617,-
GABPA	ELK1,4_GABP{A,B1}	2.03301	chr14:39639523..39639617,-
GABPB1	ELK1,4_GABP{A,B1}	2.03301	chr14:39639523..39639617,-
ELK1	ELK1,4_GABP{A,B1}	1.61723	chr14:39644425..39644470,+
ELK4	ELK1,4_GABP{A,B1}	1.61723	chr14:39644425..39644470,+
GABPA	ELK1,4_GABP{A,B1}	1.61723	chr14:39644425..39644470,+
GABPB1	ELK1,4_GABP{A,B1}	1.61723	chr14:39644425..39644470,+
ELK1	ELK1,4_GABP{A,B1}	1.87007	chr14:50087312..50087365,-
ELK4	ELK1,4_GABP{A,B1}	1.87007	chr14:50087312..50087365,-
GABPA	ELK1,4_GABP{A,B1}	1.87007	chr14:50087312..50087365,-
GABPB1	ELK1,4_GABP{A,B1}	1.87007	chr14:50087312..50087365,-
SPI1	SPI1	1.77191	chr14:50087468..50087543,+
ELK1	ELK1,4_GABP{A,B1}	1.56722	chr14:50234827..50234882,+
ELK4	ELK1,4_GABP{A,B1}	1.56722	chr14:50234827..50234882,+
GABPA	ELK1,4_GABP{A,B1}	1.56722	chr14:50234827..50234882,+
GABPB1	ELK1,4_GABP{A,B1}	1.56722	chr14:50234827..50234882,+
CREB1	CREB1	1.58333	chr14:50359773..50359850,+
SP1	SP1	1.70179	chr14:51706923..51707006,+
SPI1	SPI1	1.99582	chr14:51706923..51707006,+
NFKB1	NFKB1_REL_RELA	1.75192	chr14:51706923..51707006,+
RELA	NFKB1_REL_RELA	1.75192	chr14:51706923..51707006,+
RFX1	RFX1	1.58299	chr14:51706923..51707006,+
ELK1	ELK1,4_GABP{A,B1}	2.11337	chr14:51706923..51707006,+
ELK4	ELK1,4_GABP{A,B1}	2.11337	chr14:51706923..51707006,+
GABPA	ELK1,4_GABP{A,B1}	2.11337	chr14:51706923..51707006,+
GABPB1	ELK1,4_GABP{A,B1}	2.11337	chr14:51706923..51707006,+
SP1	SP1	1.60986	chr14:52118619..52118673,+
EGR1	EGR1..3	1.68777	chr14:52118619..52118673,+
SP1	SP1	2.00891	chr14:52456226..52456320,+
HIC1	HIC1	2.42772	chr14:52456226..52456320,+
NFYA	NFY{A,B,C}	2.00617	chr14:52456226..52456320,+
NFYB	NFY{A,B,C}	2.00617	chr14:52456226..52456320,+
NFYC	NFY{A,B,C}	2.00617	chr14:52456226..52456320,+
SP1	SP1	1.53741	chr14:53173910..53173939,+
YY1	YY1	1.81019	chr14:53173910..53173939,+
TFDP1	TFDP1	1.58194	chr14:53173910..53173939,+
ETS1	ETS1,2	1.5316	chr14:54955658..54955707,-
ETS2	ETS1,2	1.5316	chr14:54955658..54955707,-
CREB1	CREB1	1.52961	chr14:55493920..55494013,+
ETS1	ETS1,2	2.09077	chr14:55518357..55518423,+
ETS2	ETS1,2	2.09077	chr14:55518357..55518423,+
ZNF143	ZNF143	2.09615	chr14:55518357..55518423,+
ELK1	ELK1,4_GABP{A,B1}	2.07175	chr14:55518357..55518423,+
ELK4	ELK1,4_GABP{A,B1}	2.07175	chr14:55518357..55518423,+
GABPA	ELK1,4_GABP{A,B1}	2.07175	chr14:55518357..55518423,+
GABPB1	ELK1,4_GABP{A,B1}	2.07175	chr14:55518357..55518423,+
SP1	SP1	1.55205	chr14:56046914..56046973,+
MAZ	MAZ	1.52015	chr14:56046914..56046973,+
PATZ1	PATZ1	1.66867	chr14:56046914..56046973,+
EGR1	EGR1..3	1.5979	chr14:56046914..56046973,+
ELF1	ELF1,2,4	1.53475	chr14:57735528..57735639,-
ELF2	ELF1,2,4	1.53475	chr14:57735528..57735639,-
ELF4	ELF1,2,4	1.53475	chr14:57735528..57735639,-
ELK1	ELK1,4_GABP{A,B1}	1.78737	chr14:57735528..57735639,-
ELK4	ELK1,4_GABP{A,B1}	1.78737	chr14:57735528..57735639,-
GABPA	ELK1,4_GABP{A,B1}	1.78737	chr14:57735528..57735639,-
GABPB1	ELK1,4_GABP{A,B1}	1.78737	chr14:57735528..57735639,-
ELK1	ELK1,4_GABP{A,B1}	1.73669	chr14:57735725..57735836,+
ELK4	ELK1,4_GABP{A,B1}	1.73669	chr14:57735725..57735836,+
GABPA	ELK1,4_GABP{A,B1}	1.73669	chr14:57735725..57735836,+
GABPB1	ELK1,4_GABP{A,B1}	1.73669	chr14:57735725..57735836,+
SP1	SP1	1.51679	chr14:58666824..58666902,+
TFDP1	TFDP1	1.52161	chr14:58666824..58666902,+
NFYA	NFY{A,B,C}	1.78998	chr14:58711539..58711627,+
NFYB	NFY{A,B,C}	1.78998	chr14:58711539..58711627,+
NFYC	NFY{A,B,C}	1.78998	chr14:58711539..58711627,+
HIC1	HIC1	1.57238	chr14:59104664..59104735,+
MAZ	MAZ	1.57749	chr14:59951206..59951276,+
EGR1	EGR1..3	1.74216	chr14:59951206..59951276,+
RFX1	RFX1	1.84032	chr14:59951206..59951276,+
ELK1	ELK1,4_GABP{A,B1}	2.40038	chr14:59951206..59951276,+
ELK4	ELK1,4_GABP{A,B1}	2.40038	chr14:59951206..59951276,+
GABPA	ELK1,4_GABP{A,B1}	2.40038	chr14:59951206..59951276,+
GABPB1	ELK1,4_GABP{A,B1}	2.40038	chr14:59951206..59951276,+
RFX1	RFX1	1.73734	chr14:60558627..60558738,+
SP1	SP1	1.56942	chr14:61447927..61447983,+
CREB1	CREB1	1.81419	chr14:61447927..61447983,+
MAZ	MAZ	1.69276	chr14:62162224..62162254,+
PATZ1	PATZ1	1.83632	chr14:62162224..62162254,+
EGR1	EGR1..3	1.93718	chr14:62162224..62162254,+
NFYA	NFY{A,B,C}	1.71886	chr14:62162224..62162254,+
NFYB	NFY{A,B,C}	1.71886	chr14:62162224..62162254,+
NFYC	NFY{A,B,C}	1.71886	chr14:62162224..62162254,+
TFDP1	TFDP1	1.80745	chr14:62162224..62162254,+
SPI1	SPI1	1.68269	chr14:64010046..64010107,-
ELK1	ELK1,4_GABP{A,B1}	1.56004	chr14:67826538..67826565,-
ELK4	ELK1,4_GABP{A,B1}	1.56004	chr14:67826538..67826565,-
GABPA	ELK1,4_GABP{A,B1}	1.56004	chr14:67826538..67826565,-
GABPB1	ELK1,4_GABP{A,B1}	1.56004	chr14:67826538..67826565,-
ELF1	ELF1,2,4	1.83794	chr14:68141300..68141368,-
ELF2	ELF1,2,4	1.83794	chr14:68141300..68141368,-
ELF4	ELF1,2,4	1.83794	chr14:68141300..68141368,-
ZNF143	ZNF143	2.3055	chr14:68141300..68141368,-
ZNF143	ZNF143	1.59427	chr14:69259772..69259790,-
PATZ1	PATZ1	1.5171	chr14:69445930..69445948,-
EGR1	EGR1..3	1.64676	chr14:69445930..69445948,-
ETS1	ETS1,2	1.62245	chr14:69865401..69865426,+
ETS2	ETS1,2	1.62245	chr14:69865401..69865426,+
ELF1	ELF1,2,4	1.53649	chr14:70233822..70233868,+
ELF2	ELF1,2,4	1.53649	chr14:70233822..70233868,+
ELF4	ELF1,2,4	1.53649	chr14:70233822..70233868,+
ELK1	ELK1,4_GABP{A,B1}	1.89264	chr14:70233822..70233868,+
ELK4	ELK1,4_GABP{A,B1}	1.89264	chr14:70233822..70233868,+
GABPA	ELK1,4_GABP{A,B1}	1.89264	chr14:70233822..70233868,+
GABPB1	ELK1,4_GABP{A,B1}	1.89264	chr14:70233822..70233868,+
ELF1	ELF1,2,4	1.66045	chr14:71067360..71067400,-
ELF2	ELF1,2,4	1.66045	chr14:71067360..71067400,-
ELF4	ELF1,2,4	1.66045	chr14:71067360..71067400,-
SP1	SP1	1.50306	chr14:73525229..73525260,+
YY1	YY1	1.79269	chr14:73525229..73525260,+
SP1	SP1	1.54156	chr14:73603140..73603255,+
PATZ1	PATZ1	1.50756	chr14:73603140..73603255,+
ELF1	ELF1,2,4	1.61429	chr14:73603140..73603255,+
ELF2	ELF1,2,4	1.61429	chr14:73603140..73603255,+
ELF4	ELF1,2,4	1.61429	chr14:73603140..73603255,+
SPI1	SPI1	2.1638	chr14:73603140..73603255,+
ELK1	ELK1,4_GABP{A,B1}	1.84442	chr14:73603140..73603255,+
ELK4	ELK1,4_GABP{A,B1}	1.84442	chr14:73603140..73603255,+
GABPA	ELK1,4_GABP{A,B1}	1.84442	chr14:73603140..73603255,+
GABPB1	ELK1,4_GABP{A,B1}	1.84442	chr14:73603140..73603255,+
SP1	SP1	1.66425	chr14:73925225..73925293,-
SPI1	SPI1	1.99769	chr14:73925225..73925293,-
NFYA	NFY{A,B,C}	1.65424	chr14:73925225..73925293,-
NFYB	NFY{A,B,C}	1.65424	chr14:73925225..73925293,-
NFYC	NFY{A,B,C}	1.65424	chr14:73925225..73925293,-
ELK1	ELK1,4_GABP{A,B1}	1.61831	chr14:74353530..74353571,+
ELK4	ELK1,4_GABP{A,B1}	1.61831	chr14:74353530..74353571,+
GABPA	ELK1,4_GABP{A,B1}	1.61831	chr14:74353530..74353571,+
GABPB1	ELK1,4_GABP{A,B1}	1.61831	chr14:74353530..74353571,+
ELK1	ELK1,4_GABP{A,B1}	1.57651	chr14:74416989..74417041,+
ELK4	ELK1,4_GABP{A,B1}	1.57651	chr14:74416989..74417041,+
GABPA	ELK1,4_GABP{A,B1}	1.57651	chr14:74416989..74417041,+
GABPB1	ELK1,4_GABP{A,B1}	1.57651	chr14:74416989..74417041,+
SP1	SP1	1.52689	chr14:74960030..74960050,-
ELK1	ELK1,4_GABP{A,B1}	1.61904	chr14:75179840..75179906,+
ELK4	ELK1,4_GABP{A,B1}	1.61904	chr14:75179840..75179906,+
GABPA	ELK1,4_GABP{A,B1}	1.61904	chr14:75179840..75179906,+
GABPB1	ELK1,4_GABP{A,B1}	1.61904	chr14:75179840..75179906,+
MAZ	MAZ	1.98046	chr14:75348600..75348656,+
ELK1	ELK1,4_GABP{A,B1}	2.12585	chr14:75348600..75348656,+
ELK4	ELK1,4_GABP{A,B1}	2.12585	chr14:75348600..75348656,+
GABPA	ELK1,4_GABP{A,B1}	2.12585	chr14:75348600..75348656,+
GABPB1	ELK1,4_GABP{A,B1}	2.12585	chr14:75348600..75348656,+
YY1	YY1	1.81058	chr14:75643296..75643341,-
SREBF1	SREBF1,2	1.97995	chr14:75643296..75643341,-
SREBF2	SREBF1,2	1.97995	chr14:75643296..75643341,-
TFDP1	TFDP1	2.17411	chr14:75643296..75643341,-
EGR1	EGR1..3	1.54021	chr14:76127159..76127226,-
ELK1	ELK1,4_GABP{A,B1}	1.56848	chr14:76127529..76127647,+
ELK4	ELK1,4_GABP{A,B1}	1.56848	chr14:76127529..76127647,+
GABPA	ELK1,4_GABP{A,B1}	1.56848	chr14:76127529..76127647,+
GABPB1	ELK1,4_GABP{A,B1}	1.56848	chr14:76127529..76127647,+
CREB1	CREB1	1.6689	chr14:76127529..76127647,+
SP1	SP1	1.62368	chr14:76452090..76452134,+
ELF1	ELF1,2,4	1.72514	chr14:76452090..76452134,+
ELF2	ELF1,2,4	1.72514	chr14:76452090..76452134,+
ELF4	ELF1,2,4	1.72514	chr14:76452090..76452134,+
ELK1	ELK1,4_GABP{A,B1}	1.56699	chr14:76618242..76618305,+
ELK4	ELK1,4_GABP{A,B1}	1.56699	chr14:76618242..76618305,+
GABPA	ELK1,4_GABP{A,B1}	1.56699	chr14:76618242..76618305,+
GABPB1	ELK1,4_GABP{A,B1}	1.56699	chr14:76618242..76618305,+
HIC1	HIC1	1.52836	chr14:77495007..77495093,-
SP1	SP1	1.76115	chr14:77924394..77924451,+
ETS1	ETS1,2	1.92369	chr14:77924394..77924451,+
ETS2	ETS1,2	1.92369	chr14:77924394..77924451,+
ELF1	ELF1,2,4	1.65553	chr14:77924394..77924451,+
ELF2	ELF1,2,4	1.65553	chr14:77924394..77924451,+
ELF4	ELF1,2,4	1.65553	chr14:77924394..77924451,+
ZNF143	ZNF143	1.93943	chr14:77924394..77924451,+
ELK1	ELK1,4_GABP{A,B1}	2.13763	chr14:77924394..77924451,+
ELK4	ELK1,4_GABP{A,B1}	2.13763	chr14:77924394..77924451,+
GABPA	ELK1,4_GABP{A,B1}	2.13763	chr14:77924394..77924451,+
GABPB1	ELK1,4_GABP{A,B1}	2.13763	chr14:77924394..77924451,+
SP1	SP1	1.56113	chr14:82000140..82000229,-
ETS1	ETS1,2	1.8804	chr14:82000140..82000229,-
ETS2	ETS1,2	1.8804	chr14:82000140..82000229,-
PATZ1	PATZ1	1.62988	chr14:82000140..82000229,-
ELF1	ELF1,2,4	1.51165	chr14:82000140..82000229,-
ELF2	ELF1,2,4	1.51165	chr14:82000140..82000229,-
ELF4	ELF1,2,4	1.51165	chr14:82000140..82000229,-
ZNF143	ZNF143	1.78405	chr14:82000140..82000229,-
ELK1	ELK1,4_GABP{A,B1}	1.82302	chr14:82000140..82000229,-
ELK4	ELK1,4_GABP{A,B1}	1.82302	chr14:82000140..82000229,-
GABPA	ELK1,4_GABP{A,B1}	1.82302	chr14:82000140..82000229,-
GABPB1	ELK1,4_GABP{A,B1}	1.82302	chr14:82000140..82000229,-
SP1	SP1	2.22271	chr14:90863364..90863382,+
HIC1	HIC1	1.53112	chr14:90863364..90863382,+
SPI1	SPI1	1.59486	chr14:92506371..92506418,-
FOXP1	FOXP1	2.05805	chr14:92588013..92588077,-
IRF7	IRF7	2.14023	chr14:94577074..94577091,+
TFDP1	TFDP1	1.55173	chr14:96001346..96001410,+
SPI1	SPI1	1.55519	chr14:96829853..96829869,+
ZNF143	ZNF143	1.6107	chr14:96968707..96968788,+
CREB1	CREB1	1.91413	chr14:99947715..99947791,+
SP1	SP1	1.54233	chr15:101817616..101817710,-
ELK1	ELK1,4_GABP{A,B1}	1.90147	chr15:101817616..101817710,-
ELK4	ELK1,4_GABP{A,B1}	1.90147	chr15:101817616..101817710,-
GABPA	ELK1,4_GABP{A,B1}	1.90147	chr15:101817616..101817710,-
GABPB1	ELK1,4_GABP{A,B1}	1.90147	chr15:101817616..101817710,-
SP1	SP1	1.7707	chr15:102192567..102192597,-
NRF1	NRF1	1.76263	chr15:102192567..102192597,-
MAZ	MAZ	1.50897	chr15:102192567..102192597,-
ELF1	ELF1,2,4	1.77365	chr15:102192567..102192597,-
ELF2	ELF1,2,4	1.77365	chr15:102192567..102192597,-
ELF4	ELF1,2,4	1.77365	chr15:102192567..102192597,-
ELK1	ELK1,4_GABP{A,B1}	2.06261	chr15:102192567..102192597,-
ELK4	ELK1,4_GABP{A,B1}	2.06261	chr15:102192567..102192597,-
GABPA	ELK1,4_GABP{A,B1}	2.06261	chr15:102192567..102192597,-
GABPB1	ELK1,4_GABP{A,B1}	2.06261	chr15:102192567..102192597,-
SP1	SP1	1.72362	chr15:23034322..23034432,-
NFKB1	NFKB1_REL_RELA	1.96729	chr15:32976758..32976767,+
RELA	NFKB1_REL_RELA	1.96729	chr15:32976758..32976767,+
NFKB1	NFKB1_REL_RELA	2.86434	chr15:32976787..32976820,+
RELA	NFKB1_REL_RELA	2.86434	chr15:32976787..32976820,+
TFDP1	TFDP1	1.55512	chr15:33010194..33010211,+
RFX1	RFX1	1.82018	chr15:34394040..34394088,-
ELK1	ELK1,4_GABP{A,B1}	1.59723	chr15:34517194..34517246,+
ELK4	ELK1,4_GABP{A,B1}	1.59723	chr15:34517194..34517246,+
GABPA	ELK1,4_GABP{A,B1}	1.59723	chr15:34517194..34517246,+
GABPB1	ELK1,4_GABP{A,B1}	1.59723	chr15:34517194..34517246,+
ELK1	ELK1,4_GABP{A,B1}	2.4066	chr15:34517251..34517276,+
ELK4	ELK1,4_GABP{A,B1}	2.4066	chr15:34517251..34517276,+
GABPA	ELK1,4_GABP{A,B1}	2.4066	chr15:34517251..34517276,+
GABPB1	ELK1,4_GABP{A,B1}	2.4066	chr15:34517251..34517276,+
ELK1	ELK1,4_GABP{A,B1}	1.73953	chr15:35261889..35261969,-
ELK4	ELK1,4_GABP{A,B1}	1.73953	chr15:35261889..35261969,-
GABPA	ELK1,4_GABP{A,B1}	1.73953	chr15:35261889..35261969,-
GABPB1	ELK1,4_GABP{A,B1}	1.73953	chr15:35261889..35261969,-
CREB1	CREB1	1.83642	chr15:38746307..38746388,+
FOXP1	FOXP1	1.69574	chr15:39889494..39889515,+
ELK1	ELK1,4_GABP{A,B1}	1.63828	chr15:40331342..40331353,-
ELK4	ELK1,4_GABP{A,B1}	1.63828	chr15:40331342..40331353,-
GABPA	ELK1,4_GABP{A,B1}	1.63828	chr15:40331342..40331353,-
GABPB1	ELK1,4_GABP{A,B1}	1.63828	chr15:40331342..40331353,-
YY1	YY1	1.88044	chr15:40331356..40331387,-
ELF1	ELF1,2,4	1.97609	chr15:40331356..40331387,-
ELF2	ELF1,2,4	1.97609	chr15:40331356..40331387,-
ELF4	ELF1,2,4	1.97609	chr15:40331356..40331387,-
ELK1	ELK1,4_GABP{A,B1}	2.41351	chr15:40331356..40331387,-
ELK4	ELK1,4_GABP{A,B1}	2.41351	chr15:40331356..40331387,-
GABPA	ELK1,4_GABP{A,B1}	2.41351	chr15:40331356..40331387,-
GABPB1	ELK1,4_GABP{A,B1}	2.41351	chr15:40331356..40331387,-
ZNF143	ZNF143	1.62853	chr15:40633101..40633171,-
SP1	SP1	2.00982	chr15:41523417..41523529,+
GTF2I	GTF2I	1.74447	chr15:41523417..41523529,+
NFYA	NFY{A,B,C}	1.62684	chr15:41523417..41523529,+
NFYB	NFY{A,B,C}	1.62684	chr15:41523417..41523529,+
NFYC	NFY{A,B,C}	1.62684	chr15:41523417..41523529,+
ETS1	ETS1,2	1.53112	chr15:42500475..42500523,-
ETS2	ETS1,2	1.53112	chr15:42500475..42500523,-
NRF1	NRF1	1.81107	chr15:42565606..42565649,-
YY1	YY1	1.61219	chr15:42565606..42565649,-
ELF1	ELF1,2,4	1.79829	chr15:42565606..42565649,-
ELF2	ELF1,2,4	1.79829	chr15:42565606..42565649,-
ELF4	ELF1,2,4	1.79829	chr15:42565606..42565649,-
ELK1	ELK1,4_GABP{A,B1}	2.17889	chr15:42565606..42565649,-
ELK4	ELK1,4_GABP{A,B1}	2.17889	chr15:42565606..42565649,-
GABPA	ELK1,4_GABP{A,B1}	2.17889	chr15:42565606..42565649,-
GABPB1	ELK1,4_GABP{A,B1}	2.17889	chr15:42565606..42565649,-
NRF1	NRF1	1.98945	chr15:42787815..42787883,+
IRF1	IRF1,2	2.96949	chr15:42787815..42787883,+
IRF2	IRF1,2	2.96949	chr15:42787815..42787883,+
NFYA	NFY{A,B,C}	1.59859	chr15:42787815..42787883,+
NFYB	NFY{A,B,C}	1.59859	chr15:42787815..42787883,+
NFYC	NFY{A,B,C}	1.59859	chr15:42787815..42787883,+
MEIS1	HOXA9_MEIS1	1.98076	chr15:43398221..43398242,-
MEIS1	HOXA9_MEIS1	2.02884	chr15:43398274..43398318,-
ELK1	ELK1,4_GABP{A,B1}	1.6723	chr15:43477580..43477656,+
ELK4	ELK1,4_GABP{A,B1}	1.6723	chr15:43477580..43477656,+
GABPA	ELK1,4_GABP{A,B1}	1.6723	chr15:43477580..43477656,+
GABPB1	ELK1,4_GABP{A,B1}	1.6723	chr15:43477580..43477656,+
RFX1	RFX1	1.74446	chr15:43785304..43785361,-
SP1	SP1	2.40695	chr15:44038609..44038643,+
PATZ1	PATZ1	2.86807	chr15:44038609..44038643,+
NFYA	NFY{A,B,C}	2.27798	chr15:44038609..44038643,+
NFYB	NFY{A,B,C}	2.27798	chr15:44038609..44038643,+
NFYC	NFY{A,B,C}	2.27798	chr15:44038609..44038643,+
ELK1	ELK1,4_GABP{A,B1}	3.09846	chr15:44038609..44038643,+
ELK4	ELK1,4_GABP{A,B1}	3.09846	chr15:44038609..44038643,+
GABPA	ELK1,4_GABP{A,B1}	3.09846	chr15:44038609..44038643,+
GABPB1	ELK1,4_GABP{A,B1}	3.09846	chr15:44038609..44038643,+
ELK1	ELK1,4_GABP{A,B1}	1.5537	chr15:44116873..44116939,-
ELK4	ELK1,4_GABP{A,B1}	1.5537	chr15:44116873..44116939,-
GABPA	ELK1,4_GABP{A,B1}	1.5537	chr15:44116873..44116939,-
GABPB1	ELK1,4_GABP{A,B1}	1.5537	chr15:44116873..44116939,-
IRF1	IRF1,2	4.07911	chr15:45003704..45003724,+
IRF2	IRF1,2	4.07911	chr15:45003704..45003724,+
IRF7	IRF7	5.6019	chr15:45003704..45003724,+
NFKB1	NFKB1_REL_RELA	3.53673	chr15:45003704..45003724,+
RELA	NFKB1_REL_RELA	3.53673	chr15:45003704..45003724,+
TBP	TBP	4.10563	chr15:45003704..45003724,+
TBP	TBP	1.54296	chr15:45722800..45722816,+
ELK1	ELK1,4_GABP{A,B1}	1.7195	chr15:45879534..45879558,+
ELK4	ELK1,4_GABP{A,B1}	1.7195	chr15:45879534..45879558,+
GABPA	ELK1,4_GABP{A,B1}	1.7195	chr15:45879534..45879558,+
GABPB1	ELK1,4_GABP{A,B1}	1.7195	chr15:45879534..45879558,+
ELK1	ELK1,4_GABP{A,B1}	1.77872	chr15:45879564..45879584,+
ELK4	ELK1,4_GABP{A,B1}	1.77872	chr15:45879564..45879584,+
GABPA	ELK1,4_GABP{A,B1}	1.77872	chr15:45879564..45879584,+
GABPB1	ELK1,4_GABP{A,B1}	1.77872	chr15:45879564..45879584,+
ELK1	ELK1,4_GABP{A,B1}	1.78086	chr15:45879595..45879626,+
ELK4	ELK1,4_GABP{A,B1}	1.78086	chr15:45879595..45879626,+
GABPA	ELK1,4_GABP{A,B1}	1.78086	chr15:45879595..45879626,+
GABPB1	ELK1,4_GABP{A,B1}	1.78086	chr15:45879595..45879626,+
SPI1	SPI1	2.21907	chr15:45927215..45927279,+
SPI1	SPI1	2.26492	chr15:48937884..48937933,-
NRF1	NRF1	2.49354	chr15:49170281..49170365,+
SPI1	SPI1	1.82675	chr15:49338624..49338700,-
EGR1	EGR1..3	1.53575	chr15:49338624..49338700,-
ELK1	ELK1,4_GABP{A,B1}	1.67249	chr15:49338624..49338700,-
ELK4	ELK1,4_GABP{A,B1}	1.67249	chr15:49338624..49338700,-
GABPA	ELK1,4_GABP{A,B1}	1.67249	chr15:49338624..49338700,-
GABPB1	ELK1,4_GABP{A,B1}	1.67249	chr15:49338624..49338700,-
ELF1	ELF1,2,4	1.70647	chr15:49447771..49447822,-
ELF2	ELF1,2,4	1.70647	chr15:49447771..49447822,-
ELF4	ELF1,2,4	1.70647	chr15:49447771..49447822,-
ZNF143	ZNF143	1.64002	chr15:49447771..49447822,-
RFX1	RFX1	1.76908	chr15:49447771..49447822,-
TBP	TBP	2.05035	chr15:49715431..49715448,+
TBP	TBP	1.59368	chr15:49715449..49715464,+
ELK1	ELK1,4_GABP{A,B1}	1.54102	chr15:50647118..50647203,+
ELK4	ELK1,4_GABP{A,B1}	1.54102	chr15:50647118..50647203,+
GABPA	ELK1,4_GABP{A,B1}	1.54102	chr15:50647118..50647203,+
GABPB1	ELK1,4_GABP{A,B1}	1.54102	chr15:50647118..50647203,+
ZNF143	ZNF143	1.52181	chr15:50716576..50716624,+
ELK1	ELK1,4_GABP{A,B1}	1.53416	chr15:50716576..50716624,+
ELK4	ELK1,4_GABP{A,B1}	1.53416	chr15:50716576..50716624,+
GABPA	ELK1,4_GABP{A,B1}	1.53416	chr15:50716576..50716624,+
GABPB1	ELK1,4_GABP{A,B1}	1.53416	chr15:50716576..50716624,+
SREBF1	SREBF1,2	1.81723	chr15:50978965..50979012,-
SREBF2	SREBF1,2	1.81723	chr15:50978965..50979012,-
EGR1	EGR1..3	1.60024	chr15:50978965..50979012,-
TFDP1	TFDP1	1.53315	chr15:50978965..50979012,-
ZNF143	ZNF143	1.57387	chr15:52121841..52121892,+
EGR1	EGR1..3	1.5661	chr15:52311403..52311461,+
NFKB1	NFKB1_REL_RELA	2.69119	chr15:52311403..52311461,+
RELA	NFKB1_REL_RELA	2.69119	chr15:52311403..52311461,+
SPI1	SPI1	1.84493	chr15:52861323..52861369,-
ETS1	ETS1,2	1.91389	chr15:55489097..55489150,-
ETS2	ETS1,2	1.91389	chr15:55489097..55489150,-
ELF1	ELF1,2,4	1.72508	chr15:55489097..55489150,-
ELF2	ELF1,2,4	1.72508	chr15:55489097..55489150,-
ELF4	ELF1,2,4	1.72508	chr15:55489097..55489150,-
SPI1	SPI1	1.62493	chr15:55489097..55489150,-
ELK1	ELK1,4_GABP{A,B1}	1.80025	chr15:55489097..55489150,-
ELK4	ELK1,4_GABP{A,B1}	1.80025	chr15:55489097..55489150,-
GABPA	ELK1,4_GABP{A,B1}	1.80025	chr15:55489097..55489150,-
GABPB1	ELK1,4_GABP{A,B1}	1.80025	chr15:55489097..55489150,-
ZNF143	ZNF143	1.51358	chr15:55700459..55700520,-
RFX1	RFX1	1.5737	chr15:55700459..55700520,-
ZNF143	ZNF143	1.56053	chr15:57210818..57210930,+
SPI1	SPI1	1.94439	chr15:57998870..57998917,+
FOXP1	FOXP1	1.74355	chr15:58888281..58888286,-
NRF1	NRF1	1.81281	chr15:59041768..59041950,-
MAZ	MAZ	1.67656	chr15:59041768..59041950,-
ETS1	ETS1,2	1.67076	chr15:59041768..59041950,-
ETS2	ETS1,2	1.67076	chr15:59041768..59041950,-
SREBF1	SREBF1,2	2.11049	chr15:59041768..59041950,-
SREBF2	SREBF1,2	2.11049	chr15:59041768..59041950,-
SP1	SP1	2.22477	chr15:59981486..59981549,-
SPI1	SPI1	2.25872	chr15:59981486..59981549,-
EGR1	EGR1..3	2.27902	chr15:59981486..59981549,-
TFDP1	TFDP1	2.17129	chr15:59981486..59981549,-
TBP	TBP	1.74059	chr15:60690178..60690192,-
SP1	SP1	1.61481	chr15:63334938..63334957,+
MAZ	MAZ	1.92251	chr15:63334938..63334957,+
YY1	YY1	2.03826	chr15:63334938..63334957,+
PATZ1	PATZ1	1.61997	chr15:63481753..63481812,+
EGR1	EGR1..3	1.509	chr15:63481753..63481812,+
ZNF143	ZNF143	1.67308	chr15:63481753..63481812,+
SP1	SP1	1.63317	chr15:64388166..64388216,+
MAZ	MAZ	1.54559	chr15:64388166..64388216,+
ELF1	ELF1,2,4	1.6131	chr15:64455164..64455227,-
ELF2	ELF1,2,4	1.6131	chr15:64455164..64455227,-
ELF4	ELF1,2,4	1.6131	chr15:64455164..64455227,-
ELK1	ELK1,4_GABP{A,B1}	2.18136	chr15:64455164..64455227,-
ELK4	ELK1,4_GABP{A,B1}	2.18136	chr15:64455164..64455227,-
GABPA	ELK1,4_GABP{A,B1}	2.18136	chr15:64455164..64455227,-
GABPB1	ELK1,4_GABP{A,B1}	2.18136	chr15:64455164..64455227,-
ELK1	ELK1,4_GABP{A,B1}	1.7136	chr15:65282232..65282271,-
ELK4	ELK1,4_GABP{A,B1}	1.7136	chr15:65282232..65282271,-
GABPA	ELK1,4_GABP{A,B1}	1.7136	chr15:65282232..65282271,-
GABPB1	ELK1,4_GABP{A,B1}	1.7136	chr15:65282232..65282271,-
ELK1	ELK1,4_GABP{A,B1}	1.58968	chr15:65809991..65810035,-
ELK4	ELK1,4_GABP{A,B1}	1.58968	chr15:65809991..65810035,-
GABPA	ELK1,4_GABP{A,B1}	1.58968	chr15:65809991..65810035,-
GABPB1	ELK1,4_GABP{A,B1}	1.58968	chr15:65809991..65810035,-
NRF1	NRF1	1.94267	chr15:65822785..65822893,+
EGR1	EGR1..3	1.88707	chr15:65822785..65822893,+
SP1	SP1	1.67916	chr15:66161802..66161866,+
ELF1	ELF1,2,4	1.83924	chr15:66161802..66161866,+
ELF2	ELF1,2,4	1.83924	chr15:66161802..66161866,+
ELF4	ELF1,2,4	1.83924	chr15:66161802..66161866,+
NFKB1	NFKB1_REL_RELA	1.98599	chr15:67358163..67358192,+
RELA	NFKB1_REL_RELA	1.98599	chr15:67358163..67358192,+
RFX1	RFX1	1.57174	chr15:67546963..67547024,-
SP1	SP1	1.66999	chr15:71146480..71146531,-
EGR1	EGR1..3	1.52241	chr15:71146480..71146531,-
CREB1	CREB1	1.75409	chr15:72766651..72766680,+
SP1	SP1	1.67212	chr15:73925575..73925594,-
SP1	SP1	1.68763	chr15:73925651..73925773,-
MAZ	MAZ	1.60732	chr15:73925651..73925773,-
GTF2I	GTF2I	1.50213	chr15:73925651..73925773,-
ETS1	ETS1,2	1.85183	chr15:73925651..73925773,-
ETS2	ETS1,2	1.85183	chr15:73925651..73925773,-
SREBF1	SREBF1,2	1.99574	chr15:73925651..73925773,-
SREBF2	SREBF1,2	1.99574	chr15:73925651..73925773,-
NFYA	NFY{A,B,C}	1.51087	chr15:73925651..73925773,-
NFYB	NFY{A,B,C}	1.51087	chr15:73925651..73925773,-
NFYC	NFY{A,B,C}	1.51087	chr15:73925651..73925773,-
IRF7	IRF7	3.08607	chr15:74287035..74287117,+
IRF7	IRF7	2.43148	chr15:74287118..74287142,+
ZNF143	ZNF143	1.58997	chr15:74753455..74753533,-
ELK1	ELK1,4_GABP{A,B1}	1.83094	chr15:74753455..74753533,-
ELK4	ELK1,4_GABP{A,B1}	1.83094	chr15:74753455..74753533,-
GABPA	ELK1,4_GABP{A,B1}	1.83094	chr15:74753455..74753533,-
GABPB1	ELK1,4_GABP{A,B1}	1.83094	chr15:74753455..74753533,-
SP1	SP1	1.84472	chr15:75074410..75074506,+
NRF1	NRF1	1.91298	chr15:75074410..75074506,+
HIC1	HIC1	1.89019	chr15:75074410..75074506,+
SPI1	SPI1	1.68608	chr15:76196234..76196299,+
ELK1	ELK1,4_GABP{A,B1}	1.8522	chr15:76196234..76196299,+
ELK4	ELK1,4_GABP{A,B1}	1.8522	chr15:76196234..76196299,+
[truncated: 6,712 more rows]

## Sheet: tf_gene
TF	Motif	Edge z-Score	Promoter	Target Gene
CREB1	CREB1	1.50218	chr18:268019..268064,-	THOC1
CREB1	CREB1	1.50633	chr8:22224760..22224800,+	SLC39A14
CREB1	CREB1	1.50808	chr5:148931031..148931052,-	CSNK1A1
CREB1	CREB1	1.52027	chr1:167905225..167905296,-	BRP44
CREB1	CREB1	1.5231	chr4:186125077..186125175,-	KIAA1430
CREB1	CREB1	1.529	chr22:26879817..26879896,+	SRRD
CREB1	CREB1	1.52961	chr14:55493920..55494013,+	SOCS4
CREB1	CREB1	1.5374	chr3:185655795..185655822,-	TRA2B
CREB1	CREB1	1.54674	chr20:33292068..33292164,+	TP53INP2
CREB1	CREB1	1.54752	chr7:158622210..158622263,-	ESYT2
CREB1	CREB1	1.54937	chr12:44200112..44200136,-	TWF1
CREB1	CREB1	1.55056	chr16:88636795..88636827,+	ZC3H18
CREB1	CREB1	1.55145	chr19:19516561..19516644,+	GATAD2A
CREB1	CREB1	1.55733	chr3:99979828..99979871,+	TBC1D23
CREB1	CREB1	1.5729	chr16:20911641..20911720,-	DCUN1D3
CREB1	CREB1	1.58085	chr9:123605177..123605245,-	PSMD5
CREB1	CREB1	1.58125	chr8:17104356..17104395,-	CNOT7
CREB1	CREB1	1.58333	chr14:50359773..50359850,+	ARF6
CREB1	CREB1	1.58345	chr19:54619125..54619158,+	PRPF31
CREB1	CREB1	1.58937	chr5:68389807..68389922,+	SLC30A5
CREB1	CREB1	1.59175	chr16:15528434..15528458,+	C16orf45
CREB1	CREB1	1.59631	chr22:38864041..38864150,+	KDELR3
CREB1	CREB1	1.59663	chr11:102217936..102218035,+	BIRC2
CREB1	CREB1	1.59995	chr5:54603807..54603843,+	SKIV2L2
CREB1	CREB1	1.60554	chr17:79650747..79650810,-	ARL16
CREB1	CREB1	1.60576	chr20:44420570..44420616,+	DNTTIP1
CREB1	CREB1	1.60591	chr12:51632644..51632665,+	DAZAP2
CREB1	CREB1	1.60618	chr14:104095524..104095576,+	KLC1
CREB1	CREB1	1.60651	chr7:100472717..100472823,+	SRRT
CREB1	CREB1	1.62197	chr19:16187271..16187283,+	TPM4
CREB1	CREB1	1.6227	chr7:91763731..91763808,-	CYP51A1
CREB1	CREB1	1.62296	chr9:74980114..74980138,-	ZFAND5
CREB1	CREB1	1.62332	chr10:103912137..103912159,+	NOLC1
CREB1	CREB1	1.62359	chr5:32174369..32174458,-	GOLPH3
CREB1	CREB1	1.63176	chr3:191047053..191047089,+	CCDC50
CREB1	CREB1	1.63733	chr6:49430886..49430988,-	MUT
CREB1	CREB1	1.64083	chr13:36920450..36920574,-	SPG20
CREB1	CREB1	1.64453	chr17:8066256..8066301,-	VAMP2
CREB1	CREB1	1.64898	chr3:101293001..101293063,+	PCNP
CREB1	CREB1	1.65577	chr19:39833043..39833107,+	SAMD4B
CREB1	CREB1	1.65999	chr19:18668672..18668701,+	KXD1
CREB1	CREB1	1.66059	chr5:89825328..89825422,-	LYSMD3
CREB1	CREB1	1.66432	chr22:29196511..29196541,-	XBP1
CREB1	CREB1	1.6689	chr14:76127529..76127647,+	TTLL5
CREB1	CREB1	1.67784	chr17:2240775..2240812,+	SGSM2
CREB1	CREB1	1.67988	chr8:145754428..145754502,-	C8orf82
CREB1	CREB1	1.68152	chr2:74685556..74685585,+	WBP1
CREB1	CREB1	1.68235	chrX:153059815..153059845,-	IDH3G
CREB1	CREB1	1.68249	chr12:132628963..132629027,+	NOC4L
CREB1	CREB1	1.69114	chr3:185000735..185000796,+	MAP3K13
CREB1	CREB1	1.69203	chr11:111473108..111473226,+	SIK2
CREB1	CREB1	1.6969	chr4:113558272..113558356,+	LARP7
CREB1	CREB1	1.70324	chr5:65440118..65440192,+	SREK1
CREB1	CREB1	1.70894	chr4:68566832..68566896,-	UBA6
CREB1	CREB1	1.71506	chr1:202927388..202927448,-	ADIPOR1
CREB1	CREB1	1.71924	chr1:36107099..36107169,-	PSMB2
CREB1	CREB1	1.71935	chr6:42531719..42531775,+	UBR2
CREB1	CREB1	1.72275	chr22:38004832..38004891,+	GGA1
CREB1	CREB1	1.72407	chr22:29196547..29196563,-	XBP1
CREB1	CREB1	1.72927	chr6:149867122..149867201,-	PPIL4
CREB1	CREB1	1.73143	chr19:16222678..16222722,+	RAB8A
CREB1	CREB1	1.74119	chr1:206808868..206808911,+	DYRK3
CREB1	CREB1	1.74271	chr7:56119449..56119492,+	CCT6A
CREB1	CREB1	1.74392	chr1:51702002..51702030,+	RNF11
CREB1	CREB1	1.75409	chr15:72766651..72766680,+	ARIH1
CREB1	CREB1	1.75792	chr19:18668578..18668608,+	KXD1
CREB1	CREB1	1.76965	chr5:150080543..150080664,-	RBM22
CREB1	CREB1	1.77348	chr3:45017728..45017772,+	EXOSC7
CREB1	CREB1	1.78564	chr7:93633658..93633680,-	BET1
CREB1	CREB1	1.7882	chr1:79472365..79472443,-	ELTD1
CREB1	CREB1	1.78984	chr1:20812690..20812763,-	CAMK2N1
CREB1	CREB1	1.79046	chr3:11314072..11314098,+	ATG7
CREB1	CREB1	1.79098	chr19:18668650..18668671,+	KXD1
CREB1	CREB1	1.79111	chr22:42017021..42017098,-	PPPDE2
CREB1	CREB1	1.79421	chr3:16306399..16306429,-	DPH3
CREB1	CREB1	1.79683	chr17:26989201..26989248,+	SUPT6H
CREB1	CREB1	1.79984	chr11:4116005..4116047,+	RRM1
CREB1	CREB1	1.80003	chr9:125027079..125027130,-	RBM18
CREB1	CREB1	1.8059	chr10:111683183..111683277,-	XPNPEP1
CREB1	CREB1	1.81163	chr8:37594130..37594169,+	ERLIN2
CREB1	CREB1	1.81419	chr14:61447927..61447983,+	SLC38A6
CREB1	CREB1	1.81872	chr1:171454659..171454723,+	PRRC2C
CREB1	CREB1	1.82482	chr17:685581..685621,+	RNMTL1
CREB1	CREB1	1.82702	chr13:31040060..31040085,-	HMGB1
CREB1	CREB1	1.82963	chr4:170541678..170541749,+	CLCN3
CREB1	CREB1	1.83642	chr15:38746307..38746388,+	FAM98B
CREB1	CREB1	1.84297	chr7:38217920..38218003,+	STARD3NL
CREB1	CREB1	1.84437	chr12:4430372..4430429,+	C12orf5
CREB1	CREB1	1.864	chr13:45915315..45915321,-	TPT1
CREB1	CREB1	1.86975	chrX:135055890..135055941,-	MMGT1
CREB1	CREB1	1.8739	chr17:35306233..35306325,+	AATF
CREB1	CREB1	1.87554	chr20:55043676..55043751,+	C20orf43
CREB1	CREB1	1.87971	chr6:116601044..116601106,-	TSPYL1
CREB1	CREB1	1.88251	chr6:17707083..17707173,-	NUP153
CREB1	CREB1	1.88496	chr16:30007524..30007588,+	INO80E
CREB1	CREB1	1.8854	chr20:62612470..62612516,+	PRPF6
CREB1	CREB1	1.89362	chr5:112849373..112849416,+	YTHDC2
CREB1	CREB1	1.89902	chr19:42759266..42759290,-	ERF
CREB1	CREB1	1.90367	chr22:42017280..42017325,+	XRCC6
CREB1	CREB1	1.91413	chr14:99947715..99947791,+	CCNK
CREB1	CREB1	1.9142	chr17:49198216..49198236,-	SPAG9
CREB1	CREB1	1.9223	chr4:39367949..39368020,-	RFC1
CREB1	CREB1	1.93147	chr17:38083843..38083864,-	ORMDL3
CREB1	CREB1	1.9405	chrX:128977781..128977869,-	ZDHHC9
CREB1	CREB1	1.94275	chr13:114238997..114239077,+	TFDP1
CREB1	CREB1	1.95599	chr3:52719912..52719995,-	PBRM1
CREB1	CREB1	1.96907	chr14:35452169..35452255,+	SRP54
CREB1	CREB1	1.97734	chr3:25706368..25706444,-	MIR4442
CREB1	CREB1	1.97734	chr3:25706368..25706444,-	TOP2B
CREB1	CREB1	1.98082	chr16:2802623..2802721,+	SRRM2
CREB1	CREB1	1.99816	chrX:128657457..128657475,-	SMARCA1
CREB1	CREB1	2.00537	chr3:73045937..73046030,+	PPP4R2
CREB1	CREB1	2.00565	chr17:40985407..40985478,+	PSME3
CREB1	CREB1	2.02792	chr5:137090028..137090075,-	HNRNPA0
CREB1	CREB1	2.06441	chr1:222791417..222791455,+	MIA3
CREB1	CREB1	2.0784	chr10:49514703..49514736,+	MAPK8
CREB1	CREB1	2.08794	chr3:191047131..191047219,+	CCDC50
CREB1	CREB1	2.10209	chr17:8339189..8339285,+	NDEL1
CREB1	CREB1	2.10688	chr6:126277842..126277993,+	HINT3
CREB1	CREB1	2.10822	chr6:101329191..101329272,-	ASCC3
CREB1	CREB1	2.11302	chr12:108079536..108079598,+	PWP1
CREB1	CREB1	2.13132	chr3:52720016..52720057,+	GNL3
CREB1	CREB1	2.13907	chr17:7211280..7211341,+	EIF5A
CREB1	CREB1	2.14113	chr4:110354960..110355030,+	SEC24B
CREB1	CREB1	2.14164	chr11:64851666..64851728,+	ZFPL1
CREB1	CREB1	2.19673	chr17:4046964..4047029,+	CYB5D2
CREB1	CREB1	2.20456	chr5:148930978..148931013,-	CSNK1A1
CREB1	CREB1	2.2249	chr6:64282447..64282471,+	PTP4A1
CREB1	CREB1	2.23692	chr21:46237959..46238011,-	SUMO3
CREB1	CREB1	2.24097	chr12:51632600..51632620,+	DAZAP2
CREB1	CREB1	2.27576	chr17:79651007..79651088,+	HGS
CREB1	CREB1	2.27643	chr11:111411394..111411505,+	LAYN
CREB1	CREB1	2.28904	chr8:17104430..17104501,+	VPS37A
CREB1	CREB1	2.31586	chr17:39845134..39845142,+	EIF1
CREB1	CREB1	2.34262	chrX:41193407..41193422,+	DDX3X
CREB1	CREB1	2.37387	chr4:56262115..56262140,+	TMEM165
CREB1	CREB1	2.38523	chr1:36690011..36690092,+	THRAP3
CREB1	CREB1	2.4045	chr17:57642959..57643006,+	DHX40
CREB1	CREB1	2.445	chr8:26149011..26149061,+	PPP2R2A
CREB1	CREB1	2.46821	chr1:51701924..51702001,+	RNF11
CREB1	CREB1	2.47481	chr5:179050660..179050681,-	HNRNPH1
CREB1	CREB1	2.49762	chr2:242212239..242212257,-	HDLBP
CREB1	CREB1	2.51868	chr6:64282416..64282440,+	PTP4A1
CREB1	CREB1	2.52802	chr20:34359925..34359991,+	PHF20
CREB1	CREB1	2.52966	chr4:83350580..83350600,-	HNRPDL
CREB1	CREB1	2.58283	chr17:7210898..7210918,+	EIF5A
CREB1	CREB1	2.58437	chr12:82752159..82752193,-	CCDC59
CREB1	CREB1	2.6202	chrX:102941615..102941655,-	MORF4L2
CREB1	CREB1	2.6311	chr1:228675057..228675128,+	RNF187
CREB1	CREB1	2.67262	chr2:24299153..24299252,-	SF3B14
CREB1	CREB1	2.68477	chrX:102611383..102611469,+	WBP5
CREB1	CREB1	2.70352	chr7:107220660..107220722,+	BCAP29
CREB1	CREB1	2.70954	chr8:59465790..59465826,+	SDCBP
CREB1	CREB1	2.74059	chr21:44527613..44527695,-	U2AF1
CREB1	CREB1	2.75357	chr2:179343268..179343338,-	FKBP7
CREB1	CREB1	2.93142	chr2:242255298..242255378,+	2002-09-01
CREB1	CREB1	2.9526	chrX:100878112..100878187,+	ARMCX3
CREB1	CREB1	2.96398	chr1:7831323..7831414,+	VAMP3
EGR1	EGR1..3	1.50038	chr1:115259337..115259407,-	NRAS
EGR1	EGR1..3	1.50052	chr1:19578005..19578041,-	KIAA0090
EGR1	EGR1..3	1.50713	chr16:47007545..47007620,-	DNAJA2
EGR1	EGR1..3	1.50776	chr11:33757950..33757983,-	CD59
EGR1	EGR1..3	1.50895	chr6:151646800..151646817,+	AKAP12
EGR1	EGR1..3	1.509	chr15:63481753..63481812,+	RAB8B
EGR1	EGR1..3	1.50948	chr20:31407751..31407795,+	MAPRE1
EGR1	EGR1..3	1.51156	chrX:53710917..53710998,-	HUWE1
EGR1	EGR1..3	1.51493	chr1:77747656..77747766,+	AK5
EGR1	EGR1..3	1.51639	chr2:178129414..178129517,-	NFE2L2
EGR1	EGR1..3	1.51639	chr19:2015699..2015748,-	BTBD2
EGR1	EGR1..3	1.51699	chr18:812231..812300,-	YES1
EGR1	EGR1..3	1.51778	chr1:244998976..244999016,+	FAM36A
EGR1	EGR1..3	1.51887	chr1:153958766..153958802,-	RAB13
EGR1	EGR1..3	1.52081	chr11:110167352..110167378,-	RDX
EGR1	EGR1..3	1.52104	chr2:98612379..98612426,-	TMEM131
EGR1	EGR1..3	1.52198	chr10:124221061..124221080,+	HTRA1
EGR1	EGR1..3	1.52241	chr15:71146480..71146531,-	LARP6
EGR1	EGR1..3	1.52311	chr3:180707466..180707564,-	DNAJC19
EGR1	EGR1..3	1.52464	chr18:500692..500748,-	COLEC12
EGR1	EGR1..3	1.52794	chr1:9970227..9970356,-	CTNNBIP1
EGR1	EGR1..3	1.52838	chr1:150241341..150241433,-	APH1A
EGR1	EGR1..3	1.5293	chr11:128392085..128392232,-	ETS1
EGR1	EGR1..3	1.53181	chr11:71752100..71752192,-	NUMA1
EGR1	EGR1..3	1.53188	chr2:187454714..187454748,+	ITGAV
EGR1	EGR1..3	1.53375	chr18:34408734..34408780,-	TPGS2
EGR1	EGR1..3	1.53473	chr19:41859814..41859837,-	TGFB1
EGR1	EGR1..3	1.53575	chr15:49338624..49338700,-	SECISBP2L
EGR1	EGR1..3	1.53987	chr18:77711625..77711675,-	PQLC1
EGR1	EGR1..3	1.53996	chr13:110959496..110959511,-	COL4A1
EGR1	EGR1..3	1.54021	chr14:76127159..76127226,-	C14orf1
EGR1	EGR1..3	1.54232	chr5:127419449..127419465,+	SLC12A2
EGR1	EGR1..3	1.54325	chr1:145575227..145575319,+	PIAS3
EGR1	EGR1..3	1.54329	chr2:112812863..112812949,+	TMEM87B
EGR1	EGR1..3	1.5482	chr19:56152361..56152434,+	ZNF580
EGR1	EGR1..3	1.55027	chr20:32399093..32399169,+	CHMP4B
EGR1	EGR1..3	1.55251	chr3:169684569..169684616,+	SEC62
EGR1	EGR1..3	1.55284	chr1:68299130..68299160,-	GNG12
EGR1	EGR1..3	1.55586	chr20:57466086..57466166,+	GNAS
EGR1	EGR1..3	1.55736	chr12:124457371..124457387,-	CCDC92
EGR1	EGR1..3	1.55799	chr8:101734308..101734321,-	PABPC1
EGR1	EGR1..3	1.55931	chr17:33914276..33914385,+	AP2B1
EGR1	EGR1..3	1.56092	chrX:16888448..16888500,-	RBBP7
EGR1	EGR1..3	1.56188	chr3:57678772..57678838,-	FAM116A
EGR1	EGR1..3	1.5629	chr11:77705687..77705745,-	INTS4
EGR1	EGR1..3	1.56355	chr1:171711177..171711234,-	VAMP4
EGR1	EGR1..3	1.56369	chr10:122216707..122216790,+	PPAPDC1A
EGR1	EGR1..3	1.56394	chr11:102323436..102323482,-	TMEM123
EGR1	EGR1..3	1.564	chr1:243418472..243418591,-	CEP170
EGR1	EGR1..3	1.5647	chr9:110045537..110045572,+	RAD23B
EGR1	EGR1..3	1.5661	chr15:52311403..52311461,+	MAPK6
EGR1	EGR1..3	1.56809	chr2:191878874..191878938,-	STAT1
EGR1	EGR1..3	1.56856	chr13:50366662..50366734,-	KPNA3
EGR1	EGR1..3	1.56942	chr1:10459111..10459138,+	PGD
EGR1	EGR1..3	1.56979	chr2:102314161..102314183,+	MAP4K4
EGR1	EGR1..3	1.56989	chr4:100871420..100871440,-	H2AFZ
EGR1	EGR1..3	1.57105	chr1:32757668..32757713,+	HDAC1
EGR1	EGR1..3	1.5721	chr13:110959623..110959640,+	COL4A2
EGR1	EGR1..3	1.57386	chr18:12703002..12703066,+	PSMG2
EGR1	EGR1..3	1.57607	chr7:100797726..100797779,+	AP1S1
EGR1	EGR1..3	1.57666	chr16:57220218..57220253,+	RSPRY1
EGR1	EGR1..3	1.57696	chr13:107220455..107220517,-	ARGLU1
EGR1	EGR1..3	1.57746	chr12:56367843..56367893,+	RAB5B
EGR1	EGR1..3	1.57843	chr5:43556916..43556962,-	PAIP1
EGR1	EGR1..3	1.5788	chr3:45635587..45635658,+	LIMD1
EGR1	EGR1..3	1.57999	chr5:179334825..179334906,-	TBC1D9B
EGR1	EGR1..3	1.58096	chrX:48900871..48900890,-	TFE3
EGR1	EGR1..3	1.58131	chr1:222791417..222791455,+	MIA3
EGR1	EGR1..3	1.58152	chr1:146714321..146714420,+	CHD1L
EGR1	EGR1..3	1.58289	chr17:27224621..27224759,-	FLOT2
EGR1	EGR1..3	1.58346	chr20:36156264..36156288,-	BLCAP
EGR1	EGR1..3	1.58444	chr2:55277453..55277464,-	RTN4
EGR1	EGR1..3	1.5876	chr17:1466030..1466129,-	PITPNA
EGR1	EGR1..3	1.58988	chr15:91073111..91073191,+	CRTC3
EGR1	EGR1..3	1.59039	chr3:98241713..98241758,-	CLDND1
EGR1	EGR1..3	1.59073	chr1:224301787..224301836,+	FBXO28
EGR1	EGR1..3	1.59177	chr2:127413677..127413703,+	GYPC
EGR1	EGR1..3	1.59206	chrX:118370237..118370254,+	PGRMC1
EGR1	EGR1..3	1.59373	chr1:100435545..100435597,+	SLC35A3
EGR1	EGR1..3	1.59376	chr22:29196511..29196541,-	XBP1
EGR1	EGR1..3	1.59439	chr8:57124339..57124355,+	CHCHD7
EGR1	EGR1..3	1.59534	chr2:27718052..27718127,-	FNDC4
EGR1	EGR1..3	1.59539	chr1:236305826..236305877,+	GPR137B
EGR1	EGR1..3	1.59559	chr16:2076875..2076915,+	SLC9A3R2
EGR1	EGR1..3	1.59561	chr7:5229848..5229900,+	WIPI2
EGR1	EGR1..3	1.59755	chr1:224622452..224622524,-	WDR26
EGR1	EGR1..3	1.5979	chr14:56046914..56046973,+	KTN1
EGR1	EGR1..3	1.60024	chr15:50978965..50979012,-	TRPM7
EGR1	EGR1..3	1.60091	chr1:246887640..246887723,+	SCCPDH
EGR1	EGR1..3	1.60098	chr1:201951741..201951794,+	RNPEP
EGR1	EGR1..3	1.60586	chr11:207342..207414,-	BET1L
EGR1	EGR1..3	1.60666	chr11:46368975..46369050,+	DGKZ
EGR1	EGR1..3	1.60935	chr4:77870896..77870914,+	2011-09-01
EGR1	EGR1..3	1.61212	chr3:17784063..17784155,-	TBC1D5
EGR1	EGR1..3	1.61517	chr3:23244579..23244630,+	UBE2E2
EGR1	EGR1..3	1.61599	chr11:61100500..61100672,-	DDB1
EGR1	EGR1..3	1.62148	chr22:29977073..29977108,-	NIPSNAP1
EGR1	EGR1..3	1.62152	chr2:225450013..225450068,-	CUL3
EGR1	EGR1..3	1.62211	chr3:23958612..23958630,+	RPL15
EGR1	EGR1..3	1.62282	chr1:182992545..182992630,+	LAMC1
EGR1	EGR1..3	1.62478	chr5:125936606..125936664,+	PHAX
EGR1	EGR1..3	1.62552	chr2:36825281..36825342,-	FEZ2
EGR1	EGR1..3	1.6279	chr4:10459009..10459061,-	ZNF518B
EGR1	EGR1..3	1.62798	chr3:141205852..141205929,+	RASA2
EGR1	EGR1..3	1.62966	chr17:79604075..79604145,-	NPLOC4
EGR1	EGR1..3	1.63216	chr11:47430133..47430187,+	SLC39A13
EGR1	EGR1..3	1.63255	chr3:184032919..184033008,+	EIF4G1
EGR1	EGR1..3	1.63704	chr17:66453601..66453666,-	WIPI1
EGR1	EGR1..3	1.63762	chr7:99686580..99686620,+	COPS6
EGR1	EGR1..3	1.63844	chr2:55277626..55277648,-	RTN4
EGR1	EGR1..3	1.64242	chr2:219135231..219135261,+	PNKD
EGR1	EGR1..3	1.64566	chr2:181845298..181845378,+	UBE2E3
EGR1	EGR1..3	1.6463	chr9:77703414..77703479,+	OSTF1
EGR1	EGR1..3	1.64676	chr14:69445930..69445948,-	ACTN1
EGR1	EGR1..3	1.64677	chr19:42759266..42759290,-	ERF
EGR1	EGR1..3	1.64765	chr17:79849438..79849493,-	ALYREF
EGR1	EGR1..3	1.64855	chr1:116915855..116915872,+	ATP1A1
EGR1	EGR1..3	1.64913	chr19:2051235..2051252,-	MKNK2
EGR1	EGR1..3	1.64996	chr20:30102234..30102322,+	HM13
EGR1	EGR1..3	1.65151	chr14:102553371..102553389,-	HSP90AA1
EGR1	EGR1..3	1.65542	chr20:35169885..35169911,+	MYL9
EGR1	EGR1..3	1.65556	chr3:150264272..150264329,-	SERP1
EGR1	EGR1..3	1.657	chr7:121036337..121036429,-	FAM3C
EGR1	EGR1..3	1.65719	chr17:75137034..75137125,+	SEC14L1
EGR1	EGR1..3	1.65787	chr5:132387675..132387788,+	HSPA4
EGR1	EGR1..3	1.65877	chr15:96873921..96873946,+	NR2F2
EGR1	EGR1..3	1.65919	chr22:41252634..41252669,-	ST13
EGR1	EGR1..3	1.65999	chr2:55277654..55277685,-	RTN4
EGR1	EGR1..3	1.67494	chr17:1389027..1389094,-	MYO1C
EGR1	EGR1..3	1.67543	chr19:18654366..18654398,-	FKBP8
EGR1	EGR1..3	1.68124	chr8:146052918..146052975,+	ZNF7
EGR1	EGR1..3	1.68369	chr7:116166407..116166423,+	CAV1
EGR1	EGR1..3	1.68762	chr1:46664074..46664126,-	POMGNT1
EGR1	EGR1..3	1.68777	chr14:52118619..52118673,+	FRMD6
EGR1	EGR1..3	1.68807	chr4:39046399..39046478,+	KLHL5
EGR1	EGR1..3	1.68814	chr16:88851618..88851635,-	PIEZO1
EGR1	EGR1..3	1.69094	chr7:128502895..128502951,+	ATP6V1F
EGR1	EGR1..3	1.69459	chr5:53813536..53813613,+	SNX18
EGR1	EGR1..3	1.69589	chr22:38864041..38864150,+	KDELR3
EGR1	EGR1..3	1.6966	chr7:43622697..43622719,+	STK17A
EGR1	EGR1..3	1.69671	chr14:105941118..105941196,+	CRIP2
EGR1	EGR1..3	1.69989	chr3:149688655..149688714,-	PFN2
EGR1	EGR1..3	1.69993	chr2:130939136..130939199,-	SMPD4
EGR1	EGR1..3	1.70369	chr2:201676600..201676667,+	BZW1
EGR1	EGR1..3	1.70478	chr7:150924271..150924332,-	ABCF2
EGR1	EGR1..3	1.70592	chr17:66244154..66244268,+	AMZ2
EGR1	EGR1..3	1.70622	chr1:154155675..154155709,-	TPM3
EGR1	EGR1..3	1.70795	chr12:118498958..118499021,-	WSB2
EGR1	EGR1..3	1.70931	chr6:52441810..52441865,-	TRAM2
EGR1	EGR1..3	1.71009	chr14:23790655..23790680,+	PABPN1
EGR1	EGR1..3	1.71314	chr21:44527613..44527695,-	U2AF1
EGR1	EGR1..3	1.71616	chr8:104033296..104033360,+	ATP6V1C1
EGR1	EGR1..3	1.72044	chr13:114145329..114145436,+	TMCO3
EGR1	EGR1..3	1.72108	chr10:131934643..131934687,+	GLRX3
EGR1	EGR1..3	1.72231	chr10:75255724..75255792,-	PPP3CB
EGR1	EGR1..3	1.72591	chr8:11725589..11725605,-	CTSB
EGR1	EGR1..3	1.72596	chr11:114310237..114310271,+	REXO2
EGR1	EGR1..3	1.72603	chr3:150264246..150264268,-	SERP1
EGR1	EGR1..3	1.72692	chr3:32612263..32612356,-	DYNC1LI1
EGR1	EGR1..3	1.72932	chr13:23949624..23949669,-	SACS
EGR1	EGR1..3	1.72948	chr16:447209..447225,+	NME4
EGR1	EGR1..3	1.732	chr18:33709268..33709380,-	SLC39A6
EGR1	EGR1..3	1.73252	chr12:120907459..120907559,-	SRSF9
EGR1	EGR1..3	1.73387	chr4:129208940..129208976,-	PGRMC2
EGR1	EGR1..3	1.73718	chr8:124553437..124553453,-	FBXO32
EGR1	EGR1..3	1.73758	chr11:125462725..125462768,+	STT3A
EGR1	EGR1..3	1.7418	chr10:98346732..98346783,-	TM9SF3
EGR1	EGR1..3	1.74194	chr2:264913..264964,+	ACP1
EGR1	EGR1..3	1.74216	chr14:59951206..59951276,+	JKAMP
EGR1	EGR1..3	1.74762	chr2:216300784..216300798,-	FN1
EGR1	EGR1..3	1.74977	chr7:143078379..143078454,+	ZYX
EGR1	EGR1..3	1.75133	chr19:34919257..34919332,+	UBA2
EGR1	EGR1..3	1.75273	chr19:56166360..56166452,+	U2AF2
EGR1	EGR1..3	1.75495	chr16:48278178..48278336,+	LONP2
EGR1	EGR1..3	1.75844	chr16:31483451..31483507,+	TGFB1I1
EGR1	EGR1..3	1.76138	chr10:22605304..22605372,+	COMMD3
EGR1	EGR1..3	1.76291	chr19:39340563..39340634,-	HNRNPL
EGR1	EGR1..3	1.76634	chr2:54014168..54014220,+	ERLEC1
EGR1	EGR1..3	1.76945	chr4:6576895..6576939,+	MAN2B2
EGR1	EGR1..3	1.77216	chr1:29063439..29063486,+	YTHDF2
EGR1	EGR1..3	1.77274	chr13:45915315..45915321,-	TPT1
EGR1	EGR1..3	1.77323	chr1:167905894..167905954,+	DCAF6
EGR1	EGR1..3	1.7768	chr12:124457746..124457828,+	ZNF664
EGR1	EGR1..3	1.7807	chr5:34929677..34929789,+	DNAJC21
EGR1	EGR1..3	1.78142	chr16:2827261..2827299,-	TCEB2
EGR1	EGR1..3	1.78627	chr11:118661828..118661886,-	DDX6
EGR1	EGR1..3	1.78735	chr12:6862249..6862298,-	MLF2
EGR1	EGR1..3	1.78828	chr12:104324152..104324196,+	HSP90B1
EGR1	EGR1..3	1.7934	chr5:137090028..137090075,-	HNRNPA0
EGR1	EGR1..3	1.79489	chr2:69614328..69614368,-	GFPT1
EGR1	EGR1..3	1.79813	chr6:90062427..90062459,-	UBE2J1
EGR1	EGR1..3	1.79964	chrX:119763835..119763970,-	C1GALT1C1
EGR1	EGR1..3	1.79984	chr19:50143346..50143409,-	RRAS
EGR1	EGR1..3	1.79989	chr19:10362882..10362939,+	MRPL4
EGR1	EGR1..3	1.80279	chr6:150070857..150070920,+	PCMT1
EGR1	EGR1..3	1.80348	chr1:43919573..43919681,-	HYI
EGR1	EGR1..3	1.80402	chr1:16085263..16085314,+	FBLIM1
EGR1	EGR1..3	1.80486	chr18:34408902..34409022,-	TPGS2
EGR1	EGR1..3	1.80623	chr1:40042452..40042470,-	PABPC4
EGR1	EGR1..3	1.82016	chr3:152879985..152880038,+	RAP2B
EGR1	EGR1..3	1.82034	chr1:1293904..1293949,-	MXRA8
EGR1	EGR1..3	1.82089	chr12:42719885..42719926,-	ZCRB1
EGR1	EGR1..3	1.82222	chr10:49514703..49514736,+	MAPK8
EGR1	EGR1..3	1.83118	chr6:138725343..138725501,+	HEBP2
EGR1	EGR1..3	1.83775	chr11:64018955..64019030,+	PLCB3
EGR1	EGR1..3	1.84088	chr1:160232230..160232284,-	DCAF8
EGR1	EGR1..3	1.84107	chr1:161087802..161087860,-	PFDN2
EGR1	EGR1..3	1.84148	chr17:46125707..46125746,+	NFE2L1
EGR1	EGR1..3	1.84279	chr14:35008861..35008951,-	EAPP
EGR1	EGR1..3	1.84664	chrX:117480036..117480139,+	WDR44
EGR1	EGR1..3	1.84783	chr7:35840819..35840848,+	2007-09-01
EGR1	EGR1..3	1.85013	chr8:101964198..101964221,-	YWHAZ
EGR1	EGR1..3	1.85176	chr6:37787458..37787587,+	ZFAND3
EGR1	EGR1..3	1.85448	chr6:34204672..34204692,+	HMGA1
EGR1	EGR1..3	1.86954	chr1:95392635..95392704,-	CNN3
EGR1	EGR1..3	1.86969	chr12:107349627..107349664,+	C12orf23
EGR1	EGR1..3	1.87213	chr9:137001185..137001233,+	WDR5
EGR1	EGR1..3	1.87598	chr18:66382289..66382376,-	TMX3
EGR1	EGR1..3	1.87709	chr21:27107198..27107227,-	ATP5J
EGR1	EGR1..3	1.87846	chr6:158244223..158244301,+	SNX9
EGR1	EGR1..3	1.88137	chr3:88108083..88108179,-	CGGBP1
EGR1	EGR1..3	1.88707	chr15:65822785..65822893,+	PTPLAD1
EGR1	EGR1..3	1.89006	chr12:110318263..110318320,-	GLTP
EGR1	EGR1..3	1.89141	chr9:130331297..130331393,-	FAM129B
EGR1	EGR1..3	1.89174	chr6:86159765..86159820,+	NT5E
EGR1	EGR1..3	1.89386	chr4:10118405..10118430,-	WDR1
EGR1	EGR1..3	1.89452	chr2:187454749..187454808,+	ITGAV
EGR1	EGR1..3	1.89926	chr8:59465790..59465826,+	SDCBP
EGR1	EGR1..3	1.89966	chrX:117861538..117861592,+	IL13RA1
EGR1	EGR1..3	1.90043	chr22:29784519..29784576,-	AP1B1
EGR1	EGR1..3	1.90609	chr6:89790459..89790479,+	PNRC1
EGR1	EGR1..3	1.90626	chr9:71394945..71394988,+	FAM122A
EGR1	EGR1..3	1.90725	chr22:35695827..35695911,+	TOM1
EGR1	EGR1..3	1.91267	chr22:43045336..43045416,-	CYB5R3
EGR1	EGR1..3	1.93214	chr20:60878005..60878086,+	ADRM1
EGR1	EGR1..3	1.93251	chr8:63951336..63951445,-	GGH
EGR1	EGR1..3	1.93353	chr10:90751038..90751131,-	ACTA2
EGR1	EGR1..3	1.93718	chr14:62162224..62162254,+	HIF1A
EGR1	EGR1..3	1.94245	chr12:124069070..124069106,+	TMED2
EGR1	EGR1..3	1.94263	chr16:66785497..66785529,-	DYNC1LI2
EGR1	EGR1..3	1.95135	chr20:1373689..1373709,-	FKBP1A
EGR1	EGR1..3	1.96263	chr2:68479614..68479685,-	PPP3R1
EGR1	EGR1..3	1.96787	chr12:76425368..76425384,-	PHLDA1
EGR1	EGR1..3	1.98156	chr4:77134742..77134765,-	SCARB2
EGR1	EGR1..3	1.98202	chr1:157963391..157963454,+	KIRREL
EGR1	EGR1..3	2.00063	chr16:67514983..67515130,-	ATP6V0D1
EGR1	EGR1..3	2.00476	chr13:114566984..114567018,-	GAS6
EGR1	EGR1..3	2.00914	chr4:103748651..103748695,-	UBE2D3
EGR1	EGR1..3	2.01117	chr12:105724444..105724510,+	C12orf75
EGR1	EGR1..3	2.01489	chr6:64282416..64282440,+	PTP4A1
EGR1	EGR1..3	2.01617	chr4:76598544..76598605,-	G3BP2
EGR1	EGR1..3	2.01833	chr18:8609402..8609486,+	RAB12
EGR1	EGR1..3	2.0187	chr9:114659336..114659458,+	UGCG
EGR1	EGR1..3	2.0229	chr1:32403903..32403978,-	PTP4A2
EGR1	EGR1..3	2.02366	chr6:64282447..64282471,+	PTP4A1
EGR1	EGR1..3	2.03987	chr8:17104430..17104501,+	VPS37A
EGR1	EGR1..3	2.04277	chr19:45458622..45458657,+	CLPTM1
EGR1	EGR1..3	2.04886	chr1:226374373..226374464,-	ACBD3
EGR1	EGR1..3	2.06309	chr1:225965518..225965553,+	SRP9
EGR1	EGR1..3	2.06404	chr17:7210898..7210918,+	EIF5A
EGR1	EGR1..3	2.06928	chr19:1652575..1652621,-	TCF3
EGR1	EGR1..3	2.07523	chr11:46722117..46722183,-	ARHGAP1
EGR1	EGR1..3	2.08534	chr3:32544275..32544350,-	CMTM6
EGR1	EGR1..3	2.09372	chr13:76123883..76123949,+	UCHL3
EGR1	EGR1..3	2.11411	chr10:72163885..72163919,+	EIF4EBP2
EGR1	EGR1..3	2.1348	chr1:19811996..19812048,-	CAPZB
EGR1	EGR1..3	2.14453	chr10:13142075..13142193,+	OPTN
EGR1	EGR1..3	2.14803	chr12:96794143..96794264,-	CDK17
EGR1	EGR1..3	2.16238	chr15:90931466..90931544,+	IQGAP1
EGR1	EGR1..3	2.16341	chr7:26241325..26241392,+	CBX3
EGR1	EGR1..3	2.16569	chr1:6845497..6845561,+	CAMTA1
EGR1	EGR1..3	2.16635	chr1:113162434..113162462,+	CAPZA1
EGR1	EGR1..3	2.18396	chr7:107220660..107220722,+	BCAP29
EGR1	EGR1..3	2.21758	chr7:107643567..107643657,-	LAMB1
EGR1	EGR1..3	2.22137	chr12:105724613..105724666,+	C12orf75
EGR1	EGR1..3	2.23869	chr12:56122781..56122804,-	CD63
EGR1	EGR1..3	2.24087	chr1:1822495..1822571,-	GNB1
EGR1	EGR1..3	2.24235	chr8:26240542..26240631,+	BNIP3L
EGR1	EGR1..3	2.27031	chr1:32479449..32479479,+	KHDRBS1
EGR1	EGR1..3	2.27902	chr15:59981486..59981549,-	BNIP2
EGR1	EGR1..3	2.29703	chr6:108582190..108582256,-	SNX3
EGR1	EGR1..3	2.29868	chr1:183604794..183604908,-	ARPC5
EGR1	EGR1..3	2.31492	chr2:242255298..242255378,+	2002-09-01
EGR1	EGR1..3	2.34791	chr17:7145647..7145774,-	GABARAP
EGR1	EGR1..3	2.36373	chr11:129939779..129939801,+	APLP2
EGR1	EGR1..3	2.37311	chr12:65153175..65153229,-	GNS
EGR1	EGR1..3	2.41999	chr5:179125922..179126038,+	CANX
EGR1	EGR1..3	2.55873	chr21:27543073..27543094,-	APP
EGR1	EGR1..3	2.73813	chr19:13049413..13049432,+	CALR
ELF1	ELF1,2,4	1.50087	chr19:56166360..56166452,+	U2AF2
ELF1	ELF1,2,4	1.50209	chr10:12237836..12237900,-	NUDT5
ELF1	ELF1,2,4	1.50212	chr8:48173514..48173554,+	KIAA0146
ELF1	ELF1,2,4	1.50391	chr12:21654479..21654580,-	RECQL
ELF1	ELF1,2,4	1.50436	chr1:43124087..43124112,+	PPIH
ELF1	ELF1,2,4	1.51025	chr9:12775011..12775028,+	C9orf150
ELF1	ELF1,2,4	1.51165	chr14:82000140..82000229,-	SEL1L
ELF1	ELF1,2,4	1.51198	chr3:124774831..124774852,-	HEG1
ELF1	ELF1,2,4	1.51344	chr5:81574161..81574189,-	RPS23
ELF1	ELF1,2,4	1.51593	chr17:7487160..7487181,+	MPDU1
ELF1	ELF1,2,4	1.51603	chrX:153059815..153059845,-	IDH3G
ELF1	ELF1,2,4	1.52014	chr1:156252590..156252637,-	SMG5
ELF1	ELF1,2,4	1.52491	chr17:33914276..33914385,+	AP2B1
ELF1	ELF1,2,4	1.52823	chr11:70049394..70049445,+	FADD
ELF1	ELF1,2,4	1.53	chr3:193310969..193311053,+	OPA1
ELF1	ELF1,2,4	1.53035	chr11:910796..910847,-	CHID1
ELF1	ELF1,2,4	1.5341	chr16:14726763..14726819,+	BFAR
ELF1	ELF1,2,4	1.53475	chr14:57735528..57735639,-	EXOC5
ELF1	ELF1,2,4	1.53587	chr16:12009753..12009793,-	GSPT1
ELF1	ELF1,2,4	1.53649	chr14:70233822..70233868,+	SRSF5
ELF1	ELF1,2,4	1.5398	chr1:118472350..118472418,+	WDR3
ELF1	ELF1,2,4	1.54035	chr22:38864041..38864150,+	KDELR3
ELF1	ELF1,2,4	1.54062	chr6:34216771..34216856,-	C6orf1
ELF1	ELF1,2,4	1.54155	chr4:139163491..139163510,-	SLC7A11
ELF1	ELF1,2,4	1.55154	chr1:93811438..93811548,+	DR1
ELF1	ELF1,2,4	1.55263	chr7:30634439..30634572,+	GARS
ELF1	ELF1,2,4	1.55503	chr1:115259337..115259407,-	NRAS
ELF1	ELF1,2,4	1.55585	chr6:30688119..30688141,+	TUBB
ELF1	ELF1,2,4	1.55866	chr12:6833260..6833322,+	COPS7A
ELF1	ELF1,2,4	1.56347	chr5:102455968..102456013,+	PPIP5K2
ELF1	ELF1,2,4	1.56385	chr20:18488528..18488593,+	SEC23B
ELF1	ELF1,2,4	1.56483	chr11:77705687..77705745,-	INTS4
ELF1	ELF1,2,4	1.56695	chr20:30539773..30539882,-	PDRG1
ELF1	ELF1,2,4	1.56799	chr1:160312998..160313024,-	COPA
ELF1	ELF1,2,4	1.57137	chr17:65362678..65362726,-	PSMD12
ELF1	ELF1,2,4	1.57393	chr9:140100068..140100128,-	TMEM203
ELF1	ELF1,2,4	1.57424	chr3:191047131..191047219,+	CCDC50
ELF1	ELF1,2,4	1.57458	chr17:79980742..79980773,-	STRA13
ELF1	ELF1,2,4	1.57699	chr17:40719102..40719141,+	MLX
ELF1	ELF1,2,4	1.57714	chr7:4815238..4815327,+	KIAA0415
ELF1	ELF1,2,4	1.57725	chr19:16222678..16222722,+	RAB8A
ELF1	ELF1,2,4	1.57737	chr4:109571747..109571792,+	OSTC
ELF1	ELF1,2,4	1.57837	chr12:48551261..48551313,-	ASB8
ELF1	ELF1,2,4	1.57952	chr6:122792919..122792970,-	SERINC1
ELF1	ELF1,2,4	1.58088	chr20:34129791..34129841,+	ERGIC3
ELF1	ELF1,2,4	1.58173	chr6:31509759..31509788,-	DDX39B
ELF1	ELF1,2,4	1.58336	chr12:57505121..57505179,-	STAT6
ELF1	ELF1,2,4	1.58344	chr5:175815732..175815769,+	HIGD2A
ELF1	ELF1,2,4	1.58374	chr20:61904141..61904192,+	ARFGAP1
ELF1	ELF1,2,4	1.58498	chr16:69221028..69221092,+	SNTB2
ELF1	ELF1,2,4	1.58627	chr3:141087339..141087387,+	ZBTB38
ELF1	ELF1,2,4	1.58732	chr16:23652773..23652842,+	DCTN5
ELF1	ELF1,2,4	1.58766	chr11:102714328..102714346,-	MMP3
ELF1	ELF1,2,4	1.5896	chr19:58125580..58125639,+	ZNF134
ELF1	ELF1,2,4	1.59453	chr9:132816177..132816213,+	GPR107
ELF1	ELF1,2,4	1.59644	chr2:71357744..71357791,+	MPHOSPH10
ELF1	ELF1,2,4	1.59759	chr3:23958612..23958630,+	RPL15
ELF1	ELF1,2,4	1.59781	chr7:93633658..93633680,-	BET1
ELF1	ELF1,2,4	1.59889	chr2:118572231..118572345,+	DDX18
ELF1	ELF1,2,4	1.60025	chrX:23801280..23801297,+	SAT1
ELF1	ELF1,2,4	1.60033	chr6:36853720..36853764,+	C6orf89
ELF1	ELF1,2,4	1.6009	chr11:71752100..71752192,-	NUMA1
ELF1	ELF1,2,4	1.60152	chr3:57541975..57542060,+	PDE12
ELF1	ELF1,2,4	1.60582	chr7:143078379..143078454,+	ZYX
ELF1	ELF1,2,4	1.60948	chr1:202927388..202927448,-	ADIPOR1
ELF1	ELF1,2,4	1.6103	chr9:131133622..131133661,+	URM1
ELF1	ELF1,2,4	1.6128	chr5:176778643..176778684,-	LMAN2
ELF1	ELF1,2,4	1.6131	chr15:64455164..64455227,-	PPIB
ELF1	ELF1,2,4	1.61377	chr17:40985407..40985478,+	PSME3
ELF1	ELF1,2,4	1.61429	chr14:73603140..73603255,+	PSEN1
ELF1	ELF1,2,4	1.61594	chr20:3140490..3140543,-	FASTKD5
ELF1	ELF1,2,4	1.61594	chr20:3140490..3140543,-	UBOX5
ELF1	ELF1,2,4	1.61801	chr8:146052918..146052975,+	ZNF7
ELF1	ELF1,2,4	1.62124	chr9:128469459..128469510,-	MAPKAP1
ELF1	ELF1,2,4	1.62191	chr8:53626974..53627032,-	RB1CC1
ELF1	ELF1,2,4	1.6223	chr16:12009795..12009830,-	GSPT1
ELF1	ELF1,2,4	1.626	chr1:100435545..100435597,+	SLC35A3
ELF1	ELF1,2,4	1.62619	chr12:7053172..7053197,+	C12orf57
ELF1	ELF1,2,4	1.63026	chr10:102046417..102046465,-	BLOC1S2
ELF1	ELF1,2,4	1.63224	chr16:29937476..29937555,-	KCTD13
ELF1	ELF1,2,4	1.63397	chrX:70503447..70503517,+	NONO
ELF1	ELF1,2,4	1.64161	chr4:17579073..17579106,+	LAP3
ELF1	ELF1,2,4	1.64174	chr6:36842561..36842591,-	PPIL1
ELF1	ELF1,2,4	1.64383	chr8:124780672..124780764,+	FAM91A1
ELF1	ELF1,2,4	1.64653	chr20:60878005..60878086,+	ADRM1
ELF1	ELF1,2,4	1.65319	chr2:37458692..37458745,-	CEBPZ
ELF1	ELF1,2,4	1.65443	chr8:145582231..145582288,+	GPR172A
ELF1	ELF1,2,4	1.65553	chr14:77924394..77924451,+	AHSA1
ELF1	ELF1,2,4	1.65715	chr10:70661014..70661090,+	DDX50
ELF1	ELF1,2,4	1.65761	chr1:38061528..38061555,-	GNL2
ELF1	ELF1,2,4	1.66045	chr14:71067360..71067400,-	MED6
ELF1	ELF1,2,4	1.6637	chr7:100076765..100076861,-	TSC22D4
ELF1	ELF1,2,4	1.66692	chr18:3262148..3262187,+	MYL12B
ELF1	ELF1,2,4	1.66715	chr11:111957580..111957611,+	SDHD
ELF1	ELF1,2,4	1.66911	chrX:114827851..114827872,+	PLS3
ELF1	ELF1,2,4	1.67219	chrX:47441825..47441846,+	TIMP1
ELF1	ELF1,2,4	1.67277	chr12:109125285..109125315,-	CORO1C
ELF1	ELF1,2,4	1.67497	chrX:54834791..54834832,+	MAGED2
ELF1	ELF1,2,4	1.67734	chr12:49351229..49351282,-	ARF3
ELF1	ELF1,2,4	1.67924	chr20:524362..524412,-	CSNK2A1
ELF1	ELF1,2,4	1.68076	chr8:22423219..22423330,+	SORBS3
ELF1	ELF1,2,4	1.68361	chr1:40204538..40204571,+	PPIE
ELF1	ELF1,2,4	1.68652	chr1:32479449..32479479,+	KHDRBS1
ELF1	ELF1,2,4	1.68714	chr19:16296214..16296250,+	FAM32A
ELF1	ELF1,2,4	1.68968	chr11:94706705..94706746,-	CWC15
ELF1	ELF1,2,4	1.6897	chr5:60458179..60458310,-	C5orf43
ELF1	ELF1,2,4	1.69001	chr1:33282912..33282991,-	YARS
ELF1	ELF1,2,4	1.6943	chr19:1026566..1026648,+	CNN2
ELF1	ELF1,2,4	1.69451	chr3:14220308..14220363,+	LSM3
ELF1	ELF1,2,4	1.696	chr12:49961883..49961933,-	MCRS1
ELF1	ELF1,2,4	1.70006	chr11:65625678..65625687,-	CFL1
ELF1	ELF1,2,4	1.70238	chr2:109150887..109150933,+	LIMS1
ELF1	ELF1,2,4	1.70532	chr6:166755995..166756091,-	SFT2D1
ELF1	ELF1,2,4	1.70597	chr3:40351254..40351275,+	EIF1B
ELF1	ELF1,2,4	1.70647	chr15:49447771..49447822,-	COPS2
ELF1	ELF1,2,4	1.70766	chr12:102455743..102455826,-	CCDC53
ELF1	ELF1,2,4	1.70882	chr2:99952769..99952823,-	TXNDC9
ELF1	ELF1,2,4	1.70954	chr11:117014993..117015017,+	PAFAH1B2
ELF1	ELF1,2,4	1.70987	chr5:82373164..82373220,-	TMEM167A
ELF1	ELF1,2,4	1.71005	chr19:41082755..41082801,+	SHKBP1
ELF1	ELF1,2,4	1.71375	chr19:18668578..18668608,+	KXD1
ELF1	ELF1,2,4	1.71584	chr10:75504105..75504190,+	SEC24C
ELF1	ELF1,2,4	1.7175	chr5:102456019..102456075,+	PPIP5K2
ELF1	ELF1,2,4	1.7182	chr2:233415363..233415425,+	EIF4E2
ELF1	ELF1,2,4	1.72039	chrX:152989798..152989897,-	BCAP31
ELF1	ELF1,2,4	1.72065	chr17:7218631..7218711,-	GPS2
ELF1	ELF1,2,4	1.72352	chr7:92465868..92465922,-	CDK6
ELF1	ELF1,2,4	1.72508	chr15:55489097..55489150,-	RSL24D1
ELF1	ELF1,2,4	1.72514	chr14:76452090..76452134,+	IFT43
ELF1	ELF1,2,4	1.72545	chr1:155990695..155990747,-	SSR2
ELF1	ELF1,2,4	1.72695	chr1:168148169..168148221,+	TIPRL
ELF1	ELF1,2,4	1.72891	chr18:8609402..8609486,+	RAB12
ELF1	ELF1,2,4	1.73247	chr17:8286500..8286518,-	RPL26
ELF1	ELF1,2,4	1.73857	chr4:76912070..76912118,-	SDAD1
ELF1	ELF1,2,4	1.73874	chr10:72163885..72163919,+	EIF4EBP2
ELF1	ELF1,2,4	1.74044	chrX:99891689..99891764,-	TSPAN6
ELF1	ELF1,2,4	1.74379	chr12:123465218..123465275,+	ARL6IP4
ELF1	ELF1,2,4	1.74565	chr3:150264272..150264329,-	SERP1
ELF1	ELF1,2,4	1.74985	chr5:148521047..148521076,+	ABLIM3
ELF1	ELF1,2,4	1.75019	chr22:22020283..22020344,+	PPIL2
ELF1	ELF1,2,4	1.75473	chr5:143550127..143550158,-	YIPF5
ELF1	ELF1,2,4	1.75687	chr2:231729636..231729697,+	ITM2C
ELF1	ELF1,2,4	1.76042	chr1:25558984..25559000,-	SYF2
ELF1	ELF1,2,4	1.76076	chr12:112847354..112847457,-	RPL6
ELF1	ELF1,2,4	1.76199	chr2:136499386..136499474,+	UBXN4
ELF1	ELF1,2,4	1.76219	chr9:33025263..33025279,+	DNAJA1
ELF1	ELF1,2,4	1.76745	chr12:66563728..66563784,-	TMBIM4
ELF1	ELF1,2,4	1.77365	chr15:102192567..102192597,-	TM2D3
ELF1	ELF1,2,4	1.77504	chr2:198380763..198380813,+	MOB4
ELF1	ELF1,2,4	1.77921	chr4:57333756..57333807,+	SRP72
ELF1	ELF1,2,4	1.77956	chrX:119763835..119763970,-	C1GALT1C1
ELF1	ELF1,2,4	1.7796	chr17:61850894..61850986,-	CCDC47
ELF1	ELF1,2,4	1.78192	chr1:231114810..231114854,+	ARV1
ELF1	ELF1,2,4	1.78297	chr19:45458622..45458657,+	CLPTM1
ELF1	ELF1,2,4	1.78587	chr5:145562147..145562240,-	LARS
ELF1	ELF1,2,4	1.78834	chr4:84377198..84377230,+	MRPS18C
ELF1	ELF1,2,4	1.78864	chr9:37120561..37120615,+	ZCCHC7
ELF1	ELF1,2,4	1.79305	chrX:54835499..54835584,+	MAGED2
ELF1	ELF1,2,4	1.79319	chr19:19030157..19030210,-	COPE
ELF1	ELF1,2,4	1.79381	chr11:47664021..47664063,-	MTCH2
ELF1	ELF1,2,4	1.79829	chr15:42565606..42565649,-	TMEM87A
ELF1	ELF1,2,4	1.80442	chr3:150264246..150264268,-	SERP1
ELF1	ELF1,2,4	1.81085	chr17:57784755..57784834,-	PTRH2
ELF1	ELF1,2,4	1.81414	chr17:26988915..26988940,-	SDF2
ELF1	ELF1,2,4	1.81487	chr2:54014168..54014220,+	ERLEC1
ELF1	ELF1,2,4	1.81592	chr11:236959..237015,+	PSMD13
ELF1	ELF1,2,4	1.81777	chr13:27998720..27998826,+	GTF3A
ELF1	ELF1,2,4	1.81789	chr4:76649797..76649876,+	USO1
ELF1	ELF1,2,4	1.81893	chr1:161123758..161123792,+	UFC1
ELF1	ELF1,2,4	1.82299	chr2:32502952..32503025,+	YIPF4
ELF1	ELF1,2,4	1.82507	chr12:9102224..9102270,-	M6PR
ELF1	ELF1,2,4	1.83109	chr3:37217756..37217844,-	LRRFIP2
ELF1	ELF1,2,4	1.8315	chr10:89577910..89578010,-	ATAD1
ELF1	ELF1,2,4	1.83388	chr12:25101920..25102077,-	BCAT1
ELF1	ELF1,2,4	1.83478	chr19:8455200..8455301,+	RAB11B
ELF1	ELF1,2,4	1.83624	chr1:153958766..153958802,-	RAB13
ELF1	ELF1,2,4	1.83794	chr14:68141300..68141368,-	VTI1B
ELF1	ELF1,2,4	1.83924	chr15:66161802..66161866,+	RAB11A
ELF1	ELF1,2,4	1.84062	chr20:10414804..10414884,-	MKKS
ELF1	ELF1,2,4	1.84175	chr10:27793209..27793247,+	RAB18
ELF1	ELF1,2,4	1.84504	chr13:77566179..77566264,+	CLN5
ELF1	ELF1,2,4	1.84558	chr21:30396966..30397025,+	USP16
ELF1	ELF1,2,4	1.84638	chr1:3541543..3541658,+	TPRG1L
ELF1	ELF1,2,4	1.85187	chr4:155471528..155471592,-	PLRG1
ELF1	ELF1,2,4	1.85453	chr16:57496545..57496616,+	POLR2C
ELF1	ELF1,2,4	1.86002	chr7:134464377..134464413,+	CALD1
ELF1	ELF1,2,4	1.8621	chr3:179322573..179322603,+	NDUFB5
ELF1	ELF1,2,4	1.86472	chr16:11945370..11945418,-	RSL1D1
ELF1	ELF1,2,4	1.86487	chr1:38455650..38455723,-	SF3A3
ELF1	ELF1,2,4	1.86812	chr1:162467600..162467655,+	UHMK1
ELF1	ELF1,2,4	1.88179	chr19:18654366..18654398,-	FKBP8
ELF1	ELF1,2,4	1.88407	chr3:179065474..179065530,+	MFN1
ELF1	ELF1,2,4	1.88431	chr1:155108294..155108350,+	SLC50A1
ELF1	ELF1,2,4	1.89337	chr4:41992513..41992561,+	SLC30A9
ELF1	ELF1,2,4	1.89474	chr19:1652575..1652621,-	TCF3
ELF1	ELF1,2,4	1.89812	chr12:105501487..105501562,+	KIAA1033
ELF1	ELF1,2,4	1.90545	chr1:65886326..65886406,+	LEPR
ELF1	ELF1,2,4	1.90545	chr1:65886326..65886406,+	LEPROT
ELF1	ELF1,2,4	1.909	chr10:12238171..12238241,+	CDC123
ELF1	ELF1,2,4	1.90924	chr11:63753883..63753929,+	OTUB1
ELF1	ELF1,2,4	1.91	chr3:32544275..32544350,-	CMTM6
ELF1	ELF1,2,4	1.91671	chr3:139108475..139108518,-	COPB2
ELF1	ELF1,2,4	1.92291	chr6:42185583..42185618,-	MRPS10
ELF1	ELF1,2,4	1.92302	chr2:190649023..190649081,-	ORMDL1
ELF1	ELF1,2,4	1.92998	chr5:143550159..143550236,-	YIPF5
ELF1	ELF1,2,4	1.93343	chr17:30677160..30677200,+	ZNF207
ELF1	ELF1,2,4	1.93816	chr10:43904608..43904640,-	HNRNPF
ELF1	ELF1,2,4	1.95401	chr5:133968464..133968526,-	SAR1B
ELF1	ELF1,2,4	1.95478	chr20:16710634..16710698,+	SNRPB2
ELF1	ELF1,2,4	1.96153	chr10:121652204..121652286,+	SEC23IP
ELF1	ELF1,2,4	1.96336	chr2:26256938..26257031,+	RAB10
ELF1	ELF1,2,4	1.96337	chr5:172410757..172410861,+	ATP6V0E1
ELF1	ELF1,2,4	1.96562	chr22:19420035..19420085,+	MRPL40
ELF1	ELF1,2,4	1.96644	chr5:77590480..77590557,-	AP3B1
ELF1	ELF1,2,4	1.9717	chr1:160313165..160313183,+	NCSTN
ELF1	ELF1,2,4	1.97609	chr15:40331356..40331387,-	SRP14
ELF1	ELF1,2,4	1.9773	chr17:30771479..30771536,+	PSMD11
ELF1	ELF1,2,4	1.98936	chr11:17229480..17229548,-	PIK3C2A
ELF1	ELF1,2,4	1.99066	chr2:65454926..65454991,+	ACTR2
ELF1	ELF1,2,4	1.99068	chr1:161087802..161087860,-	PFDN2
ELF1	ELF1,2,4	1.99075	chr10:27443294..27443320,-	YME1L1
ELF1	ELF1,2,4	1.99243	chr13:45915315..45915321,-	TPT1
ELF1	ELF1,2,4	1.99489	chr7:105172612..105172673,+	RINT1
ELF1	ELF1,2,4	1.99565	chr1:226374373..226374464,-	ACBD3
ELF1	ELF1,2,4	2.00292	chr13:100153718..100153734,+	TM9SF2
ELF1	ELF1,2,4	2.00476	chr20:34252809..34252843,-	CPNE1
ELF1	ELF1,2,4	2.00476	chr20:34252809..34252843,-	RBM12
ELF1	ELF1,2,4	2.00554	chr1:28099700..28099779,+	STX12
ELF1	ELF1,2,4	2.0103	chr14:102553371..102553389,-	HSP90AA1
ELF1	ELF1,2,4	2.01193	chr7:102988082..102988134,+	PSMC2
ELF1	ELF1,2,4	2.01481	chr10:70847852..70847873,+	SRGN
ELF1	ELF1,2,4	2.02168	chr5:54455989..54456019,+	GPX8
ELF1	ELF1,2,4	2.02392	chr1:19811996..19812048,-	CAPZB
ELF1	ELF1,2,4	2.02542	chr10:33247124..33247207,-	ITGB1
ELF1	ELF1,2,4	2.03152	chr1:196621156..196621192,+	CFH
ELF1	ELF1,2,4	2.03439	chr1:154245073..154245147,+	HAX1
ELF1	ELF1,2,4	2.0385	chr16:67514983..67515130,-	ATP6V0D1
ELF1	ELF1,2,4	2.04085	chr21:27107198..27107227,-	ATP5J
ELF1	ELF1,2,4	2.04817	chr15:78441693..78441732,+	IDH3A
ELF1	ELF1,2,4	2.05792	chr16:1823114..1823165,-	MRPS34
ELF1	ELF1,2,4	2.05819	chr1:39456911..39456986,+	AKIRIN1
ELF1	ELF1,2,4	2.06396	chr1:27248203..27248288,+	NUDC
ELF1	ELF1,2,4	2.0647	chr17:73043046..73043080,-	ATP5H
ELF1	ELF1,2,4	2.07031	chrX:71497077..71497133,-	RPS4X
ELF1	ELF1,2,4	2.07134	chr18:55288973..55289085,-	NARS
ELF1	ELF1,2,4	2.07327	chr14:35761580..35761664,+	PSMA6
ELF1	ELF1,2,4	2.08346	chr17:57784997..57785081,+	VMP1
ELF1	ELF1,2,4	2.09355	chr1:160313025..160313072,-	COPA
ELF1	ELF1,2,4	2.11794	chr18:19192235..19192337,+	SNRPD1
ELF1	ELF1,2,4	2.13148	chr6:7313381..7313458,-	SSR1
ELF1	ELF1,2,4	2.13285	chr11:6624970..6625034,+	ILK
ELF1	ELF1,2,4	2.13472	chr5:112196970..112197036,+	SRP19
ELF1	ELF1,2,4	2.13562	chr2:24299153..24299252,-	SF3B14
ELF1	ELF1,2,4	2.1568	chr3:5163961..5164039,+	ARL8B
ELF1	ELF1,2,4	2.16396	chr16:74330688..74330746,+	PSMD7
ELF1	ELF1,2,4	2.16649	chr1:40506393..40506453,+	CAP1
ELF1	ELF1,2,4	2.17398	chr17:40976266..40976315,-	BECN1
ELF1	ELF1,2,4	2.17406	chr2:203130444..203130502,+	NOP58
ELF1	ELF1,2,4	2.18443	chr17:66508537..66508650,+	PRKAR1A
ELF1	ELF1,2,4	2.18675	chr17:57697246..57697302,+	CLTC
ELF1	ELF1,2,4	2.20417	chr7:141438118..141438209,+	SSBP1
ELF1	ELF1,2,4	2.22686	chr1:145096387..145096477,+	SEC22B
ELF1	ELF1,2,4	2.2269	chr8:26240542..26240631,+	BNIP3L
ELF1	ELF1,2,4	2.23762	chr7:135347215..135347296,+	C7orf73
ELF1	ELF1,2,4	2.24463	chr8:91013676..91013717,+	DECR1
ELF1	ELF1,2,4	2.24755	chr5:140700322..140700358,-	TAF7
ELF1	ELF1,2,4	2.25228	chr5:72794245..72794285,+	BTF3
ELF1	ELF1,2,4	2.28302	chr1:7831323..7831414,+	VAMP3
ELF1	ELF1,2,4	2.30968	chr12:110888103..110888172,-	ARPC3
ELF1	ELF1,2,4	2.3108	chr20:43150601..43150751,-	SERINC3
ELF1	ELF1,2,4	2.31342	chr19:49122427..49122447,-	RPL18
ELF1	ELF1,2,4	2.31433	chr10:71930222..71930280,-	SAR1A
ELF1	ELF1,2,4	2.32502	chr17:40925460..40925496,+	VPS25
ELF1	ELF1,2,4	2.34081	chr2:242255298..242255378,+	2002-09-01
ELF1	ELF1,2,4	2.44883	chr3:52029900..52029941,-	RPL29
ELF1	ELF1,2,4	2.45237	chr1:113162434..113162462,+	CAPZA1
ELF1	ELF1,2,4	2.48439	chr1:25664791..25664833,+	TMEM50A
ELF1	ELF1,2,4	2.49597	chr11:32605350..32605410,+	EIF3M
ELF1	ELF1,2,4	2.661	chr18:3247779..3247859,+	MYL12A
ELF2	ELF1,2,4	1.50087	chr19:56166360..56166452,+	U2AF2
ELF2	ELF1,2,4	1.50209	chr10:12237836..12237900,-	NUDT5
ELF2	ELF1,2,4	1.50212	chr8:48173514..48173554,+	KIAA0146
ELF2	ELF1,2,4	1.50391	chr12:21654479..21654580,-	RECQL
ELF2	ELF1,2,4	1.50436	chr1:43124087..43124112,+	PPIH
ELF2	ELF1,2,4	1.51025	chr9:12775011..12775028,+	C9orf150
ELF2	ELF1,2,4	1.51165	chr14:82000140..82000229,-	SEL1L
ELF2	ELF1,2,4	1.51198	chr3:124774831..124774852,-	HEG1
ELF2	ELF1,2,4	1.51344	chr5:81574161..81574189,-	RPS23
ELF2	ELF1,2,4	1.51593	chr17:7487160..7487181,+	MPDU1
ELF2	ELF1,2,4	1.51603	chrX:153059815..153059845,-	IDH3G
ELF2	ELF1,2,4	1.52014	chr1:156252590..156252637,-	SMG5
ELF2	ELF1,2,4	1.52491	chr17:33914276..33914385,+	AP2B1
ELF2	ELF1,2,4	1.52823	chr11:70049394..70049445,+	FADD
ELF2	ELF1,2,4	1.53	chr3:193310969..193311053,+	OPA1
ELF2	ELF1,2,4	1.53035	chr11:910796..910847,-	CHID1
ELF2	ELF1,2,4	1.5341	chr16:14726763..14726819,+	BFAR
ELF2	ELF1,2,4	1.53475	chr14:57735528..57735639,-	EXOC5
ELF2	ELF1,2,4	1.53587	chr16:12009753..12009793,-	GSPT1
ELF2	ELF1,2,4	1.53649	chr14:70233822..70233868,+	SRSF5
ELF2	ELF1,2,4	1.5398	chr1:118472350..118472418,+	WDR3
ELF2	ELF1,2,4	1.54035	chr22:38864041..38864150,+	KDELR3
ELF2	ELF1,2,4	1.54062	chr6:34216771..34216856,-	C6orf1
ELF2	ELF1,2,4	1.54155	chr4:139163491..139163510,-	SLC7A11
ELF2	ELF1,2,4	1.55154	chr1:93811438..93811548,+	DR1
ELF2	ELF1,2,4	1.55263	chr7:30634439..30634572,+	GARS
ELF2	ELF1,2,4	1.55503	chr1:115259337..115259407,-	NRAS
ELF2	ELF1,2,4	1.55585	chr6:30688119..30688141,+	TUBB
ELF2	ELF1,2,4	1.55866	chr12:6833260..6833322,+	COPS7A
ELF2	ELF1,2,4	1.56347	chr5:102455968..102456013,+	PPIP5K2
ELF2	ELF1,2,4	1.56385	chr20:18488528..18488593,+	SEC23B
ELF2	ELF1,2,4	1.56483	chr11:77705687..77705745,-	INTS4
ELF2	ELF1,2,4	1.56695	chr20:30539773..30539882,-	PDRG1
ELF2	ELF1,2,4	1.56799	chr1:160312998..160313024,-	COPA
ELF2	ELF1,2,4	1.57137	chr17:65362678..65362726,-	PSMD12
ELF2	ELF1,2,4	1.57393	chr9:140100068..140100128,-	TMEM203
ELF2	ELF1,2,4	1.57424	chr3:191047131..191047219,+	CCDC50
ELF2	ELF1,2,4	1.57458	chr17:79980742..79980773,-	STRA13
ELF2	ELF1,2,4	1.57699	chr17:40719102..40719141,+	MLX
ELF2	ELF1,2,4	1.57714	chr7:4815238..4815327,+	KIAA0415
ELF2	ELF1,2,4	1.57725	chr19:16222678..16222722,+	RAB8A
ELF2	ELF1,2,4	1.57737	chr4:109571747..109571792,+	OSTC
ELF2	ELF1,2,4	1.57837	chr12:48551261..48551313,-	ASB8
ELF2	ELF1,2,4	1.57952	chr6:122792919..122792970,-	SERINC1
ELF2	ELF1,2,4	1.58088	chr20:34129791..34129841,+	ERGIC3
ELF2	ELF1,2,4	1.58173	chr6:31509759..31509788,-	DDX39B
ELF2	ELF1,2,4	1.58336	chr12:57505121..57505179,-	STAT6
ELF2	ELF1,2,4	1.58344	chr5:175815732..175815769,+	HIGD2A
ELF2	ELF1,2,4	1.58374	chr20:61904141..61904192,+	ARFGAP1
ELF2	ELF1,2,4	1.58498	chr16:69221028..69221092,+	SNTB2
ELF2	ELF1,2,4	1.58627	chr3:141087339..141087387,+	ZBTB38
ELF2	ELF1,2,4	1.58732	chr16:23652773..23652842,+	DCTN5
ELF2	ELF1,2,4	1.58766	chr11:102714328..102714346,-	MMP3
ELF2	ELF1,2,4	1.5896	chr19:58125580..58125639,+	ZNF134
ELF2	ELF1,2,4	1.59453	chr9:132816177..132816213,+	GPR107
ELF2	ELF1,2,4	1.59644	chr2:71357744..71357791,+	MPHOSPH10
ELF2	ELF1,2,4	1.59759	chr3:23958612..23958630,+	RPL15
ELF2	ELF1,2,4	1.59781	chr7:93633658..93633680,-	BET1
ELF2	ELF1,2,4	1.59889	chr2:118572231..118572345,+	DDX18
ELF2	ELF1,2,4	1.60025	chrX:23801280..23801297,+	SAT1
ELF2	ELF1,2,4	1.60033	chr6:36853720..36853764,+	C6orf89
ELF2	ELF1,2,4	1.6009	chr11:71752100..71752192,-	NUMA1
ELF2	ELF1,2,4	1.60152	chr3:57541975..57542060,+	PDE12
ELF2	ELF1,2,4	1.60582	chr7:143078379..143078454,+	ZYX
ELF2	ELF1,2,4	1.60948	chr1:202927388..202927448,-	ADIPOR1
ELF2	ELF1,2,4	1.6103	chr9:131133622..131133661,+	URM1
ELF2	ELF1,2,4	1.6128	chr5:176778643..176778684,-	LMAN2
ELF2	ELF1,2,4	1.6131	chr15:64455164..64455227,-	PPIB
ELF2	ELF1,2,4	1.61377	chr17:40985407..40985478,+	PSME3
ELF2	ELF1,2,4	1.61429	chr14:73603140..73603255,+	PSEN1
ELF2	ELF1,2,4	1.61594	chr20:3140490..3140543,-	FASTKD5
ELF2	ELF1,2,4	1.61594	chr20:3140490..3140543,-	UBOX5
ELF2	ELF1,2,4	1.61801	chr8:146052918..146052975,+	ZNF7
ELF2	ELF1,2,4	1.62124	chr9:128469459..128469510,-	MAPKAP1
ELF2	ELF1,2,4	1.62191	chr8:53626974..53627032,-	RB1CC1
ELF2	ELF1,2,4	1.6223	chr16:12009795..12009830,-	GSPT1
ELF2	ELF1,2,4	1.626	chr1:100435545..100435597,+	SLC35A3
ELF2	ELF1,2,4	1.62619	chr12:7053172..7053197,+	C12orf57
ELF2	ELF1,2,4	1.63026	chr10:102046417..102046465,-	BLOC1S2
ELF2	ELF1,2,4	1.63224	chr16:29937476..29937555,-	KCTD13
ELF2	ELF1,2,4	1.63397	chrX:70503447..70503517,+	NONO
ELF2	ELF1,2,4	1.64161	chr4:17579073..17579106,+	LAP3
ELF2	ELF1,2,4	1.64174	chr6:36842561..36842591,-	PPIL1
ELF2	ELF1,2,4	1.64383	chr8:124780672..124780764,+	FAM91A1
ELF2	ELF1,2,4	1.64653	chr20:60878005..60878086,+	ADRM1
ELF2	ELF1,2,4	1.65319	chr2:37458692..37458745,-	CEBPZ
ELF2	ELF1,2,4	1.65443	chr8:145582231..145582288,+	GPR172A
ELF2	ELF1,2,4	1.65553	chr14:77924394..77924451,+	AHSA1
ELF2	ELF1,2,4	1.65715	chr10:70661014..70661090,+	DDX50
ELF2	ELF1,2,4	1.65761	chr1:38061528..38061555,-	GNL2
ELF2	ELF1,2,4	1.66045	chr14:71067360..71067400,-	MED6
ELF2	ELF1,2,4	1.6637	chr7:100076765..100076861,-	TSC22D4
ELF2	ELF1,2,4	1.66692	chr18:3262148..3262187,+	MYL12B
ELF2	ELF1,2,4	1.66715	chr11:111957580..111957611,+	SDHD
ELF2	ELF1,2,4	1.66911	chrX:114827851..114827872,+	PLS3
ELF2	ELF1,2,4	1.67219	chrX:47441825..47441846,+	TIMP1
ELF2	ELF1,2,4	1.67277	chr12:109125285..109125315,-	CORO1C
ELF2	ELF1,2,4	1.67497	chrX:54834791..54834832,+	MAGED2
ELF2	ELF1,2,4	1.67734	chr12:49351229..49351282,-	ARF3
ELF2	ELF1,2,4	1.67924	chr20:524362..524412,-	CSNK2A1
ELF2	ELF1,2,4	1.68076	chr8:22423219..22423330,+	SORBS3
ELF2	ELF1,2,4	1.68361	chr1:40204538..40204571,+	PPIE
ELF2	ELF1,2,4	1.68652	chr1:32479449..32479479,+	KHDRBS1
ELF2	ELF1,2,4	1.68714	chr19:16296214..16296250,+	FAM32A
ELF2	ELF1,2,4	1.68968	chr11:94706705..94706746,-	CWC15
ELF2	ELF1,2,4	1.6897	chr5:60458179..60458310,-	C5orf43
ELF2	ELF1,2,4	1.69001	chr1:33282912..33282991,-	YARS
ELF2	ELF1,2,4	1.6943	chr19:1026566..1026648,+	CNN2
ELF2	ELF1,2,4	1.69451	chr3:14220308..14220363,+	LSM3
ELF2	ELF1,2,4	1.696	chr12:49961883..49961933,-	MCRS1
ELF2	ELF1,2,4	1.70006	chr11:65625678..65625687,-	CFL1
ELF2	ELF1,2,4	1.70238	chr2:109150887..109150933,+	LIMS1
ELF2	ELF1,2,4	1.70532	chr6:166755995..166756091,-	SFT2D1
ELF2	ELF1,2,4	1.70597	chr3:40351254..40351275,+	EIF1B
ELF2	ELF1,2,4	1.70647	chr15:49447771..49447822,-	COPS2
ELF2	ELF1,2,4	1.70766	chr12:102455743..102455826,-	CCDC53
ELF2	ELF1,2,4	1.70882	chr2:99952769..99952823,-	TXNDC9
ELF2	ELF1,2,4	1.70954	chr11:117014993..117015017,+	PAFAH1B2
ELF2	ELF1,2,4	1.70987	chr5:82373164..82373220,-	TMEM167A
ELF2	ELF1,2,4	1.71005	chr19:41082755..41082801,+	SHKBP1
ELF2	ELF1,2,4	1.71375	chr19:18668578..18668608,+	KXD1
ELF2	ELF1,2,4	1.71584	chr10:75504105..75504190,+	SEC24C
ELF2	ELF1,2,4	1.7175	chr5:102456019..102456075,+	PPIP5K2
ELF2	ELF1,2,4	1.7182	chr2:233415363..233415425,+	EIF4E2
ELF2	ELF1,2,4	1.72039	chrX:152989798..152989897,-	BCAP31
ELF2	ELF1,2,4	1.72065	chr17:7218631..7218711,-	GPS2
ELF2	ELF1,2,4	1.72352	chr7:92465868..92465922,-	CDK6
ELF2	ELF1,2,4	1.72508	chr15:55489097..55489150,-	RSL24D1
ELF2	ELF1,2,4	1.72514	chr14:76452090..76452134,+	IFT43
ELF2	ELF1,2,4	1.72545	chr1:155990695..155990747,-	SSR2
ELF2	ELF1,2,4	1.72695	chr1:168148169..168148221,+	TIPRL
ELF2	ELF1,2,4	1.72891	chr18:8609402..8609486,+	RAB12
ELF2	ELF1,2,4	1.73247	chr17:8286500..8286518,-	RPL26
ELF2	ELF1,2,4	1.73857	chr4:76912070..76912118,-	SDAD1
ELF2	ELF1,2,4	1.73874	chr10:72163885..72163919,+	EIF4EBP2
ELF2	ELF1,2,4	1.74044	chrX:99891689..99891764,-	TSPAN6
ELF2	ELF1,2,4	1.74379	chr12:123465218..123465275,+	ARL6IP4
ELF2	ELF1,2,4	1.74565	chr3:150264272..150264329,-	SERP1
ELF2	ELF1,2,4	1.74985	chr5:148521047..148521076,+	ABLIM3
ELF2	ELF1,2,4	1.75019	chr22:22020283..22020344,+	PPIL2
ELF2	ELF1,2,4	1.75473	chr5:143550127..143550158,-	YIPF5
ELF2	ELF1,2,4	1.75687	chr2:231729636..231729697,+	ITM2C
ELF2	ELF1,2,4	1.76042	chr1:25558984..25559000,-	SYF2
ELF2	ELF1,2,4	1.76076	chr12:112847354..112847457,-	RPL6
ELF2	ELF1,2,4	1.76199	chr2:136499386..136499474,+	UBXN4
ELF2	ELF1,2,4	1.76219	chr9:33025263..33025279,+	DNAJA1
ELF2	ELF1,2,4	1.76745	chr12:66563728..66563784,-	TMBIM4
ELF2	ELF1,2,4	1.77365	chr15:102192567..102192597,-	TM2D3
ELF2	ELF1,2,4	1.77504	chr2:198380763..198380813,+	MOB4
ELF2	ELF1,2,4	1.77921	chr4:57333756..57333807,+	SRP72
ELF2	ELF1,2,4	1.77956	chrX:119763835..119763970,-	C1GALT1C1
ELF2	ELF1,2,4	1.7796	chr17:61850894..61850986,-	CCDC47
ELF2	ELF1,2,4	1.78192	chr1:231114810..231114854,+	ARV1
ELF2	ELF1,2,4	1.78297	chr19:45458622..45458657,+	CLPTM1
ELF2	ELF1,2,4	1.78587	chr5:145562147..145562240,-	LARS
ELF2	ELF1,2,4	1.78834	chr4:84377198..84377230,+	MRPS18C
ELF2	ELF1,2,4	1.78864	chr9:37120561..37120615,+	ZCCHC7
ELF2	ELF1,2,4	1.79305	chrX:54835499..54835584,+	MAGED2
ELF2	ELF1,2,4	1.79319	chr19:19030157..19030210,-	COPE
ELF2	ELF1,2,4	1.79381	chr11:47664021..47664063,-	MTCH2
ELF2	ELF1,2,4	1.79829	chr15:42565606..42565649,-	TMEM87A
ELF2	ELF1,2,4	1.80442	chr3:150264246..150264268,-	SERP1
ELF2	ELF1,2,4	1.81085	chr17:57784755..57784834,-	PTRH2
ELF2	ELF1,2,4	1.81414	chr17:26988915..26988940,-	SDF2
ELF2	ELF1,2,4	1.81487	chr2:54014168..54014220,+	ERLEC1
ELF2	ELF1,2,4	1.81592	chr11:236959..237015,+	PSMD13
ELF2	ELF1,2,4	1.81777	chr13:27998720..27998826,+	GTF3A
ELF2	ELF1,2,4	1.81789	chr4:76649797..76649876,+	USO1
ELF2	ELF1,2,4	1.81893	chr1:161123758..161123792,+	UFC1
ELF2	ELF1,2,4	1.82299	chr2:32502952..32503025,+	YIPF4
ELF2	ELF1,2,4	1.82507	chr12:9102224..9102270,-	M6PR
ELF2	ELF1,2,4	1.83109	chr3:37217756..37217844,-	LRRFIP2
ELF2	ELF1,2,4	1.8315	chr10:89577910..89578010,-	ATAD1
ELF2	ELF1,2,4	1.83388	chr12:25101920..25102077,-	BCAT1
ELF2	ELF1,2,4	1.83478	chr19:8455200..8455301,+	RAB11B
ELF2	ELF1,2,4	1.83624	chr1:153958766..153958802,-	RAB13
ELF2	ELF1,2,4	1.83794	chr14:68141300..68141368,-	VTI1B
ELF2	ELF1,2,4	1.83924	chr15:66161802..66161866,+	RAB11A
ELF2	ELF1,2,4	1.84062	chr20:10414804..10414884,-	MKKS
ELF2	ELF1,2,4	1.84175	chr10:27793209..27793247,+	RAB18
ELF2	ELF1,2,4	1.84504	chr13:77566179..77566264,+	CLN5
ELF2	ELF1,2,4	1.84558	chr21:30396966..30397025,+	USP16
ELF2	ELF1,2,4	1.84638	chr1:3541543..3541658,+	TPRG1L
ELF2	ELF1,2,4	1.85187	chr4:155471528..155471592,-	PLRG1
ELF2	ELF1,2,4	1.85453	chr16:57496545..57496616,+	POLR2C
ELF2	ELF1,2,4	1.86002	chr7:134464377..134464413,+	CALD1
ELF2	ELF1,2,4	1.8621	chr3:179322573..179322603,+	NDUFB5
ELF2	ELF1,2,4	1.86472	chr16:11945370..11945418,-	RSL1D1
ELF2	ELF1,2,4	1.86487	chr1:38455650..38455723,-	SF3A3
ELF2	ELF1,2,4	1.86812	chr1:162467600..162467655,+	UHMK1
ELF2	ELF1,2,4	1.88179	chr19:18654366..18654398,-	FKBP8
ELF2	ELF1,2,4	1.88407	chr3:179065474..179065530,+	MFN1
ELF2	ELF1,2,4	1.88431	chr1:155108294..155108350,+	SLC50A1
ELF2	ELF1,2,4	1.89337	chr4:41992513..41992561,+	SLC30A9
ELF2	ELF1,2,4	1.89474	chr19:1652575..1652621,-	TCF3
ELF2	ELF1,2,4	1.89812	chr12:105501487..105501562,+	KIAA1033
ELF2	ELF1,2,4	1.90545	chr1:65886326..65886406,+	LEPR
ELF2	ELF1,2,4	1.90545	chr1:65886326..65886406,+	LEPROT
ELF2	ELF1,2,4	1.909	chr10:12238171..12238241,+	CDC123
ELF2	ELF1,2,4	1.90924	chr11:63753883..63753929,+	OTUB1
ELF2	ELF1,2,4	1.91	chr3:32544275..32544350,-	CMTM6
ELF2	ELF1,2,4	1.91671	chr3:139108475..139108518,-	COPB2
ELF2	ELF1,2,4	1.92291	chr6:42185583..42185618,-	MRPS10
ELF2	ELF1,2,4	1.92302	chr2:190649023..190649081,-	ORMDL1
ELF2	ELF1,2,4	1.92998	chr5:143550159..143550236,-	YIPF5
ELF2	ELF1,2,4	1.93343	chr17:30677160..30677200,+	ZNF207
ELF2	ELF1,2,4	1.93816	chr10:43904608..43904640,-	HNRNPF
ELF2	ELF1,2,4	1.95401	chr5:133968464..133968526,-	SAR1B
ELF2	ELF1,2,4	1.95478	chr20:16710634..16710698,+	SNRPB2
ELF2	ELF1,2,4	1.96153	chr10:121652204..121652286,+	SEC23IP
ELF2	ELF1,2,4	1.96336	chr2:26256938..26257031,+	RAB10
ELF2	ELF1,2,4	1.96337	chr5:172410757..172410861,+	ATP6V0E1
ELF2	ELF1,2,4	1.96562	chr22:19420035..19420085,+	MRPL40
ELF2	ELF1,2,4	1.96644	chr5:77590480..77590557,-	AP3B1
ELF2	ELF1,2,4	1.9717	chr1:160313165..160313183,+	NCSTN
ELF2	ELF1,2,4	1.97609	chr15:40331356..40331387,-	SRP14
ELF2	ELF1,2,4	1.9773	chr17:30771479..30771536,+	PSMD11
ELF2	ELF1,2,4	1.98936	chr11:17229480..17229548,-	PIK3C2A
ELF2	ELF1,2,4	1.99066	chr2:65454926..65454991,+	ACTR2
ELF2	ELF1,2,4	1.99068	chr1:161087802..161087860,-	PFDN2
ELF2	ELF1,2,4	1.99075	chr10:27443294..27443320,-	YME1L1
ELF2	ELF1,2,4	1.99243	chr13:45915315..45915321,-	TPT1
ELF2	ELF1,2,4	1.99489	chr7:105172612..105172673,+	RINT1
ELF2	ELF1,2,4	1.99565	chr1:226374373..226374464,-	ACBD3
ELF2	ELF1,2,4	2.00292	chr13:100153718..100153734,+	TM9SF2
ELF2	ELF1,2,4	2.00476	chr20:34252809..34252843,-	CPNE1
ELF2	ELF1,2,4	2.00476	chr20:34252809..34252843,-	RBM12
ELF2	ELF1,2,4	2.00554	chr1:28099700..28099779,+	STX12
ELF2	ELF1,2,4	2.0103	chr14:102553371..102553389,-	HSP90AA1
ELF2	ELF1,2,4	2.01193	chr7:102988082..102988134,+	PSMC2
ELF2	ELF1,2,4	2.01481	chr10:70847852..70847873,+	SRGN
ELF2	ELF1,2,4	2.02168	chr5:54455989..54456019,+	GPX8
ELF2	ELF1,2,4	2.02392	chr1:19811996..19812048,-	CAPZB
ELF2	ELF1,2,4	2.02542	chr10:33247124..33247207,-	ITGB1
ELF2	ELF1,2,4	2.03152	chr1:196621156..196621192,+	CFH
ELF2	ELF1,2,4	2.03439	chr1:154245073..154245147,+	HAX1
ELF2	ELF1,2,4	2.0385	chr16:67514983..67515130,-	ATP6V0D1
ELF2	ELF1,2,4	2.04085	chr21:27107198..27107227,-	ATP5J
ELF2	ELF1,2,4	2.04817	chr15:78441693..78441732,+	IDH3A
ELF2	ELF1,2,4	2.05792	chr16:1823114..1823165,-	MRPS34
ELF2	ELF1,2,4	2.05819	chr1:39456911..39456986,+	AKIRIN1
ELF2	ELF1,2,4	2.06396	chr1:27248203..27248288,+	NUDC
ELF2	ELF1,2,4	2.0647	chr17:73043046..73043080,-	ATP5H
ELF2	ELF1,2,4	2.07031	chrX:71497077..71497133,-	RPS4X
ELF2	ELF1,2,4	2.07134	chr18:55288973..55289085,-	NARS
ELF2	ELF1,2,4	2.07327	chr14:35761580..35761664,+	PSMA6
ELF2	ELF1,2,4	2.08346	chr17:57784997..57785081,+	VMP1
ELF2	ELF1,2,4	2.09355	chr1:160313025..160313072,-	COPA
ELF2	ELF1,2,4	2.11794	chr18:19192235..19192337,+	SNRPD1
ELF2	ELF1,2,4	2.13148	chr6:7313381..7313458,-	SSR1
ELF2	ELF1,2,4	2.13285	chr11:6624970..6625034,+	ILK
ELF2	ELF1,2,4	2.13472	chr5:112196970..112197036,+	SRP19
ELF2	ELF1,2,4	2.13562	chr2:24299153..24299252,-	SF3B14
ELF2	ELF1,2,4	2.1568	chr3:5163961..5164039,+	ARL8B
ELF2	ELF1,2,4	2.16396	chr16:74330688..74330746,+	PSMD7
ELF2	ELF1,2,4	2.16649	chr1:40506393..40506453,+	CAP1
ELF2	ELF1,2,4	2.17398	chr17:40976266..40976315,-	BECN1
ELF2	ELF1,2,4	2.17406	chr2:203130444..203130502,+	NOP58
ELF2	ELF1,2,4	2.18443	chr17:66508537..66508650,+	PRKAR1A
ELF2	ELF1,2,4	2.18675	chr17:57697246..57697302,+	CLTC
ELF2	ELF1,2,4	2.20417	chr7:141438118..141438209,+	SSBP1
ELF2	ELF1,2,4	2.22686	chr1:145096387..145096477,+	SEC22B
ELF2	ELF1,2,4	2.2269	chr8:26240542..26240631,+	BNIP3L
ELF2	ELF1,2,4	2.23762	chr7:135347215..135347296,+	C7orf73
ELF2	ELF1,2,4	2.24463	chr8:91013676..91013717,+	DECR1
ELF2	ELF1,2,4	2.24755	chr5:140700322..140700358,-	TAF7
ELF2	ELF1,2,4	2.25228	chr5:72794245..72794285,+	BTF3
ELF2	ELF1,2,4	2.28302	chr1:7831323..7831414,+	VAMP3
ELF2	ELF1,2,4	2.30968	chr12:110888103..110888172,-	ARPC3
ELF2	ELF1,2,4	2.3108	chr20:43150601..43150751,-	SERINC3
ELF2	ELF1,2,4	2.31342	chr19:49122427..49122447,-	RPL18
ELF2	ELF1,2,4	2.31433	chr10:71930222..71930280,-	SAR1A
ELF2	ELF1,2,4	2.32502	chr17:40925460..40925496,+	VPS25
ELF2	ELF1,2,4	2.34081	chr2:242255298..242255378,+	2002-09-01
ELF2	ELF1,2,4	2.44883	chr3:52029900..52029941,-	RPL29
ELF2	ELF1,2,4	2.45237	chr1:113162434..113162462,+	CAPZA1
ELF2	ELF1,2,4	2.48439	chr1:25664791..25664833,+	TMEM50A
ELF2	ELF1,2,4	2.49597	chr11:32605350..32605410,+	EIF3M
ELF2	ELF1,2,4	2.661	chr18:3247779..3247859,+	MYL12A
ELF4	ELF1,2,4	1.50087	chr19:56166360..56166452,+	U2AF2
ELF4	ELF1,2,4	1.50209	chr10:12237836..12237900,-	NUDT5
ELF4	ELF1,2,4	1.50212	chr8:48173514..48173554,+	KIAA0146
ELF4	ELF1,2,4	1.50391	chr12:21654479..21654580,-	RECQL
ELF4	ELF1,2,4	1.50436	chr1:43124087..43124112,+	PPIH
ELF4	ELF1,2,4	1.51025	chr9:12775011..12775028,+	C9orf150
ELF4	ELF1,2,4	1.51165	chr14:82000140..82000229,-	SEL1L
ELF4	ELF1,2,4	1.51198	chr3:124774831..124774852,-	HEG1
ELF4	ELF1,2,4	1.51344	chr5:81574161..81574189,-	RPS23
ELF4	ELF1,2,4	1.51593	chr17:7487160..7487181,+	MPDU1
ELF4	ELF1,2,4	1.51603	chrX:153059815..153059845,-	IDH3G
ELF4	ELF1,2,4	1.52014	chr1:156252590..156252637,-	SMG5
ELF4	ELF1,2,4	1.52491	chr17:33914276..33914385,+	AP2B1
ELF4	ELF1,2,4	1.52823	chr11:70049394..70049445,+	FADD
ELF4	ELF1,2,4	1.53	chr3:193310969..193311053,+	OPA1
ELF4	ELF1,2,4	1.53035	chr11:910796..910847,-	CHID1
ELF4	ELF1,2,4	1.5341	chr16:14726763..14726819,+	BFAR
ELF4	ELF1,2,4	1.53475	chr14:57735528..57735639,-	EXOC5
ELF4	ELF1,2,4	1.53587	chr16:12009753..12009793,-	GSPT1
ELF4	ELF1,2,4	1.53649	chr14:70233822..70233868,+	SRSF5
ELF4	ELF1,2,4	1.5398	chr1:118472350..118472418,+	WDR3
ELF4	ELF1,2,4	1.54035	chr22:38864041..38864150,+	KDELR3
ELF4	ELF1,2,4	1.54062	chr6:34216771..34216856,-	C6orf1
ELF4	ELF1,2,4	1.54155	chr4:139163491..139163510,-	SLC7A11
ELF4	ELF1,2,4	1.55154	chr1:93811438..93811548,+	DR1
ELF4	ELF1,2,4	1.55263	chr7:30634439..30634572,+	GARS
ELF4	ELF1,2,4	1.55503	chr1:115259337..115259407,-	NRAS
ELF4	ELF1,2,4	1.55585	chr6:30688119..30688141,+	TUBB
ELF4	ELF1,2,4	1.55866	chr12:6833260..6833322,+	COPS7A
ELF4	ELF1,2,4	1.56347	chr5:102455968..102456013,+	PPIP5K2
ELF4	ELF1,2,4	1.56385	chr20:18488528..18488593,+	SEC23B
ELF4	ELF1,2,4	1.56483	chr11:77705687..77705745,-	INTS4
ELF4	ELF1,2,4	1.56695	chr20:30539773..30539882,-	PDRG1
ELF4	ELF1,2,4	1.56799	chr1:160312998..160313024,-	COPA
ELF4	ELF1,2,4	1.57137	chr17:65362678..65362726,-	PSMD12
ELF4	ELF1,2,4	1.57393	chr9:140100068..140100128,-	TMEM203
ELF4	ELF1,2,4	1.57424	chr3:191047131..191047219,+	CCDC50
ELF4	ELF1,2,4	1.57458	chr17:79980742..79980773,-	STRA13
ELF4	ELF1,2,4	1.57699	chr17:40719102..40719141,+	MLX
ELF4	ELF1,2,4	1.57714	chr7:4815238..4815327,+	KIAA0415
ELF4	ELF1,2,4	1.57725	chr19:16222678..16222722,+	RAB8A
ELF4	ELF1,2,4	1.57737	chr4:109571747..109571792,+	OSTC
ELF4	ELF1,2,4	1.57837	chr12:48551261..48551313,-	ASB8
ELF4	ELF1,2,4	1.57952	chr6:122792919..122792970,-	SERINC1
ELF4	ELF1,2,4	1.58088	chr20:34129791..34129841,+	ERGIC3
ELF4	ELF1,2,4	1.58173	chr6:31509759..31509788,-	DDX39B
ELF4	ELF1,2,4	1.58336	chr12:57505121..57505179,-	STAT6
ELF4	ELF1,2,4	1.58344	chr5:175815732..175815769,+	HIGD2A
ELF4	ELF1,2,4	1.58374	chr20:61904141..61904192,+	ARFGAP1
ELF4	ELF1,2,4	1.58498	chr16:69221028..69221092,+	SNTB2
ELF4	ELF1,2,4	1.58627	chr3:141087339..141087387,+	ZBTB38
ELF4	ELF1,2,4	1.58732	chr16:23652773..23652842,+	DCTN5
ELF4	ELF1,2,4	1.58766	chr11:102714328..102714346,-	MMP3
ELF4	ELF1,2,4	1.5896	chr19:58125580..58125639,+	ZNF134
ELF4	ELF1,2,4	1.59453	chr9:132816177..132816213,+	GPR107
ELF4	ELF1,2,4	1.59644	chr2:71357744..71357791,+	MPHOSPH10
ELF4	ELF1,2,4	1.59759	chr3:23958612..23958630,+	RPL15
ELF4	ELF1,2,4	1.59781	chr7:93633658..93633680,-	BET1
ELF4	ELF1,2,4	1.59889	chr2:118572231..118572345,+	DDX18
ELF4	ELF1,2,4	1.60025	chrX:23801280..23801297,+	SAT1
ELF4	ELF1,2,4	1.60033	chr6:36853720..36853764,+	C6orf89
ELF4	ELF1,2,4	1.6009	chr11:71752100..71752192,-	NUMA1
ELF4	ELF1,2,4	1.60152	chr3:57541975..57542060,+	PDE12
ELF4	ELF1,2,4	1.60582	chr7:143078379..143078454,+	ZYX
ELF4	ELF1,2,4	1.60948	chr1:202927388..202927448,-	ADIPOR1
ELF4	ELF1,2,4	1.6103	chr9:131133622..131133661,+	URM1
ELF4	ELF1,2,4	1.6128	chr5:176778643..176778684,-	LMAN2
ELF4	ELF1,2,4	1.6131	chr15:64455164..64455227,-	PPIB
ELF4	ELF1,2,4	1.61377	chr17:40985407..40985478,+	PSME3
ELF4	ELF1,2,4	1.61429	chr14:73603140..73603255,+	PSEN1
ELF4	ELF1,2,4	1.61594	chr20:3140490..3140543,-	FASTKD5
ELF4	ELF1,2,4	1.61594	chr20:3140490..3140543,-	UBOX5
ELF4	ELF1,2,4	1.61801	chr8:146052918..146052975,+	ZNF7
ELF4	ELF1,2,4	1.62124	chr9:128469459..128469510,-	MAPKAP1
ELF4	ELF1,2,4	1.62191	chr8:53626974..53627032,-	RB1CC1
ELF4	ELF1,2,4	1.6223	chr16:12009795..12009830,-	GSPT1
ELF4	ELF1,2,4	1.626	chr1:100435545..100435597,+	SLC35A3
ELF4	ELF1,2,4	1.62619	chr12:7053172..7053197,+	C12orf57
ELF4	ELF1,2,4	1.63026	chr10:102046417..102046465,-	BLOC1S2
ELF4	ELF1,2,4	1.63224	chr16:29937476..29937555,-	KCTD13
ELF4	ELF1,2,4	1.63397	chrX:70503447..70503517,+	NONO
ELF4	ELF1,2,4	1.64161	chr4:17579073..17579106,+	LAP3
ELF4	ELF1,2,4	1.64174	chr6:36842561..36842591,-	PPIL1
ELF4	ELF1,2,4	1.64383	chr8:124780672..124780764,+	FAM91A1
ELF4	ELF1,2,4	1.64653	chr20:60878005..60878086,+	ADRM1
ELF4	ELF1,2,4	1.65319	chr2:37458692..37458745,-	CEBPZ
ELF4	ELF1,2,4	1.65443	chr8:145582231..145582288,+	GPR172A
ELF4	ELF1,2,4	1.65553	chr14:77924394..77924451,+	AHSA1
ELF4	ELF1,2,4	1.65715	chr10:70661014..70661090,+	DDX50
ELF4	ELF1,2,4	1.65761	chr1:38061528..38061555,-	GNL2
ELF4	ELF1,2,4	1.66045	chr14:71067360..71067400,-	MED6
ELF4	ELF1,2,4	1.6637	chr7:100076765..100076861,-	TSC22D4
ELF4	ELF1,2,4	1.66692	chr18:3262148..3262187,+	MYL12B
ELF4	ELF1,2,4	1.66715	chr11:111957580..111957611,+	SDHD
ELF4	ELF1,2,4	1.66911	chrX:114827851..114827872,+	PLS3
ELF4	ELF1,2,4	1.67219	chrX:47441825..47441846,+	TIMP1
ELF4	ELF1,2,4	1.67277	chr12:109125285..109125315,-	CORO1C
ELF4	ELF1,2,4	1.67497	chrX:54834791..54834832,+	MAGED2
ELF4	ELF1,2,4	1.67734	chr12:49351229..49351282,-	ARF3
ELF4	ELF1,2,4	1.67924	chr20:524362..524412,-	CSNK2A1
ELF4	ELF1,2,4	1.68076	chr8:22423219..22423330,+	SORBS3
ELF4	ELF1,2,4	1.68361	chr1:40204538..40204571,+	PPIE
ELF4	ELF1,2,4	1.68652	chr1:32479449..32479479,+	KHDRBS1
ELF4	ELF1,2,4	1.68714	chr19:16296214..16296250,+	FAM32A
ELF4	ELF1,2,4	1.68968	chr11:94706705..94706746,-	CWC15
ELF4	ELF1,2,4	1.6897	chr5:60458179..60458310,-	C5orf43
ELF4	ELF1,2,4	1.69001	chr1:33282912..33282991,-	YARS
ELF4	ELF1,2,4	1.6943	chr19:1026566..1026648,+	CNN2
ELF4	ELF1,2,4	1.69451	chr3:14220308..14220363,+	LSM3
ELF4	ELF1,2,4	1.696	chr12:49961883..49961933,-	MCRS1
ELF4	ELF1,2,4	1.70006	chr11:65625678..65625687,-	CFL1
ELF4	ELF1,2,4	1.70238	chr2:109150887..109150933,+	LIMS1
ELF4	ELF1,2,4	1.70532	chr6:166755995..166756091,-	SFT2D1
ELF4	ELF1,2,4	1.70597	chr3:40351254..40351275,+	EIF1B
ELF4	ELF1,2,4	1.70647	chr15:49447771..49447822,-	COPS2
ELF4	ELF1,2,4	1.70766	chr12:102455743..102455826,-	CCDC53
ELF4	ELF1,2,4	1.70882	chr2:99952769..99952823,-	TXNDC9
ELF4	ELF1,2,4	1.70954	chr11:117014993..117015017,+	PAFAH1B2
ELF4	ELF1,2,4	1.70987	chr5:82373164..82373220,-	TMEM167A
ELF4	ELF1,2,4	1.71005	chr19:41082755..41082801,+	SHKBP1
ELF4	ELF1,2,4	1.71375	chr19:18668578..18668608,+	KXD1
ELF4	ELF1,2,4	1.71584	chr10:75504105..75504190,+	SEC24C
ELF4	ELF1,2,4	1.7175	chr5:102456019..102456075,+	PPIP5K2
ELF4	ELF1,2,4	1.7182	chr2:233415363..233415425,+	EIF4E2
ELF4	ELF1,2,4	1.72039	chrX:152989798..152989897,-	BCAP31
ELF4	ELF1,2,4	1.72065	chr17:7218631..7218711,-	GPS2
ELF4	ELF1,2,4	1.72352	chr7:92465868..92465922,-	CDK6
ELF4	ELF1,2,4	1.72508	chr15:55489097..55489150,-	RSL24D1
ELF4	ELF1,2,4	1.72514	chr14:76452090..76452134,+	IFT43
ELF4	ELF1,2,4	1.72545	chr1:155990695..155990747,-	SSR2
ELF4	ELF1,2,4	1.72695	chr1:168148169..168148221,+	TIPRL
ELF4	ELF1,2,4	1.72891	chr18:8609402..8609486,+	RAB12
ELF4	ELF1,2,4	1.73247	chr17:8286500..8286518,-	RPL26
ELF4	ELF1,2,4	1.73857	chr4:76912070..76912118,-	SDAD1
ELF4	ELF1,2,4	1.73874	chr10:72163885..72163919,+	EIF4EBP2
ELF4	ELF1,2,4	1.74044	chrX:99891689..99891764,-	TSPAN6
ELF4	ELF1,2,4	1.74379	chr12:123465218..123465275,+	ARL6IP4
ELF4	ELF1,2,4	1.74565	chr3:150264272..150264329,-	SERP1
ELF4	ELF1,2,4	1.74985	chr5:148521047..148521076,+	ABLIM3
ELF4	ELF1,2,4	1.75019	chr22:22020283..22020344,+	PPIL2
ELF4	ELF1,2,4	1.75473	chr5:143550127..143550158,-	YIPF5
ELF4	ELF1,2,4	1.75687	chr2:231729636..231729697,+	ITM2C
ELF4	ELF1,2,4	1.76042	chr1:25558984..25559000,-	SYF2
ELF4	ELF1,2,4	1.76076	chr12:112847354..112847457,-	RPL6
ELF4	ELF1,2,4	1.76199	chr2:136499386..136499474,+	UBXN4
ELF4	ELF1,2,4	1.76219	chr9:33025263..33025279,+	DNAJA1
ELF4	ELF1,2,4	1.76745	chr12:66563728..66563784,-	TMBIM4
ELF4	ELF1,2,4	1.77365	chr15:102192567..102192597,-	TM2D3
ELF4	ELF1,2,4	1.77504	chr2:198380763..198380813,+	MOB4
ELF4	ELF1,2,4	1.77921	chr4:57333756..57333807,+	SRP72
ELF4	ELF1,2,4	1.77956	chrX:119763835..119763970,-	C1GALT1C1
ELF4	ELF1,2,4	1.7796	chr17:61850894..61850986,-	CCDC47
ELF4	ELF1,2,4	1.78192	chr1:231114810..231114854,+	ARV1
ELF4	ELF1,2,4	1.78297	chr19:45458622..45458657,+	CLPTM1
ELF4	ELF1,2,4	1.78587	chr5:145562147..145562240,-	LARS
ELF4	ELF1,2,4	1.78834	chr4:84377198..84377230,+	MRPS18C
ELF4	ELF1,2,4	1.78864	chr9:37120561..37120615,+	ZCCHC7
ELF4	ELF1,2,4	1.79305	chrX:54835499..54835584,+	MAGED2
ELF4	ELF1,2,4	1.79319	chr19:19030157..19030210,-	COPE
ELF4	ELF1,2,4	1.79381	chr11:47664021..47664063,-	MTCH2
ELF4	ELF1,2,4	1.79829	chr15:42565606..42565649,-	TMEM87A
ELF4	ELF1,2,4	1.80442	chr3:150264246..150264268,-	SERP1
ELF4	ELF1,2,4	1.81085	chr17:57784755..57784834,-	PTRH2
ELF4	ELF1,2,4	1.81414	chr17:26988915..26988940,-	SDF2
ELF4	ELF1,2,4	1.81487	chr2:54014168..54014220,+	ERLEC1
ELF4	ELF1,2,4	1.81592	chr11:236959..237015,+	PSMD13
ELF4	ELF1,2,4	1.81777	chr13:27998720..27998826,+	GTF3A
ELF4	ELF1,2,4	1.81789	chr4:76649797..76649876,+	USO1
ELF4	ELF1,2,4	1.81893	chr1:161123758..161123792,+	UFC1
ELF4	ELF1,2,4	1.82299	chr2:32502952..32503025,+	YIPF4
ELF4	ELF1,2,4	1.82507	chr12:9102224..9102270,-	M6PR
ELF4	ELF1,2,4	1.83109	chr3:37217756..37217844,-	LRRFIP2
ELF4	ELF1,2,4	1.8315	chr10:89577910..89578010,-	ATAD1
ELF4	ELF1,2,4	1.83388	chr12:25101920..25102077,-	BCAT1
ELF4	ELF1,2,4	1.83478	chr19:8455200..8455301,+	RAB11B
ELF4	ELF1,2,4	1.83624	chr1:153958766..153958802,-	RAB13
ELF4	ELF1,2,4	1.83794	chr14:68141300..68141368,-	VTI1B
ELF4	ELF1,2,4	1.83924	chr15:66161802..66161866,+	RAB11A
ELF4	ELF1,2,4	1.84062	chr20:10414804..10414884,-	MKKS
ELF4	ELF1,2,4	1.84175	chr10:27793209..27793247,+	RAB18
ELF4	ELF1,2,4	1.84504	chr13:77566179..77566264,+	CLN5
ELF4	ELF1,2,4	1.84558	chr21:30396966..30397025,+	USP16
ELF4	ELF1,2,4	1.84638	chr1:3541543..3541658,+	TPRG1L
ELF4	ELF1,2,4	1.85187	chr4:155471528..155471592,-	PLRG1
ELF4	ELF1,2,4	1.85453	chr16:57496545..57496616,+	POLR2C
ELF4	ELF1,2,4	1.86002	chr7:134464377..134464413,+	CALD1
ELF4	ELF1,2,4	1.8621	chr3:179322573..179322603,+	NDUFB5
ELF4	ELF1,2,4	1.86472	chr16:11945370..11945418,-	RSL1D1
ELF4	ELF1,2,4	1.86487	chr1:38455650..38455723,-	SF3A3
ELF4	ELF1,2,4	1.86812	chr1:162467600..162467655,+	UHMK1
ELF4	ELF1,2,4	1.88179	chr19:18654366..18654398,-	FKBP8
ELF4	ELF1,2,4	1.88407	chr3:179065474..179065530,+	MFN1
ELF4	ELF1,2,4	1.88431	chr1:155108294..155108350,+	SLC50A1
ELF4	ELF1,2,4	1.89337	chr4:41992513..41992561,+	SLC30A9
ELF4	ELF1,2,4	1.89474	chr19:1652575..1652621,-	TCF3
ELF4	ELF1,2,4	1.89812	chr12:105501487..105501562,+	KIAA1033
ELF4	ELF1,2,4	1.90545	chr1:65886326..65886406,+	LEPR
ELF4	ELF1,2,4	1.90545	chr1:65886326..65886406,+	LEPROT
ELF4	ELF1,2,4	1.909	chr10:12238171..12238241,+	CDC123
ELF4	ELF1,2,4	1.90924	chr11:63753883..63753929,+	OTUB1
ELF4	ELF1,2,4	1.91	chr3:32544275..32544350,-	CMTM6
ELF4	ELF1,2,4	1.91671	chr3:139108475..139108518,-	COPB2
ELF4	ELF1,2,4	1.92291	chr6:42185583..42185618,-	MRPS10
ELF4	ELF1,2,4	1.92302	chr2:190649023..190649081,-	ORMDL1
ELF4	ELF1,2,4	1.92998	chr5:143550159..143550236,-	YIPF5
ELF4	ELF1,2,4	1.93343	chr17:30677160..30677200,+	ZNF207
ELF4	ELF1,2,4	1.93816	chr10:43904608..43904640,-	HNRNPF
ELF4	ELF1,2,4	1.95401	chr5:133968464..133968526,-	SAR1B
ELF4	ELF1,2,4	1.95478	chr20:16710634..16710698,+	SNRPB2
ELF4	ELF1,2,4	1.96153	chr10:121652204..121652286,+	SEC23IP
ELF4	ELF1,2,4	1.96336	chr2:26256938..26257031,+	RAB10
ELF4	ELF1,2,4	1.96337	chr5:172410757..172410861,+	ATP6V0E1
ELF4	ELF1,2,4	1.96562	chr22:19420035..19420085,+	MRPL40
ELF4	ELF1,2,4	1.96644	chr5:77590480..77590557,-	AP3B1
ELF4	ELF1,2,4	1.9717	chr1:160313165..160313183,+	NCSTN
ELF4	ELF1,2,4	1.97609	chr15:40331356..40331387,-	SRP14
ELF4	ELF1,2,4	1.9773	chr17:30771479..30771536,+	PSMD11
ELF4	ELF1,2,4	1.98936	chr11:17229480..17229548,-	PIK3C2A
ELF4	ELF1,2,4	1.99066	chr2:65454926..65454991,+	ACTR2
ELF4	ELF1,2,4	1.99068	chr1:161087802..161087860,-	PFDN2
ELF4	ELF1,2,4	1.99075	chr10:27443294..27443320,-	YME1L1
ELF4	ELF1,2,4	1.99243	chr13:45915315..45915321,-	TPT1
ELF4	ELF1,2,4	1.99489	chr7:105172612..105172673,+	RINT1
ELF4	ELF1,2,4	1.99565	chr1:226374373..226374464,-	ACBD3
ELF4	ELF1,2,4	2.00292	chr13:100153718..100153734,+	TM9SF2
ELF4	ELF1,2,4	2.00476	chr20:34252809..34252843,-	CPNE1
ELF4	ELF1,2,4	2.00476	chr20:34252809..34252843,-	RBM12
ELF4	ELF1,2,4	2.00554	chr1:28099700..28099779,+	STX12
ELF4	ELF1,2,4	2.0103	chr14:102553371..102553389,-	HSP90AA1
ELF4	ELF1,2,4	2.01193	chr7:102988082..102988134,+	PSMC2
ELF4	ELF1,2,4	2.01481	chr10:70847852..70847873,+	SRGN
ELF4	ELF1,2,4	2.02168	chr5:54455989..54456019,+	GPX8
ELF4	ELF1,2,4	2.02392	chr1:19811996..19812048,-	CAPZB
ELF4	ELF1,2,4	2.02542	chr10:33247124..33247207,-	ITGB1
ELF4	ELF1,2,4	2.03152	chr1:196621156..196621192,+	CFH
ELF4	ELF1,2,4	2.03439	chr1:154245073..154245147,+	HAX1
ELF4	ELF1,2,4	2.0385	chr16:67514983..67515130,-	ATP6V0D1
ELF4	ELF1,2,4	2.04085	chr21:27107198..27107227,-	ATP5J
ELF4	ELF1,2,4	2.04817	chr15:78441693..78441732,+	IDH3A
ELF4	ELF1,2,4	2.05792	chr16:1823114..1823165,-	MRPS34
ELF4	ELF1,2,4	2.05819	chr1:39456911..39456986,+	AKIRIN1
ELF4	ELF1,2,4	2.06396	chr1:27248203..27248288,+	NUDC
ELF4	ELF1,2,4	2.0647	chr17:73043046..73043080,-	ATP5H
ELF4	ELF1,2,4	2.07031	chrX:71497077..71497133,-	RPS4X
ELF4	ELF1,2,4	2.07134	chr18:55288973..55289085,-	NARS
ELF4	ELF1,2,4	2.07327	chr14:35761580..35761664,+	PSMA6
ELF4	ELF1,2,4	2.08346	chr17:57784997..57785081,+	VMP1
ELF4	ELF1,2,4	2.09355	chr1:160313025..160313072,-	COPA
ELF4	ELF1,2,4	2.11794	chr18:19192235..19192337,+	SNRPD1
ELF4	ELF1,2,4	2.13148	chr6:7313381..7313458,-	SSR1
ELF4	ELF1,2,4	2.13285	chr11:6624970..6625034,+	ILK
ELF4	ELF1,2,4	2.13472	chr5:112196970..112197036,+	SRP19
ELF4	ELF1,2,4	2.13562	chr2:24299153..24299252,-	SF3B14
ELF4	ELF1,2,4	2.1568	chr3:5163961..5164039,+	ARL8B
ELF4	ELF1,2,4	2.16396	chr16:74330688..74330746,+	PSMD7
ELF4	ELF1,2,4	2.16649	chr1:40506393..40506453,+	CAP1
ELF4	ELF1,2,4	2.17398	chr17:40976266..40976315,-	BECN1
ELF4	ELF1,2,4	2.17406	chr2:203130444..203130502,+	NOP58
ELF4	ELF1,2,4	2.18443	chr17:66508537..66508650,+	PRKAR1A
ELF4	ELF1,2,4	2.18675	chr17:57697246..57697302,+	CLTC
ELF4	ELF1,2,4	2.20417	chr7:141438118..141438209,+	SSBP1
ELF4	ELF1,2,4	2.22686	chr1:145096387..145096477,+	SEC22B
ELF4	ELF1,2,4	2.2269	chr8:26240542..26240631,+	BNIP3L
ELF4	ELF1,2,4	2.23762	chr7:135347215..135347296,+	C7orf73
ELF4	ELF1,2,4	2.24463	chr8:91013676..91013717,+	DECR1
ELF4	ELF1,2,4	2.24755	chr5:140700322..140700358,-	TAF7
ELF4	ELF1,2,4	2.25228	chr5:72794245..72794285,+	BTF3
ELF4	ELF1,2,4	2.28302	chr1:7831323..7831414,+	VAMP3
ELF4	ELF1,2,4	2.30968	chr12:110888103..110888172,-	ARPC3
ELF4	ELF1,2,4	2.3108	chr20:43150601..43150751,-	SERINC3
ELF4	ELF1,2,4	2.31342	chr19:49122427..49122447,-	RPL18
ELF4	ELF1,2,4	2.31433	chr10:71930222..71930280,-	SAR1A
ELF4	ELF1,2,4	2.32502	chr17:40925460..40925496,+	VPS25
ELF4	ELF1,2,4	2.34081	chr2:242255298..242255378,+	2002-09-01
ELF4	ELF1,2,4	2.44883	chr3:52029900..52029941,-	RPL29
ELF4	ELF1,2,4	2.45237	chr1:113162434..113162462,+	CAPZA1
ELF4	ELF1,2,4	2.48439	chr1:25664791..25664833,+	TMEM50A
ELF4	ELF1,2,4	2.49597	chr11:32605350..32605410,+	EIF3M
ELF4	ELF1,2,4	2.661	chr18:3247779..3247859,+	MYL12A
ELK1	ELK1,4_GABP{A,B1}	1.50026	chr1:22379179..22379215,+	CDC42
ELK1	ELK1,4_GABP{A,B1}	1.50038	chr19:46366392..46366430,-	SYMPK
ELK1	ELK1,4_GABP{A,B1}	1.5004	chr22:30234218..30234276,-	ASCC2
ELK1	ELK1,4_GABP{A,B1}	1.50084	chr11:126138705..126138802,-	SRPR
ELK1	ELK1,4_GABP{A,B1}	1.503	chr7:102937872..102937909,+	PMPCB
ELK1	ELK1,4_GABP{A,B1}	1.50319	chr20:43991754..43991853,+	SYS1
ELK1	ELK1,4_GABP{A,B1}	1.50319	chr20:43991754..43991853,+	SYS1-DBNDD2
ELK1	ELK1,4_GABP{A,B1}	1.50327	chrX:46306714..46306741,+	ZNF673
ELK1	ELK1,4_GABP{A,B1}	1.50766	chr2:128848740..128848816,+	UGGT1
ELK1	ELK1,4_GABP{A,B1}	1.50801	chr2:201936707..201936750,+	NDUFB3
ELK1	ELK1,4_GABP{A,B1}	1.50822	chr11:62554860..62554902,+	TMEM179B
ELK1	ELK1,4_GABP{A,B1}	1.50975	chr3:57583085..57583121,-	ARF4
ELK1	ELK1,4_GABP{A,B1}	1.51105	chrX:119694802..119694826,-	CUL4B
ELK1	ELK1,4_GABP{A,B1}	1.51344	chr2:170681375..170681441,-	METTL5
ELK1	ELK1,4_GABP{A,B1}	1.51383	chr17:80231300..80231319,-	CSNK1D
ELK1	ELK1,4_GABP{A,B1}	1.51446	chr1:154297988..154298038,+	ATP8B2
ELK1	ELK1,4_GABP{A,B1}	1.51498	chr6:153323801..153323874,-	MTRF1L
ELK1	ELK1,4_GABP{A,B1}	1.51501	chr2:46844319..46844384,+	CRIPT
ELK1	ELK1,4_GABP{A,B1}	1.51788	chr6:100016527..100016553,-	CCNC
ELK1	ELK1,4_GABP{A,B1}	1.51792	chr2:74756798..74756847,-	AUP1
ELK1	ELK1,4_GABP{A,B1}	1.51809	chr22:47158518..47158571,+	TBC1D22A
ELK1	ELK1,4_GABP{A,B1}	1.51915	chrX:110924390..110924467,+	ALG13
ELK1	ELK1,4_GABP{A,B1}	1.51942	chr18:2655849..2655941,+	SMCHD1
ELK1	ELK1,4_GABP{A,B1}	1.52007	chr12:6602517..6602559,+	NCAPD2
ELK1	ELK1,4_GABP{A,B1}	1.5207	chr2:232826412..232826449,+	DIS3L2
ELK1	ELK1,4_GABP{A,B1}	1.52191	chr5:148931031..148931052,-	CSNK1A1
ELK1	ELK1,4_GABP{A,B1}	1.52197	chr1:150552066..150552093,-	MCL1
ELK1	ELK1,4_GABP{A,B1}	1.52326	chr3:119013185..119013306,+	ARHGAP31
ELK1	ELK1,4_GABP{A,B1}	1.52359	chr1:1260011..1260064,-	CPSF3L
ELK1	ELK1,4_GABP{A,B1}	1.53022	chr3:66271410..66271444,+	SLC25A26
ELK1	ELK1,4_GABP{A,B1}	1.53097	chr1:174969054..174969143,+	CACYBP
ELK1	ELK1,4_GABP{A,B1}	1.53213	chr10:977624..977658,-	LARP4B
ELK1	ELK1,4_GABP{A,B1}	1.53324	chrX:47092400..47092431,+	USP11
ELK1	ELK1,4_GABP{A,B1}	1.53416	chr15:50716576..50716624,+	USP8
ELK1	ELK1,4_GABP{A,B1}	1.53462	chr12:49412541..49412580,-	PRKAG1
ELK1	ELK1,4_GABP{A,B1}	1.53589	chr17:79829190..79829260,-	ARHGDIA
ELK1	ELK1,4_GABP{A,B1}	1.5373	chr3:185000735..185000796,+	MAP3K13
ELK1	ELK1,4_GABP{A,B1}	1.53821	chr19:19302931..19302974,-	MEF2B
ELK1	ELK1,4_GABP{A,B1}	1.53821	chr19:19302931..19302974,-	MEF2BNB
ELK1	ELK1,4_GABP{A,B1}	1.53821	chr19:19302931..19302974,-	MEF2BNB-MEF2B
ELK1	ELK1,4_GABP{A,B1}	1.53834	chr19:17326191..17326215,+	USE1
ELK1	ELK1,4_GABP{A,B1}	1.53925	chr16:69166496..69166561,+	CIRH1A
ELK1	ELK1,4_GABP{A,B1}	1.53936	chr8:117768034..117768069,-	EIF3H
ELK1	ELK1,4_GABP{A,B1}	1.54054	chr16:47495108..47495143,-	ITFG1
ELK1	ELK1,4_GABP{A,B1}	1.54142	chr3:158362299..158362422,+	GFM1
ELK1	ELK1,4_GABP{A,B1}	1.54261	chr5:68530697..68530737,+	CDK7
ELK1	ELK1,4_GABP{A,B1}	1.54436	chr12:56753869..56753930,-	STAT2
ELK1	ELK1,4_GABP{A,B1}	1.54478	chr2:55496344..55496391,-	MTIF2
ELK1	ELK1,4_GABP{A,B1}	1.54589	chr21:33984650..33984726,-	C21orf59
ELK1	ELK1,4_GABP{A,B1}	1.54681	chr20:35918035..35918068,+	MANBAL
ELK1	ELK1,4_GABP{A,B1}	1.54692	chr5:40841446..40841489,+	CARD6
ELK1	ELK1,4_GABP{A,B1}	1.54806	chr7:150780545..150780597,-	TMUB1
ELK1	ELK1,4_GABP{A,B1}	1.54889	chr20:31989307..31989346,-	CDK5RAP1
ELK1	ELK1,4_GABP{A,B1}	1.55165	chr5:6633114..6633204,-	NSUN2
ELK1	ELK1,4_GABP{A,B1}	1.55182	chr20:44993012..44993085,-	SLC35C2
ELK1	ELK1,4_GABP{A,B1}	1.55242	chr5:76326187..76326300,+	AGGF1
ELK1	ELK1,4_GABP{A,B1}	1.55273	chr16:47495225..47495259,+	PHKB
ELK1	ELK1,4_GABP{A,B1}	1.55297	chr9:35096554..35096637,-	PIGO
ELK1	ELK1,4_GABP{A,B1}	1.5537	chr15:44116873..44116939,-	MFAP1
ELK1	ELK1,4_GABP{A,B1}	1.55391	chr9:133454943..133455020,+	FUBP3
ELK1	ELK1,4_GABP{A,B1}	1.55588	chr14:35515598..35515637,+	FAM177A1
ELK1	ELK1,4_GABP{A,B1}	1.55615	chr12:42719947..42719983,+	PPHLN1
ELK1	ELK1,4_GABP{A,B1}	1.55683	chr2:54014270..54014287,+	ERLEC1
ELK1	ELK1,4_GABP{A,B1}	1.55705	chr1:55181510..55181564,+	TTC4
ELK1	ELK1,4_GABP{A,B1}	1.55818	chr17:26989201..26989248,+	SUPT6H
ELK1	ELK1,4_GABP{A,B1}	1.56004	chr14:67826538..67826565,-	ATP6V1D
ELK1	ELK1,4_GABP{A,B1}	1.56097	chr11:131781290..131781355,+	NTM
ELK1	ELK1,4_GABP{A,B1}	1.56263	chr7:86781734..86781777,+	DMTF1
ELK1	ELK1,4_GABP{A,B1}	1.56351	chr3:9691138..9691207,+	MTMR14
ELK1	ELK1,4_GABP{A,B1}	1.56699	chr14:76618242..76618305,+	C14orf118
ELK1	ELK1,4_GABP{A,B1}	1.56722	chr11:111945015..111945069,+	C11orf57
ELK1	ELK1,4_GABP{A,B1}	1.56722	chr14:50234827..50234882,+	KLHDC2
ELK1	ELK1,4_GABP{A,B1}	1.56781	chr6:84569359..84569445,+	CYB5R4
ELK1	ELK1,4_GABP{A,B1}	1.56848	chr14:76127529..76127647,+	TTLL5
ELK1	ELK1,4_GABP{A,B1}	1.5688	chr11:32605338..32605349,+	EIF3M
ELK1	ELK1,4_GABP{A,B1}	1.57122	chr1:160313149..160313160,+	NCSTN
ELK1	ELK1,4_GABP{A,B1}	1.57179	chr2:9563575..9563681,-	ITGB1BP1
ELK1	ELK1,4_GABP{A,B1}	1.5738	chr19:16308711..16308786,+	AP1M1
ELK1	ELK1,4_GABP{A,B1}	1.5744	chr12:114404118..114404153,-	RBM19
ELK1	ELK1,4_GABP{A,B1}	1.57651	chr14:74416989..74417041,+	COQ6
ELK1	ELK1,4_GABP{A,B1}	1.57696	chr21:30365136..30365206,-	LTN1
ELK1	ELK1,4_GABP{A,B1}	1.57792	chr3:183602632..183602697,-	PARL
ELK1	ELK1,4_GABP{A,B1}	1.57814	chr2:175260451..175260513,+	SCRN3
ELK1	ELK1,4_GABP{A,B1}	1.57866	chr10:7830112..7830121,+	ATP5C1
ELK1	ELK1,4_GABP{A,B1}	1.57989	chr16:85833320..85833333,+	COX4I1
ELK1	ELK1,4_GABP{A,B1}	1.58003	chr12:27397170..27397240,+	STK38L
ELK1	ELK1,4_GABP{A,B1}	1.58222	chr21:46293545..46293584,-	PTTG1IP
ELK1	ELK1,4_GABP{A,B1}	1.58317	chr12:95867884..95867904,+	METAP2
ELK1	ELK1,4_GABP{A,B1}	1.58413	chr6:42897180..42897256,+	CNPY3
ELK1	ELK1,4_GABP{A,B1}	1.58533	chr5:134094461..134094489,+	DDX46
ELK1	ELK1,4_GABP{A,B1}	1.58548	chr11:102962874..102962927,-	DCUN1D5
ELK1	ELK1,4_GABP{A,B1}	1.5862	chr7:90032735..90032793,+	CLDN12
ELK1	ELK1,4_GABP{A,B1}	1.58635	chr8:15397763..15397786,+	TUSC3
ELK1	ELK1,4_GABP{A,B1}	1.58968	chr15:65809991..65810035,-	DPP8
ELK1	ELK1,4_GABP{A,B1}	1.59161	chr17:47755338..47755433,-	SPOP
ELK1	ELK1,4_GABP{A,B1}	1.59323	chr4:103790120..103790186,+	CISD2
ELK1	ELK1,4_GABP{A,B1}	1.59412	chr10:114206956..114207040,+	VTI1A
ELK1	ELK1,4_GABP{A,B1}	1.59455	chr1:32687995..32688014,+	EIF3I
ELK1	ELK1,4_GABP{A,B1}	1.59594	chr10:135207683..135207737,+	MTG1
ELK1	ELK1,4_GABP{A,B1}	1.59617	chr22:19929336..19929371,+	COMT
ELK1	ELK1,4_GABP{A,B1}	1.5963	chr22:19929386..19929400,+	COMT
ELK1	ELK1,4_GABP{A,B1}	1.5963	chr12:110434100..110434139,-	GIT2
ELK1	ELK1,4_GABP{A,B1}	1.59723	chr15:34517194..34517246,+	TMEM85
ELK1	ELK1,4_GABP{A,B1}	1.59786	chr12:74931567..74931656,+	ATXN7L3B
ELK1	ELK1,4_GABP{A,B1}	1.5985	chr6:26538566..26538647,+	HMGN4
ELK1	ELK1,4_GABP{A,B1}	1.60045	chr10:22292613..22292674,-	DNAJC1
ELK1	ELK1,4_GABP{A,B1}	1.60234	chr18:48494379..48494426,+	ELAC1
ELK1	ELK1,4_GABP{A,B1}	1.60234	chr18:48494379..48494426,+	SMAD4
ELK1	ELK1,4_GABP{A,B1}	1.60325	chr2:128459065..128459107,+	SFT2D3
ELK1	ELK1,4_GABP{A,B1}	1.60358	chr9:35732119..35732199,-	TLN1
ELK1	ELK1,4_GABP{A,B1}	1.60384	chr9:127177703..127177734,-	PSMB7
ELK1	ELK1,4_GABP{A,B1}	1.60405	chr20:62612470..62612516,+	PRPF6
ELK1	ELK1,4_GABP{A,B1}	1.60412	chr19:19516561..19516644,+	GATAD2A
ELK1	ELK1,4_GABP{A,B1}	1.6054	chr17:8066256..8066301,-	VAMP2
ELK1	ELK1,4_GABP{A,B1}	1.60801	chr11:6502675..6502751,+	FXC1
ELK1	ELK1,4_GABP{A,B1}	1.6102	chr4:56719805..56719963,+	EXOC1
ELK1	ELK1,4_GABP{A,B1}	1.61261	chr5:68389807..68389922,+	SLC30A5
ELK1	ELK1,4_GABP{A,B1}	1.61307	chr4:13629269..13629372,-	BOD1L
ELK1	ELK1,4_GABP{A,B1}	1.61375	chr9:2844058..2844119,-	KIAA0020
ELK1	ELK1,4_GABP{A,B1}	1.61436	chr12:66524517..66524541,-	LLPH
ELK1	ELK1,4_GABP{A,B1}	1.61706	chr10:13628933..13629012,+	PRPF18
ELK1	ELK1,4_GABP{A,B1}	1.61717	chrX:49028218..49028233,+	PLP2
ELK1	ELK1,4_GABP{A,B1}	1.61723	chr14:39644425..39644470,+	PNN
ELK1	ELK1,4_GABP{A,B1}	1.61763	chr18:39535152..39535232,+	PIK3C3
ELK1	ELK1,4_GABP{A,B1}	1.61786	chr21:37692481..37692558,+	MORC3
ELK1	ELK1,4_GABP{A,B1}	1.61831	chr14:74353530..74353571,+	ZNF410
ELK1	ELK1,4_GABP{A,B1}	1.61904	chr14:75179840..75179906,+	FCF1
ELK1	ELK1,4_GABP{A,B1}	1.61933	chr3:154042235..154042290,-	DHX36
ELK1	ELK1,4_GABP{A,B1}	1.61939	chr22:38245414..38245436,+	EIF3L
ELK1	ELK1,4_GABP{A,B1}	1.61952	chr3:16306432..16306491,-	DPH3
ELK1	ELK1,4_GABP{A,B1}	1.62134	chrX:11129388..11129475,+	HCCS
ELK1	ELK1,4_GABP{A,B1}	1.62163	chr16:67906939..67907042,+	EDC4
ELK1	ELK1,4_GABP{A,B1}	1.62184	chr2:39664405..39664442,-	MAP4K3
ELK1	ELK1,4_GABP{A,B1}	1.62319	chr8:38033959..38034035,-	LSM1
ELK1	ELK1,4_GABP{A,B1}	1.6239	chr10:1034365..1034411,+	GTPBP4
ELK1	ELK1,4_GABP{A,B1}	1.62944	chr22:19466683..19466730,-	UFD1L
ELK1	ELK1,4_GABP{A,B1}	1.63014	chr2:238875634..238875717,+	SCLY
ELK1	ELK1,4_GABP{A,B1}	1.63014	chr2:238875634..238875717,+	UBE2F
ELK1	ELK1,4_GABP{A,B1}	1.63035	chr18:22006646..22006690,+	IMPACT
ELK1	ELK1,4_GABP{A,B1}	1.63404	chr3:47823298..47823423,-	SMARCC1
ELK1	ELK1,4_GABP{A,B1}	1.6343	chr10:100206642..100206717,-	HPS1
ELK1	ELK1,4_GABP{A,B1}	1.63828	chr15:40331342..40331353,-	SRP14
ELK1	ELK1,4_GABP{A,B1}	1.63874	chr19:13044513..13044543,-	FARSA
ELK1	ELK1,4_GABP{A,B1}	1.64162	chr19:4723761..4723863,-	DPP9
ELK1	ELK1,4_GABP{A,B1}	1.64309	chr3:185655795..185655822,-	TRA2B
ELK1	ELK1,4_GABP{A,B1}	1.64331	chr11:27528301..27528336,-	LIN7C
ELK1	ELK1,4_GABP{A,B1}	1.64377	chr2:231191875..231191918,+	SP140L
ELK1	ELK1,4_GABP{A,B1}	1.64519	chr11:65430402..65430431,-	RELA
ELK1	ELK1,4_GABP{A,B1}	1.64577	chr12:72233530..72233563,+	TBC1D15
ELK1	ELK1,4_GABP{A,B1}	1.64909	chr8:145137489..145137593,+	GPAA1
ELK1	ELK1,4_GABP{A,B1}	1.65205	chr14:103851712..103851773,+	MARK3
ELK1	ELK1,4_GABP{A,B1}	1.65236	chr12:25348186..25348222,+	LYRM5
ELK1	ELK1,4_GABP{A,B1}	1.65313	chr6:155635583..155635644,-	TFB1M
ELK1	ELK1,4_GABP{A,B1}	1.65491	chr10:103348031..103348092,+	DPCD
ELK1	ELK1,4_GABP{A,B1}	1.6553	chr3:28390298..28390362,-	AZI2
ELK1	ELK1,4_GABP{A,B1}	1.65592	chr3:53195216..53195240,+	PRKCD
ELK1	ELK1,4_GABP{A,B1}	1.65663	chr12:100661156..100661210,+	SCYL2
ELK1	ELK1,4_GABP{A,B1}	1.65862	chr1:28969530..28969605,-	TAF12
ELK1	ELK1,4_GABP{A,B1}	1.65882	chr6:30034966..30035030,+	PPP1R11
ELK1	ELK1,4_GABP{A,B1}	1.65987	chr17:1945301..1945344,+	OVCA2
ELK1	ELK1,4_GABP{A,B1}	1.66048	chr11:68039364..68039457,-	C11orf24
ELK1	ELK1,4_GABP{A,B1}	1.66065	chr2:118572231..118572345,+	DDX18
ELK1	ELK1,4_GABP{A,B1}	1.66209	chr16:67193784..67193829,-	TRADD
ELK1	ELK1,4_GABP{A,B1}	1.66282	chr1:45097618..45097655,+	RNF220
ELK1	ELK1,4_GABP{A,B1}	1.66306	chr11:118230287..118230361,+	UBE4A
ELK1	ELK1,4_GABP{A,B1}	1.66319	chr19:18668672..18668701,+	KXD1
ELK1	ELK1,4_GABP{A,B1}	1.66351	chr3:196669509..196669586,+	LOC152217
ELK1	ELK1,4_GABP{A,B1}	1.66383	chr6:142468383..142468421,+	VTA1
ELK1	ELK1,4_GABP{A,B1}	1.66395	chr11:86013299..86013362,+	C11orf73
ELK1	ELK1,4_GABP{A,B1}	1.66503	chr11:116658709..116658750,-	ZNF259
ELK1	ELK1,4_GABP{A,B1}	1.66913	chr7:128379449..128379463,+	CALU
ELK1	ELK1,4_GABP{A,B1}	1.66959	chr1:36022979..36023012,-	KIAA0319L
ELK1	ELK1,4_GABP{A,B1}	1.67133	chr3:16306399..16306429,-	DPH3
ELK1	ELK1,4_GABP{A,B1}	1.67152	chr2:46844159..46844209,-	PIGF
ELK1	ELK1,4_GABP{A,B1}	1.67196	chr6:75994440..75994525,-	TMEM30A
ELK1	ELK1,4_GABP{A,B1}	1.6723	chr15:43477580..43477656,+	CCNDBP1
ELK1	ELK1,4_GABP{A,B1}	1.67249	chr15:49338624..49338700,-	SECISBP2L
ELK1	ELK1,4_GABP{A,B1}	1.67284	chr17:39845744..39845808,+	EIF1
ELK1	ELK1,4_GABP{A,B1}	1.67522	chr12:75905374..75905420,-	KRR1
ELK1	ELK1,4_GABP{A,B1}	1.67593	chr7:38948780..38948805,-	VPS41
ELK1	ELK1,4_GABP{A,B1}	1.67659	chr3:15469058..15469141,+	EAF1
ELK1	ELK1,4_GABP{A,B1}	1.67674	chr6:49430886..49430988,-	MUT
ELK1	ELK1,4_GABP{A,B1}	1.67778	chr7:108210276..108210374,+	DNAJB9
ELK1	ELK1,4_GABP{A,B1}	1.68015	chr18:47013586..47013633,-	C18orf32
ELK1	ELK1,4_GABP{A,B1}	1.68057	chr16:1401925..1401969,+	GNPTG
ELK1	ELK1,4_GABP{A,B1}	1.68426	chr6:33256968..33257027,-	WDR46
ELK1	ELK1,4_GABP{A,B1}	1.68467	chrX:48937535..48937580,-	PRAF2
ELK1	ELK1,4_GABP{A,B1}	1.68467	chrX:48937535..48937580,-	WDR45
ELK1	ELK1,4_GABP{A,B1}	1.68502	chr2:242447983..242448034,-	STK25
ELK1	ELK1,4_GABP{A,B1}	1.68509	chr19:59066327..59066389,-	CHMP2A
ELK1	ELK1,4_GABP{A,B1}	1.68512	chr6:43484817..43484849,+	POLR1C
ELK1	ELK1,4_GABP{A,B1}	1.68643	chr3:184017004..184017055,+	PSMD2
ELK1	ELK1,4_GABP{A,B1}	1.68702	chr3:128879875..128879937,-	ISY1
ELK1	ELK1,4_GABP{A,B1}	1.68702	chr3:128879875..128879937,-	ISY1-RAB43
ELK1	ELK1,4_GABP{A,B1}	1.68876	chr5:157158410..157158451,+	THG1L
ELK1	ELK1,4_GABP{A,B1}	1.69212	chrX:23801280..23801297,+	SAT1
ELK1	ELK1,4_GABP{A,B1}	1.6951	chr22:30752861..30752924,-	SF3A1
ELK1	ELK1,4_GABP{A,B1}	1.69532	chr22:31556134..31556263,+	RNF185
ELK1	ELK1,4_GABP{A,B1}	1.69604	chr19:18668650..18668671,+	KXD1
ELK1	ELK1,4_GABP{A,B1}	1.6965	chr17:37356528..37356547,+	RPL19
ELK1	ELK1,4_GABP{A,B1}	1.69786	chr5:34656450..34656523,+	RAI14
ELK1	ELK1,4_GABP{A,B1}	1.69807	chr2:204192989..204193038,+	ABI2
ELK1	ELK1,4_GABP{A,B1}	1.69868	chrX:122993827..122993910,+	XIAP
ELK1	ELK1,4_GABP{A,B1}	1.6994	chr4:186064412..186064426,+	SLC25A4
ELK1	ELK1,4_GABP{A,B1}	1.69948	chr12:109915422..109915457,+	UBE3B
ELK1	ELK1,4_GABP{A,B1}	1.70519	chr12:120632505..120632533,-	GCN1L1
ELK1	ELK1,4_GABP{A,B1}	1.70526	chr6:160210613..160210641,-	TCP1
ELK1	ELK1,4_GABP{A,B1}	1.70682	chr22:41864662..41864708,-	PHF5A
ELK1	ELK1,4_GABP{A,B1}	1.70784	chr3:156272872..156272923,-	SSR3
ELK1	ELK1,4_GABP{A,B1}	1.71081	chr15:90437195..90437261,-	AP3S2
ELK1	ELK1,4_GABP{A,B1}	1.71081	chr15:90437195..90437261,-	C15orf38-AP3S2
ELK1	ELK1,4_GABP{A,B1}	1.71117	chr20:1099233..1099315,+	PSMF1
ELK1	ELK1,4_GABP{A,B1}	1.71213	chr15:85259330..85259352,-	SEC11A
ELK1	ELK1,4_GABP{A,B1}	1.71297	chr3:112280709..112280816,-	ATG3
ELK1	ELK1,4_GABP{A,B1}	1.7136	chr15:65282232..65282271,-	SPG21
ELK1	ELK1,4_GABP{A,B1}	1.71504	chr8:77912307..77912371,-	PEX2
ELK1	ELK1,4_GABP{A,B1}	1.71695	chr5:102455968..102456013,+	PPIP5K2
ELK1	ELK1,4_GABP{A,B1}	1.71747	chr8:53626974..53627032,-	RB1CC1
ELK1	ELK1,4_GABP{A,B1}	1.71779	chr9:132565454..132565471,+	TOR1B
ELK1	ELK1,4_GABP{A,B1}	1.71826	chr7:39663286..39663317,+	RALA
ELK1	ELK1,4_GABP{A,B1}	1.71853	chr3:194207678..194207787,-	ATP13A3
ELK1	ELK1,4_GABP{A,B1}	1.7195	chr15:45879534..45879558,+	PLDN
ELK1	ELK1,4_GABP{A,B1}	1.72016	chr2:70121075..70121102,+	SNRNP27
ELK1	ELK1,4_GABP{A,B1}	1.72064	chr1:16767195..16767252,+	NECAP2
ELK1	ELK1,4_GABP{A,B1}	1.7211	chr5:114961673..114961746,-	TMED7
ELK1	ELK1,4_GABP{A,B1}	1.7211	chr5:114961673..114961746,-	TMED7-TICAM2
ELK1	ELK1,4_GABP{A,B1}	1.72243	chr22:21921994..21922011,+	UBE2L3
ELK1	ELK1,4_GABP{A,B1}	1.72396	chrX:48937503..48937525,-	WDR45
ELK1	ELK1,4_GABP{A,B1}	1.72548	chr1:43637915..43637998,-	EBNA1BP2
ELK1	ELK1,4_GABP{A,B1}	1.72694	chr2:70314601..70314622,+	PCBP1
ELK1	ELK1,4_GABP{A,B1}	1.72754	chr12:12966271..12966302,+	DDX47
ELK1	ELK1,4_GABP{A,B1}	1.72756	chr8:74884399..74884436,-	TCEB1
ELK1	ELK1,4_GABP{A,B1}	1.72765	chr1:109642799..109642834,+	SCARNA2
ELK1	ELK1,4_GABP{A,B1}	1.72796	chr20:55043676..55043751,+	C20orf43
ELK1	ELK1,4_GABP{A,B1}	1.72841	chr17:33914276..33914385,+	AP2B1
ELK1	ELK1,4_GABP{A,B1}	1.73165	chr2:231084659..231084721,-	SP110
ELK1	ELK1,4_GABP{A,B1}	1.73429	chr1:224622452..224622524,-	WDR26
ELK1	ELK1,4_GABP{A,B1}	1.7347	chr10:15902449..15902528,-	FAM188A
ELK1	ELK1,4_GABP{A,B1}	1.73546	chr5:1345127..1345197,-	CLPTM1L
ELK1	ELK1,4_GABP{A,B1}	1.73576	chr14:21979428..21979519,-	METTL3
ELK1	ELK1,4_GABP{A,B1}	1.73669	chr14:57735725..57735836,+	MUDENG
ELK1	ELK1,4_GABP{A,B1}	1.73682	chr17:2239729..2239758,-	TSR1
ELK1	ELK1,4_GABP{A,B1}	1.73683	chr20:54967663..54967740,+	CSTF1
ELK1	ELK1,4_GABP{A,B1}	1.73688	chr6:111303231..111303301,+	RPF2
ELK1	ELK1,4_GABP{A,B1}	1.73696	chr5:271752..271801,+	PDCD6
ELK1	ELK1,4_GABP{A,B1}	1.73821	chr3:9932272..9932313,+	JAGN1
ELK1	ELK1,4_GABP{A,B1}	1.73838	chr3:149470229..149470290,-	COMMD2
ELK1	ELK1,4_GABP{A,B1}	1.73953	chr15:35261889..35261969,-	AQR
ELK1	ELK1,4_GABP{A,B1}	1.74308	chr8:101162849..101162903,+	POLR2K
ELK1	ELK1,4_GABP{A,B1}	1.74386	chr12:53845879..53845894,+	PCBP2
ELK1	ELK1,4_GABP{A,B1}	1.74401	chr4:41937131..41937211,+	TMEM33
ELK1	ELK1,4_GABP{A,B1}	1.7455	chr17:10600818..10600871,-	SCO1
ELK1	ELK1,4_GABP{A,B1}	1.74586	chr20:37101455..37101520,+	RALGAPB
ELK1	ELK1,4_GABP{A,B1}	1.74709	chr11:61197572..61197620,+	SDHAF2
ELK1	ELK1,4_GABP{A,B1}	1.74751	chr6:36853720..36853764,+	C6orf89
ELK1	ELK1,4_GABP{A,B1}	1.75016	chr3:9404722..9404777,+	THUMPD3
ELK1	ELK1,4_GABP{A,B1}	1.75017	chr4:190861993..190862128,+	FRG1
ELK1	ELK1,4_GABP{A,B1}	1.75171	chr17:35306233..35306325,+	AATF
ELK1	ELK1,4_GABP{A,B1}	1.75192	chr6:111195979..111195994,+	AMD1
ELK1	ELK1,4_GABP{A,B1}	1.75339	chr4:68566832..68566896,-	UBA6
ELK1	ELK1,4_GABP{A,B1}	1.75371	chr9:131486367..131486413,-	ZDHHC12
ELK1	ELK1,4_GABP{A,B1}	1.75544	chr16:30107516..30107569,-	YPEL3
ELK1	ELK1,4_GABP{A,B1}	1.75546	chr1:193028717..193028801,+	TROVE2
ELK1	ELK1,4_GABP{A,B1}	1.75559	chr16:12009753..12009793,-	GSPT1
ELK1	ELK1,4_GABP{A,B1}	1.75594	chr3:39093481..39093520,+	WDR48
ELK1	ELK1,4_GABP{A,B1}	1.7563	chr2:74699770..74699819,-	MRPL53
ELK1	ELK1,4_GABP{A,B1}	1.75676	chr1:84944926..84944966,+	RPF1
ELK1	ELK1,4_GABP{A,B1}	1.75755	chr19:16222678..16222722,+	RAB8A
ELK1	ELK1,4_GABP{A,B1}	1.7599	chr17:27224621..27224759,-	FLOT2
ELK1	ELK1,4_GABP{A,B1}	1.76092	chr9:4741217..4741234,-	AK3
ELK1	ELK1,4_GABP{A,B1}	1.76171	chrX:21958814..21958864,+	SMS
ELK1	ELK1,4_GABP{A,B1}	1.76214	chr9:33076652..33076697,-	SMU1
ELK1	ELK1,4_GABP{A,B1}	1.76393	chr14:35452169..35452255,+	SRP54
ELK1	ELK1,4_GABP{A,B1}	1.76574	chr11:8985927..8986008,-	TMEM9B
ELK1	ELK1,4_GABP{A,B1}	1.76698	chr9:140172160..140172185,+	C9orf167
ELK1	ELK1,4_GABP{A,B1}	1.76806	chr11:63993601..63993689,-	TRPT1
ELK1	ELK1,4_GABP{A,B1}	1.76821	chr16:69221028..69221092,+	SNTB2
ELK1	ELK1,4_GABP{A,B1}	1.77054	chr16:30759700..30759771,+	PHKG2
ELK1	ELK1,4_GABP{A,B1}	1.77101	chr19:50083803..50083821,-	NOSIP
ELK1	ELK1,4_GABP{A,B1}	1.77133	chr3:28390419..28390550,-	AZI2
ELK1	ELK1,4_GABP{A,B1}	1.77353	chr2:9695847..9695966,-	ADAM17
ELK1	ELK1,4_GABP{A,B1}	1.77588	chr16:75681541..75681572,-	KARS
ELK1	ELK1,4_GABP{A,B1}	1.77778	chr6:91296737..91296821,-	MAP3K7
ELK1	ELK1,4_GABP{A,B1}	1.77872	chr15:45879564..45879584,+	PLDN
ELK1	ELK1,4_GABP{A,B1}	1.78086	chr15:45879595..45879626,+	PLDN
ELK1	ELK1,4_GABP{A,B1}	1.78161	chr5:6378614..6378695,-	MED10
ELK1	ELK1,4_GABP{A,B1}	1.78221	chr10:12237836..12237900,-	NUDT5
ELK1	ELK1,4_GABP{A,B1}	1.78471	chr2:109065634..109065692,+	GCC2
ELK1	ELK1,4_GABP{A,B1}	1.78677	chr5:153418407..153418503,-	FAM114A2
ELK1	ELK1,4_GABP{A,B1}	1.78723	chr2:99225018..99225117,+	UNC50
ELK1	ELK1,4_GABP{A,B1}	1.78737	chr14:57735528..57735639,-	EXOC5
ELK1	ELK1,4_GABP{A,B1}	1.7884	chr4:83295103..83295157,-	HNRNPD
ELK1	ELK1,4_GABP{A,B1}	1.78852	chr4:159644507..159644584,-	PPID
ELK1	ELK1,4_GABP{A,B1}	1.78916	chr3:156272924..156272951,-	SSR3
ELK1	ELK1,4_GABP{A,B1}	1.78973	chr2:55746746..55746872,+	CCDC104
ELK1	ELK1,4_GABP{A,B1}	1.79024	chr8:61429565..61429579,+	RAB2A
ELK1	ELK1,4_GABP{A,B1}	1.79135	chr6:31926712..31926758,-	RDBP
ELK1	ELK1,4_GABP{A,B1}	1.79338	chr11:73882311..73882413,+	PPME1
ELK1	ELK1,4_GABP{A,B1}	1.79391	chr7:115850556..115850626,+	TES
ELK1	ELK1,4_GABP{A,B1}	1.79793	chr7:6098770..6098813,-	EIF2AK1
ELK1	ELK1,4_GABP{A,B1}	1.79821	chr11:47430133..47430187,+	SLC39A13
ELK1	ELK1,4_GABP{A,B1}	1.80025	chr15:55489097..55489150,-	RSL24D1
ELK1	ELK1,4_GABP{A,B1}	1.80084	chr13:37633743..37633840,-	FAM48A
ELK1	ELK1,4_GABP{A,B1}	1.80279	chr5:32174369..32174458,-	GOLPH3
ELK1	ELK1,4_GABP{A,B1}	1.80463	chr2:187454714..187454748,+	ITGAV
ELK1	ELK1,4_GABP{A,B1}	1.80718	chr20:388935..388989,+	RBCK1
ELK1	ELK1,4_GABP{A,B1}	1.80969	chr17:79650747..79650810,-	ARL16
ELK1	ELK1,4_GABP{A,B1}	1.81197	chr5:110074685..110074756,+	SLC25A46
ELK1	ELK1,4_GABP{A,B1}	1.81215	chr19:13056663..13056697,+	RAD23A
ELK1	ELK1,4_GABP{A,B1}	1.8124	chr14:23564700..23564778,+	C14orf119
ELK1	ELK1,4_GABP{A,B1}	1.81414	chr4:71554233..71554273,+	UTP3
ELK1	ELK1,4_GABP{A,B1}	1.81441	chr2:219536693..219536732,-	RNF25
ELK1	ELK1,4_GABP{A,B1}	1.81632	chr19:2427539..2427591,-	TIMM13
ELK1	ELK1,4_GABP{A,B1}	1.81644	chr7:99006181..99006238,-	PDAP1
ELK1	ELK1,4_GABP{A,B1}	1.81807	chr9:123555655..123555712,-	FBXW2
ELK1	ELK1,4_GABP{A,B1}	1.81968	chr12:6833260..6833322,+	COPS7A
ELK1	ELK1,4_GABP{A,B1}	1.81981	chr19:50879705..50879775,+	NR1H2
ELK1	ELK1,4_GABP{A,B1}	1.82047	chr9:132404374..132404450,-	ASB6
ELK1	ELK1,4_GABP{A,B1}	1.82253	chr2:153032229..153032295,-	STAM2
ELK1	ELK1,4_GABP{A,B1}	1.82302	chr14:82000140..82000229,-	SEL1L
ELK1	ELK1,4_GABP{A,B1}	1.8233	chr11:60681611..60681706,+	TMEM109
ELK1	ELK1,4_GABP{A,B1}	1.82346	chr2:220408430..220408555,-	CHPF
ELK1	ELK1,4_GABP{A,B1}	1.82593	chr1:85725317..85725367,-	C1orf52
ELK1	ELK1,4_GABP{A,B1}	1.82594	chr18:29523050..29523104,-	TRAPPC8
ELK1	ELK1,4_GABP{A,B1}	1.82893	chr16:431936..431995,-	TMEM8A
ELK1	ELK1,4_GABP{A,B1}	1.82957	chr9:33290491..33290564,+	NFX1
ELK1	ELK1,4_GABP{A,B1}	1.82997	chr1:109618566..109618636,-	TAF13
ELK1	ELK1,4_GABP{A,B1}	1.83094	chr15:74753455..74753533,-	UBL7
ELK1	ELK1,4_GABP{A,B1}	1.8326	chr10:135207623..135207679,+	MTG1
ELK1	ELK1,4_GABP{A,B1}	1.83407	chr11:207342..207414,-	BET1L
ELK1	ELK1,4_GABP{A,B1}	1.83834	chr9:132816177..132816213,+	GPR107
ELK1	ELK1,4_GABP{A,B1}	1.83925	chr1:43124087..43124112,+	PPIH
ELK1	ELK1,4_GABP{A,B1}	1.83969	chr9:140100068..140100128,-	TMEM203
ELK1	ELK1,4_GABP{A,B1}	1.83989	chr20:524362..524412,-	CSNK2A1
ELK1	ELK1,4_GABP{A,B1}	1.84029	chr19:4400432..4400570,-	SH3GL1
ELK1	ELK1,4_GABP{A,B1}	1.84069	chr9:128469459..128469510,-	MAPKAP1
ELK1	ELK1,4_GABP{A,B1}	1.84125	chr1:115259337..115259407,-	NRAS
ELK1	ELK1,4_GABP{A,B1}	1.84144	chr14:31091511..31091547,+	SCFD1
ELK1	ELK1,4_GABP{A,B1}	1.84408	chr16:75681650..75681696,+	TERF2IP
ELK1	ELK1,4_GABP{A,B1}	1.84442	chr14:73603140..73603255,+	PSEN1
ELK1	ELK1,4_GABP{A,B1}	1.84533	chr12:109915098..109915131,-	KCTD10
ELK1	ELK1,4_GABP{A,B1}	1.84743	chr17:6918064..6918087,+	C17orf49
ELK1	ELK1,4_GABP{A,B1}	1.84839	chr4:4249924..4249964,-	TMEM128
ELK1	ELK1,4_GABP{A,B1}	1.84959	chr8:126103969..126104048,-	KIAA0196
ELK1	ELK1,4_GABP{A,B1}	1.85186	chr20:49575059..49575077,-	DPM1
ELK1	ELK1,4_GABP{A,B1}	1.8522	chr15:76196234..76196299,+	FBXO22
ELK1	ELK1,4_GABP{A,B1}	1.85247	chrX:122866874..122866911,-	THOC2
ELK1	ELK1,4_GABP{A,B1}	1.85267	chr11:910796..910847,-	CHID1
ELK1	ELK1,4_GABP{A,B1}	1.85355	chr17:7155274..7155311,-	CTDNEP1
ELK1	ELK1,4_GABP{A,B1}	1.85431	chr1:160312998..160313024,-	COPA
ELK1	ELK1,4_GABP{A,B1}	1.85455	chr12:6772268..6772297,-	ING4
ELK1	ELK1,4_GABP{A,B1}	1.85792	chr19:58125580..58125639,+	ZNF134
ELK1	ELK1,4_GABP{A,B1}	1.85803	chr8:74884343..74884390,-	TCEB1
ELK1	ELK1,4_GABP{A,B1}	1.86029	chr11:61197406..61197464,-	CPSF7
ELK1	ELK1,4_GABP{A,B1}	1.86476	chr22:29949680..29949758,-	THOC5
ELK1	ELK1,4_GABP{A,B1}	1.86541	chr12:110434156..110434181,-	GIT2
ELK1	ELK1,4_GABP{A,B1}	1.87007	chr14:50087312..50087365,-	RPL36AL
ELK1	ELK1,4_GABP{A,B1}	1.87023	chr21:46221704..46221727,-	UBE2G2
ELK1	ELK1,4_GABP{A,B1}	1.87063	chr12:48551261..48551313,-	ASB8
ELK1	ELK1,4_GABP{A,B1}	1.87255	chr5:138677515..138677581,+	PAIP2
ELK1	ELK1,4_GABP{A,B1}	1.87504	chr17:47866034..47866060,+	KAT7
ELK1	ELK1,4_GABP{A,B1}	1.87553	chr6:41755389..41755441,+	TOMM6
ELK1	ELK1,4_GABP{A,B1}	1.8759	chr17:65362678..65362726,-	PSMD12
ELK1	ELK1,4_GABP{A,B1}	1.87693	chr6:111279937..111279972,+	GTF3C6
ELK1	ELK1,4_GABP{A,B1}	1.87703	chr16:70333059..70333130,+	DDX19A
ELK1	ELK1,4_GABP{A,B1}	1.87703	chr16:70333059..70333130,+	DDX19B
ELK1	ELK1,4_GABP{A,B1}	1.88024	chr16:57220218..57220253,+	RSPRY1
ELK1	ELK1,4_GABP{A,B1}	1.88058	chr1:231664390..231664479,+	TSNAX
ELK1	ELK1,4_GABP{A,B1}	1.88196	chr5:82373164..82373220,-	TMEM167A
ELK1	ELK1,4_GABP{A,B1}	1.88221	chr1:224301787..224301836,+	FBXO28
ELK1	ELK1,4_GABP{A,B1}	1.88227	chr2:216974046..216974091,+	XRCC5
ELK1	ELK1,4_GABP{A,B1}	1.88571	chr2:27886460..27886511,-	SUPT7L
ELK1	ELK1,4_GABP{A,B1}	1.88663	chr15:85259384..85259419,-	SEC11A
ELK1	ELK1,4_GABP{A,B1}	1.89087	chr12:57505121..57505179,-	STAT6
ELK1	ELK1,4_GABP{A,B1}	1.89132	chr8:48920969..48921007,+	UBE2V2
ELK1	ELK1,4_GABP{A,B1}	1.89148	chr22:19929284..19929333,+	COMT
ELK1	ELK1,4_GABP{A,B1}	1.89224	chr2:15731978..15732050,+	DDX1
ELK1	ELK1,4_GABP{A,B1}	1.89264	chr14:70233822..70233868,+	SRSF5
ELK1	ELK1,4_GABP{A,B1}	1.89616	chr2:131850951..131851065,-	FAM168B
ELK1	ELK1,4_GABP{A,B1}	1.89854	chr17:40169429..40169484,-	DNAJC7
ELK1	ELK1,4_GABP{A,B1}	1.90133	chr6:88299833..88299887,+	ORC3
ELK1	ELK1,4_GABP{A,B1}	1.9014	chr2:187350973..187351072,+	ZC3H15
ELK1	ELK1,4_GABP{A,B1}	1.90147	chr15:101817616..101817710,-	SELS
ELK1	ELK1,4_GABP{A,B1}	1.90305	chr8:61429487..61429502,+	RAB2A
ELK1	ELK1,4_GABP{A,B1}	1.90316	chr8:104427581..104427677,+	DCAF13
ELK1	ELK1,4_GABP{A,B1}	1.90364	chr5:10353780..10353890,+	2006-03-01
ELK1	ELK1,4_GABP{A,B1}	1.90513	chr3:57583064..57583079,-	ARF4
ELK1	ELK1,4_GABP{A,B1}	1.90576	chr1:31769595..31769652,-	SNRNP40
ELK1	ELK1,4_GABP{A,B1}	1.91091	chr1:202927388..202927448,-	ADIPOR1
ELK1	ELK1,4_GABP{A,B1}	1.91103	chr5:122847908..122847973,+	CSNK1G3
ELK1	ELK1,4_GABP{A,B1}	1.91259	chr11:18548426..18548500,-	TSG101
ELK1	ELK1,4_GABP{A,B1}	1.91406	chr20:49126881..49126936,+	PTPN1
ELK1	ELK1,4_GABP{A,B1}	1.91418	chr1:100435545..100435597,+	SLC35A3
ELK1	ELK1,4_GABP{A,B1}	1.91692	chr17:40719102..40719141,+	MLX
ELK1	ELK1,4_GABP{A,B1}	1.91695	chr11:111957580..111957611,+	SDHD
ELK1	ELK1,4_GABP{A,B1}	1.9233	chr5:86708670..86708766,-	CCNH
ELK1	ELK1,4_GABP{A,B1}	1.92472	chr16:3355472..3355514,+	ZNF75A
ELK1	ELK1,4_GABP{A,B1}	1.92667	chr2:27632390..27632486,-	PPM1G
ELK1	ELK1,4_GABP{A,B1}	1.92769	chr11:94706705..94706746,-	CWC15
ELK1	ELK1,4_GABP{A,B1}	1.9279	chr6:112575733..112575755,-	LAMA4
ELK1	ELK1,4_GABP{A,B1}	1.92862	chr17:9479128..9479181,-	STX8
ELK1	ELK1,4_GABP{A,B1}	1.93212	chr20:3140490..3140543,-	FASTKD5
ELK1	ELK1,4_GABP{A,B1}	1.93212	chr20:3140490..3140543,-	UBOX5
ELK1	ELK1,4_GABP{A,B1}	1.9347	chr3:49449818..49449862,+	TCTA
ELK1	ELK1,4_GABP{A,B1}	1.93707	chr2:71357744..71357791,+	MPHOSPH10
ELK1	ELK1,4_GABP{A,B1}	1.94543	chr17:47022140..47022210,-	SNF8
ELK1	ELK1,4_GABP{A,B1}	1.94851	chr3:57541975..57542060,+	PDE12
ELK1	ELK1,4_GABP{A,B1}	1.95056	chr1:20987851..20987888,-	DDOST
ELK1	ELK1,4_GABP{A,B1}	1.95157	chr2:73114502..73114561,+	SPR
ELK1	ELK1,4_GABP{A,B1}	1.95218	chr8:146052918..146052975,+	ZNF7
ELK1	ELK1,4_GABP{A,B1}	1.95586	chr7:27779729..27779819,+	TAX1BP1
ELK1	ELK1,4_GABP{A,B1}	1.95749	chr11:64851666..64851728,+	ZFPL1
ELK1	ELK1,4_GABP{A,B1}	1.95829	chr17:40985407..40985478,+	PSME3
ELK1	ELK1,4_GABP{A,B1}	1.96161	chr11:63998006..63998044,+	DNAJC4
ELK1	ELK1,4_GABP{A,B1}	1.96179	chr17:35969409..35969486,-	SYNRG
ELK1	ELK1,4_GABP{A,B1}	1.96506	chr16:8891670..8891734,+	PMM2
ELK1	ELK1,4_GABP{A,B1}	1.96667	chr6:36842561..36842591,-	PPIL1
ELK1	ELK1,4_GABP{A,B1}	1.96828	chr7:43769066..43769145,-	C7orf44
ELK1	ELK1,4_GABP{A,B1}	1.97009	chr19:3971050..3971128,-	DAPK3
ELK1	ELK1,4_GABP{A,B1}	1.97043	chr11:62432641..62432709,-	C11orf48
ELK1	ELK1,4_GABP{A,B1}	1.9719	chr13:22178284..22178318,-	EFHA1
ELK1	ELK1,4_GABP{A,B1}	1.9749	chr16:70557430..70557469,-	COG4
ELK1	ELK1,4_GABP{A,B1}	1.97579	chr12:51632600..51632620,+	DAZAP2
ELK1	ELK1,4_GABP{A,B1}	1.97583	chr1:894620..894659,-	NOC2L
ELK1	ELK1,4_GABP{A,B1}	1.97742	chr17:79651007..79651088,+	HGS
ELK1	ELK1,4_GABP{A,B1}	1.97801	chr19:16296214..16296250,+	FAM32A
ELK1	ELK1,4_GABP{A,B1}	1.98174	chr5:32585655..32585686,+	SUB1
ELK1	ELK1,4_GABP{A,B1}	1.98265	chr9:34620462..34620513,-	DCTN3
ELK1	ELK1,4_GABP{A,B1}	1.98409	chr1:1310530..1310603,-	AURKAIP1
ELK1	ELK1,4_GABP{A,B1}	1.98433	chr3:196669371..196669455,-	NCBP2
ELK1	ELK1,4_GABP{A,B1}	1.98579	chr12:42719885..42719926,-	ZCRB1
ELK1	ELK1,4_GABP{A,B1}	1.98875	chr6:90348440..90348485,-	LYRM2
ELK1	ELK1,4_GABP{A,B1}	1.98926	chr5:110428004..110428087,+	WDR36
ELK1	ELK1,4_GABP{A,B1}	1.98965	chr5:140070897..140070979,-	HARS
ELK1	ELK1,4_GABP{A,B1}	1.99012	chr4:170679024..170679102,-	C4orf27
ELK1	ELK1,4_GABP{A,B1}	1.99214	chr8:125551291..125551334,-	TATDN1
ELK1	ELK1,4_GABP{A,B1}	1.99254	chr1:29063439..29063486,+	YTHDF2
ELK1	ELK1,4_GABP{A,B1}	1.99716	chr1:93811438..93811548,+	DR1
ELK1	ELK1,4_GABP{A,B1}	2.00073	chr10:75504105..75504190,+	SEC24C
ELK1	ELK1,4_GABP{A,B1}	2.00396	chr19:2151523..2151585,-	AP3D1
ELK1	ELK1,4_GABP{A,B1}	2.00655	chr19:18433875..18433909,-	LSM4
ELK1	ELK1,4_GABP{A,B1}	2.00917	chr16:27561209..27561244,-	GTF3C1
ELK1	ELK1,4_GABP{A,B1}	2.01041	chr17:57784755..57784834,-	PTRH2
ELK1	ELK1,4_GABP{A,B1}	2.01462	chr10:102046417..102046465,-	BLOC1S2
ELK1	ELK1,4_GABP{A,B1}	2.02072	chr10:43278217..43278262,+	BMS1
ELK1	ELK1,4_GABP{A,B1}	2.02168	chr16:12009795..12009830,-	GSPT1
ELK1	ELK1,4_GABP{A,B1}	2.0274	chr12:66563728..66563784,-	TMBIM4
ELK1	ELK1,4_GABP{A,B1}	2.0275	chr11:9336117..9336196,-	TMEM41B
ELK1	ELK1,4_GABP{A,B1}	2.0306	chr11:65337923..65337959,+	SSSCA1
ELK1	ELK1,4_GABP{A,B1}	2.03284	chr17:7218631..7218711,-	GPS2
ELK1	ELK1,4_GABP{A,B1}	2.03301	chr14:39639523..39639617,-	TRAPPC6B
ELK1	ELK1,4_GABP{A,B1}	2.03318	chr3:9834758..9834791,+	ARPC4
ELK1	ELK1,4_GABP{A,B1}	2.03345	chr5:74062931..74062980,-	GFM2
ELK1	ELK1,4_GABP{A,B1}	2.03417	chr3:127842612..127842680,-	RUVBL1
ELK1	ELK1,4_GABP{A,B1}	2.03461	chrX:54834791..54834832,+	MAGED2
ELK1	ELK1,4_GABP{A,B1}	2.03563	chr7:44530208..44530263,-	NUDCD3
ELK1	ELK1,4_GABP{A,B1}	2.03886	chrX:70503447..70503517,+	NONO
ELK1	ELK1,4_GABP{A,B1}	2.03888	chr9:131133622..131133661,+	URM1
ELK1	ELK1,4_GABP{A,B1}	2.04075	chr3:191047131..191047219,+	CCDC50
ELK1	ELK1,4_GABP{A,B1}	2.04327	chr5:179334825..179334906,-	TBC1D9B
ELK1	ELK1,4_GABP{A,B1}	2.04381	chr5:102456019..102456075,+	PPIP5K2
ELK1	ELK1,4_GABP{A,B1}	2.04508	chr16:48278178..48278336,+	LONP2
ELK1	ELK1,4_GABP{A,B1}	2.04681	chr15:85259360..85259377,-	SEC11A
ELK1	ELK1,4_GABP{A,B1}	2.04769	chr5:159846066..159846095,-	SLU7
ELK1	ELK1,4_GABP{A,B1}	2.04776	chr4:76912070..76912118,-	SDAD1
ELK1	ELK1,4_GABP{A,B1}	2.04946	chr5:60458179..60458310,-	C5orf43
ELK1	ELK1,4_GABP{A,B1}	2.05114	chr16:47494951..47495020,-	ITFG1
ELK1	ELK1,4_GABP{A,B1}	2.05224	chr17:73900954..73901003,-	MRPL38
ELK1	ELK1,4_GABP{A,B1}	2.05323	chr13:115000384..115000458,+	CDC16
ELK1	ELK1,4_GABP{A,B1}	2.05356	chr12:16035307..16035352,+	STRAP
ELK1	ELK1,4_GABP{A,B1}	2.05383	chr6:31509759..31509788,-	DDX39B
ELK1	ELK1,4_GABP{A,B1}	2.05645	chr16:23652773..23652842,+	DCTN5
ELK1	ELK1,4_GABP{A,B1}	2.05834	chr17:40172097..40172175,+	NKIRAS2
ELK1	ELK1,4_GABP{A,B1}	2.05852	chr16:70557685..70557730,+	SF3B3
ELK1	ELK1,4_GABP{A,B1}	2.06227	chr17:46985759..46985777,+	UBE2Z
ELK1	ELK1,4_GABP{A,B1}	2.06239	chr9:37120561..37120615,+	ZCCHC7
ELK1	ELK1,4_GABP{A,B1}	2.06261	chr15:102192567..102192597,-	TM2D3
ELK1	ELK1,4_GABP{A,B1}	2.06469	chr14:100842613..100842685,-	WARS
ELK1	ELK1,4_GABP{A,B1}	2.06545	chr17:80009748..80009808,+	GPS1
ELK1	ELK1,4_GABP{A,B1}	2.06606	chr6:83902933..83903005,-	PGM3
ELK1	ELK1,4_GABP{A,B1}	2.07175	chr14:55518357..55518423,+	MAPK1IP1L
ELK1	ELK1,4_GABP{A,B1}	2.07341	chr12:112847354..112847457,-	RPL6
ELK1	ELK1,4_GABP{A,B1}	2.07561	chr20:61904141..61904192,+	ARFGAP1
ELK1	ELK1,4_GABP{A,B1}	2.07658	chr19:16770925..16770972,-	C19orf42
ELK1	ELK1,4_GABP{A,B1}	2.07722	chr3:101280677..101280754,+	RG9MTD1
ELK1	ELK1,4_GABP{A,B1}	2.07817	chr1:67896079..67896092,-	SERBP1
ELK1	ELK1,4_GABP{A,B1}	2.07818	chr8:61429728..61429755,+	RAB2A
ELK1	ELK1,4_GABP{A,B1}	2.07853	chr14:35008861..35008951,-	EAPP
ELK1	ELK1,4_GABP{A,B1}	2.08084	chr1:46664074..46664126,-	POMGNT1
ELK1	ELK1,4_GABP{A,B1}	2.08294	chr16:56485425..56485490,+	OGFOD1
ELK1	ELK1,4_GABP{A,B1}	2.08411	chr19:56166360..56166452,+	U2AF2
ELK1	ELK1,4_GABP{A,B1}	2.08419	chr2:207024306..207024392,+	EEF1B2
ELK1	ELK1,4_GABP{A,B1}	2.08433	chr21:30396966..30397025,+	USP16
ELK1	ELK1,4_GABP{A,B1}	2.08495	chr10:72163885..72163919,+	EIF4EBP2
ELK1	ELK1,4_GABP{A,B1}	2.08705	chr22:22020283..22020344,+	PPIL2
ELK1	ELK1,4_GABP{A,B1}	2.08808	chr19:34919257..34919332,+	UBA2
ELK1	ELK1,4_GABP{A,B1}	2.08842	chr6:170615819..170615877,+	FAM120B
ELK1	ELK1,4_GABP{A,B1}	2.09182	chr17:8286500..8286518,-	RPL26
ELK1	ELK1,4_GABP{A,B1}	2.09274	chr6:158244223..158244301,+	SNX9
ELK1	ELK1,4_GABP{A,B1}	2.0941	chr5:157286104..157286188,-	CLINT1
ELK1	ELK1,4_GABP{A,B1}	2.09484	chr8:124780672..124780764,+	FAM91A1
ELK1	ELK1,4_GABP{A,B1}	2.09735	chr6:36953905..36953964,-	MTCH1
ELK1	ELK1,4_GABP{A,B1}	2.09843	chr12:124118366..124118392,+	GTF2H3
ELK1	ELK1,4_GABP{A,B1}	2.09875	chr6:34216771..34216856,-	C6orf1
ELK1	ELK1,4_GABP{A,B1}	2.10028	chr4:84377198..84377230,+	MRPS18C
ELK1	ELK1,4_GABP{A,B1}	2.10257	chr12:49351229..49351282,-	ARF3
ELK1	ELK1,4_GABP{A,B1}	2.10754	chr17:49230905..49231005,+	NME1
ELK1	ELK1,4_GABP{A,B1}	2.10754	chr17:49230905..49231005,+	NME1-NME2
ELK1	ELK1,4_GABP{A,B1}	2.10754	chr17:49230905..49231005,+	NME2
ELK1	ELK1,4_GABP{A,B1}	2.10875	chr2:233415363..233415425,+	EIF4E2
ELK1	ELK1,4_GABP{A,B1}	2.10948	chr13:27998720..27998826,+	GTF3A
ELK1	ELK1,4_GABP{A,B1}	2.10964	chr11:236959..237015,+	PSMD13
ELK1	ELK1,4_GABP{A,B1}	2.11208	chr4:6576895..6576939,+	MAN2B2
ELK1	ELK1,4_GABP{A,B1}	2.11337	chr14:51706923..51707006,+	TMX1
ELK1	ELK1,4_GABP{A,B1}	2.11357	chr2:96971259..96971302,-	SNRNP200
ELK1	ELK1,4_GABP{A,B1}	2.11591	chr2:54014168..54014220,+	ERLEC1
ELK1	ELK1,4_GABP{A,B1}	2.11838	chr5:153570285..153570308,+	GALNT10
ELK1	ELK1,4_GABP{A,B1}	2.11953	chr3:64009102..64009184,-	PSMD6
ELK1	ELK1,4_GABP{A,B1}	2.12096	chr11:65819813..65819855,+	SF3B2
ELK1	ELK1,4_GABP{A,B1}	2.12142	chr17:48796951..48796996,+	LUC7L3
ELK1	ELK1,4_GABP{A,B1}	2.12585	chr14:75348600..75348656,+	DLST
ELK1	ELK1,4_GABP{A,B1}	2.12689	chr12:7053172..7053197,+	C12orf57
ELK1	ELK1,4_GABP{A,B1}	2.13193	chr10:98346732..98346783,-	TM9SF3
ELK1	ELK1,4_GABP{A,B1}	2.13236	chr12:49961883..49961933,-	MCRS1
ELK1	ELK1,4_GABP{A,B1}	2.13746	chr8:9413410..9413451,+	TNKS
ELK1	ELK1,4_GABP{A,B1}	2.13763	chr14:77924394..77924451,+	AHSA1
ELK1	ELK1,4_GABP{A,B1}	2.14565	chr13:29233218..29233332,+	POMP
ELK1	ELK1,4_GABP{A,B1}	2.1473	chr15:83654950..83654978,+	FAM103A1
ELK1	ELK1,4_GABP{A,B1}	2.14796	chr3:37217756..37217844,-	LRRFIP2
ELK1	ELK1,4_GABP{A,B1}	2.14935	chr10:89577910..89578010,-	ATAD1
ELK1	ELK1,4_GABP{A,B1}	2.15168	chr20:34129791..34129841,+	ERGIC3
ELK1	ELK1,4_GABP{A,B1}	2.1593	chr11:117014993..117015017,+	PAFAH1B2
ELK1	ELK1,4_GABP{A,B1}	2.16011	chr16:58035303..58035361,+	C16orf57
ELK1	ELK1,4_GABP{A,B1}	2.16033	chr2:96931679..96931756,-	TMEM127
ELK1	ELK1,4_GABP{A,B1}	2.16428	chrX:49028236..49028261,+	PLP2
ELK1	ELK1,4_GABP{A,B1}	2.16623	chr5:125936606..125936664,+	PHAX
ELK1	ELK1,4_GABP{A,B1}	2.16678	chr2:207024134..207024195,-	NDUFS1
ELK1	ELK1,4_GABP{A,B1}	2.17674	chr18:3262148..3262187,+	MYL12B
ELK1	ELK1,4_GABP{A,B1}	2.17889	chr15:42565606..42565649,-	TMEM87A
ELK1	ELK1,4_GABP{A,B1}	2.17946	chr6:166755995..166756091,-	SFT2D1
ELK1	ELK1,4_GABP{A,B1}	2.1807	chr8:145158581..145158693,-	SHARPIN
ELK1	ELK1,4_GABP{A,B1}	2.18136	chr15:64455164..64455227,-	PPIB
ELK1	ELK1,4_GABP{A,B1}	2.18322	chr1:155990695..155990747,-	SSR2
ELK1	ELK1,4_GABP{A,B1}	2.184	chr1:168148169..168148221,+	TIPRL
ELK1	ELK1,4_GABP{A,B1}	2.18845	chr1:162467600..162467655,+	UHMK1
ELK1	ELK1,4_GABP{A,B1}	2.18921	chr5:176778643..176778684,-	LMAN2
ELK1	ELK1,4_GABP{A,B1}	2.19114	chr16:11945370..11945418,-	RSL1D1
ELK1	ELK1,4_GABP{A,B1}	2.1916	chr7:39663146..39663225,+	RALA
ELK1	ELK1,4_GABP{A,B1}	2.19922	chrX:117480036..117480139,+	WDR44
ELK1	ELK1,4_GABP{A,B1}	2.20344	chr19:41082755..41082801,+	SHKBP1
ELK1	ELK1,4_GABP{A,B1}	2.20395	chrX:99891689..99891764,-	TSPAN6
ELK1	ELK1,4_GABP{A,B1}	2.20796	chr15:78832757..78832806,+	PSMA4
ELK1	ELK1,4_GABP{A,B1}	2.21047	chr12:120907459..120907559,-	SRSF9
ELK1	ELK1,4_GABP{A,B1}	2.21122	chr2:32502952..32503025,+	YIPF4
ELK1	ELK1,4_GABP{A,B1}	2.21177	chr12:93835665..93835750,-	UBE2N
ELK1	ELK1,4_GABP{A,B1}	2.21363	chr7:44240520..44240652,+	YKT6
ELK1	ELK1,4_GABP{A,B1}	2.21473	chr9:139377474..139377525,-	SEC16A
ELK1	ELK1,4_GABP{A,B1}	2.2232	chr3:119217376..119217421,+	TIMMDC1
ELK1	ELK1,4_GABP{A,B1}	2.22409	chr5:167913458..167913492,+	RARS
ELK1	ELK1,4_GABP{A,B1}	2.22936	chr5:74063059..74063089,+	NSA2
ELK1	ELK1,4_GABP{A,B1}	2.23042	chr8:145582231..145582288,+	GPR172A
ELK1	ELK1,4_GABP{A,B1}	2.23218	chr12:105501487..105501562,+	KIAA1033
ELK1	ELK1,4_GABP{A,B1}	2.23504	chr1:38455650..38455723,-	SF3A3
ELK1	ELK1,4_GABP{A,B1}	2.23588	chr1:32479449..32479479,+	KHDRBS1
ELK1	ELK1,4_GABP{A,B1}	2.24139	chrX:16737718..16737778,+	SYAP1
ELK1	ELK1,4_GABP{A,B1}	2.24214	chr22:29784519..29784576,-	AP1B1
ELK1	ELK1,4_GABP{A,B1}	2.24334	chr22:42078414..42078463,-	NHP2L1
ELK1	ELK1,4_GABP{A,B1}	2.24551	chr1:150266256..150266319,+	MRPS21
ELK1	ELK1,4_GABP{A,B1}	2.25917	chr3:134204815..134204839,-	ANAPC13
ELK1	ELK1,4_GABP{A,B1}	2.26139	chr13:77566179..77566264,+	CLN5
ELK1	ELK1,4_GABP{A,B1}	2.26193	chr2:231280908..231280945,+	SP100
ELK1	ELK1,4_GABP{A,B1}	2.26675	chr5:148930978..148931013,-	CSNK1A1
ELK1	ELK1,4_GABP{A,B1}	2.2691	chr3:32544275..32544350,-	CMTM6
ELK1	ELK1,4_GABP{A,B1}	2.27415	chr3:179065474..179065530,+	MFN1
ELK1	ELK1,4_GABP{A,B1}	2.27801	chr9:102861267..102861307,-	ERP44
ELK1	ELK1,4_GABP{A,B1}	2.27825	chr6:42185583..42185618,-	MRPS10
ELK1	ELK1,4_GABP{A,B1}	2.28232	chr1:25558984..25559000,-	SYF2
ELK1	ELK1,4_GABP{A,B1}	2.29358	chr3:179322573..179322603,+	NDUFB5
ELK1	ELK1,4_GABP{A,B1}	2.2939	chr7:35840819..35840848,+	2007-09-01
ELK1	ELK1,4_GABP{A,B1}	2.3033	chr20:35807714..35807756,+	RPN2
ELK1	ELK1,4_GABP{A,B1}	2.3054	chr2:231729636..231729697,+	ITM2C
ELK1	ELK1,4_GABP{A,B1}	2.31014	chr10:121652204..121652286,+	SEC23IP
ELK1	ELK1,4_GABP{A,B1}	2.31119	chr10:12238171..12238241,+	CDC123
ELK1	ELK1,4_GABP{A,B1}	2.31259	chr6:42981651..42981695,-	MEA1
ELK1	ELK1,4_GABP{A,B1}	2.31328	chr10:73975742..73975830,+	ANAPC16
ELK1	ELK1,4_GABP{A,B1}	2.32312	chr6:10723392..10723434,+	TMEM14C
ELK1	ELK1,4_GABP{A,B1}	2.32582	chr16:57496545..57496616,+	POLR2C
ELK1	ELK1,4_GABP{A,B1}	2.32996	chr5:162932571..162932661,+	MAT2B
ELK1	ELK1,4_GABP{A,B1}	2.33073	chr20:1373689..1373709,-	FKBP1A
ELK1	ELK1,4_GABP{A,B1}	2.33125	chr3:139108475..139108518,-	COPB2
ELK1	ELK1,4_GABP{A,B1}	2.3387	chr1:22379158..22379177,+	CDC42
ELK1	ELK1,4_GABP{A,B1}	2.34032	chr19:8455200..8455301,+	RAB11B
ELK1	ELK1,4_GABP{A,B1}	2.3412	chr1:160313165..160313183,+	NCSTN
ELK1	ELK1,4_GABP{A,B1}	2.3609	chr3:131221790..131221835,-	MRPL3
ELK1	ELK1,4_GABP{A,B1}	2.36225	chr1:155108294..155108350,+	SLC50A1
ELK1	ELK1,4_GABP{A,B1}	2.37659	chr3:100428317..100428471,+	TFG
ELK1	ELK1,4_GABP{A,B1}	2.38377	chr11:65769946..65769992,+	BANF1
ELK1	ELK1,4_GABP{A,B1}	2.39005	chr2:65454926..65454991,+	ACTR2
ELK1	ELK1,4_GABP{A,B1}	2.39154	chr3:88108083..88108179,-	CGGBP1
ELK1	ELK1,4_GABP{A,B1}	2.39319	chr10:60145155..60145206,+	TFAM
ELK1	ELK1,4_GABP{A,B1}	2.39478	chr2:203103281..203103327,-	SUMO1
ELK1	ELK1,4_GABP{A,B1}	2.39745	chr1:3541543..3541658,+	TPRG1L
ELK1	ELK1,4_GABP{A,B1}	2.40038	chr14:59951206..59951276,+	JKAMP
ELK1	ELK1,4_GABP{A,B1}	2.4066	chr15:34517251..34517276,+	TMEM85
ELK1	ELK1,4_GABP{A,B1}	2.41351	chr15:40331356..40331387,-	SRP14
ELK1	ELK1,4_GABP{A,B1}	2.42085	chr13:38923959..38924034,+	UFM1
ELK1	ELK1,4_GABP{A,B1}	2.42389	chr5:172410757..172410861,+	ATP6V0E1
ELK1	ELK1,4_GABP{A,B1}	2.42421	chr2:162164918..162165013,+	PSMD14
ELK1	ELK1,4_GABP{A,B1}	2.42816	chr14:35761580..35761664,+	PSMA6
ELK1	ELK1,4_GABP{A,B1}	2.43618	chr3:10362736..10362809,-	SEC13
ELK1	ELK1,4_GABP{A,B1}	2.43885	chr22:19420035..19420085,+	MRPL40
ELK1	ELK1,4_GABP{A,B1}	2.44044	chr4:10118405..10118430,-	WDR1
ELK1	ELK1,4_GABP{A,B1}	2.44364	chr7:102988082..102988134,+	PSMC2
ELK1	ELK1,4_GABP{A,B1}	2.44374	chr4:54243798..54243854,+	FIP1L1
ELK1	ELK1,4_GABP{A,B1}	2.44374	chr4:54243798..54243854,+	PDGFRA
ELK1	ELK1,4_GABP{A,B1}	2.45537	chr2:216974092..216974148,+	XRCC5
ELK1	ELK1,4_GABP{A,B1}	2.4652	chr17:73401728..73401801,-	GRB2
ELK1	ELK1,4_GABP{A,B1}	2.46823	chr3:33840050..33840177,+	PDCD6IP
ELK1	ELK1,4_GABP{A,B1}	2.47375	chr5:112196970..112197036,+	SRP19
ELK1	ELK1,4_GABP{A,B1}	2.47967	chr11:118443098..118443146,+	ARCN1
ELK1	ELK1,4_GABP{A,B1}	2.48471	chr17:77005813..77005856,-	CANT1
ELK1	ELK1,4_GABP{A,B1}	2.48745	chr21:27107198..27107227,-	ATP5J
ELK1	ELK1,4_GABP{A,B1}	2.49817	chr17:73043046..73043080,-	ATP5H
ELK1	ELK1,4_GABP{A,B1}	2.49857	chr17:26988915..26988940,-	SDF2
ELK1	ELK1,4_GABP{A,B1}	2.51493	chr12:122710556..122710607,-	DIABLO
ELK1	ELK1,4_GABP{A,B1}	2.52178	chr1:160313025..160313072,-	COPA
ELK1	ELK1,4_GABP{A,B1}	2.52725	chr9:35103105..35103154,-	STOML2
ELK1	ELK1,4_GABP{A,B1}	2.5322	chr17:57784997..57785081,+	VMP1
ELK1	ELK1,4_GABP{A,B1}	2.54456	chr1:54518866..54518921,-	TMEM59
ELK1	ELK1,4_GABP{A,B1}	2.55418	chr1:110091189..110091268,+	GNAI3
ELK1	ELK1,4_GABP{A,B1}	2.55883	chr11:70244624..70244696,+	CTTN
ELK1	ELK1,4_GABP{A,B1}	2.55993	chr16:1823114..1823165,-	MRPS34
ELK1	ELK1,4_GABP{A,B1}	2.56278	chr12:123465218..123465275,+	ARL6IP4
ELK1	ELK1,4_GABP{A,B1}	2.56537	chr11:12399071..12399185,+	PARVA
ELK1	ELK1,4_GABP{A,B1}	2.56604	chr20:16710634..16710698,+	SNRPB2
ELK1	ELK1,4_GABP{A,B1}	2.56966	chr13:45915315..45915321,-	TPT1
ELK1	ELK1,4_GABP{A,B1}	2.57804	chr7:99006550..99006600,+	BUD31
ELK1	ELK1,4_GABP{A,B1}	2.59824	chr17:48474828..48474914,-	LRRC59
ELK1	ELK1,4_GABP{A,B1}	2.60734	chr1:27248203..27248288,+	NUDC
ELK1	ELK1,4_GABP{A,B1}	2.62108	chr2:24299153..24299252,-	SF3B14
ELK1	ELK1,4_GABP{A,B1}	2.62583	chr12:50135352..50135356,+	TMBIM6
ELK1	ELK1,4_GABP{A,B1}	2.62695	chr11:63753883..63753929,+	OTUB1
ELK1	ELK1,4_GABP{A,B1}	2.63501	chr18:19192235..19192337,+	SNRPD1
ELK1	ELK1,4_GABP{A,B1}	2.63601	chr2:203130444..203130502,+	NOP58
ELK1	ELK1,4_GABP{A,B1}	2.63833	chr11:46722117..46722183,-	ARHGAP1
ELK1	ELK1,4_GABP{A,B1}	2.64775	chr6:88299678..88299716,-	RARS2
ELK1	ELK1,4_GABP{A,B1}	2.64799	chr6:108582190..108582256,-	SNX3
ELK1	ELK1,4_GABP{A,B1}	2.66254	chrX:69509738..69509803,-	PDZD11
ELK1	ELK1,4_GABP{A,B1}	2.66457	chr1:40506393..40506453,+	CAP1
ELK1	ELK1,4_GABP{A,B1}	2.66459	chr6:13615554..13615601,+	NOL7
ELK1	ELK1,4_GABP{A,B1}	2.68763	chr7:135347215..135347296,+	C7orf73
ELK1	ELK1,4_GABP{A,B1}	2.69379	chr8:61429506..61429558,+	RAB2A
ELK1	ELK1,4_GABP{A,B1}	2.70789	chr9:36190905..36190966,+	CLTA
ELK1	ELK1,4_GABP{A,B1}	2.71752	chr1:165738085..165738139,-	TMCO1
ELK1	ELK1,4_GABP{A,B1}	2.72272	chr7:98923505..98923566,+	ARPC1A
ELK1	ELK1,4_GABP{A,B1}	2.75097	chr17:7835228..7835307,-	TRAPPC1
ELK1	ELK1,4_GABP{A,B1}	2.75763	chr5:72794245..72794285,+	BTF3
ELK1	ELK1,4_GABP{A,B1}	2.76417	chr7:141438118..141438209,+	SSBP1
ELK1	ELK1,4_GABP{A,B1}	2.78623	chr4:83812268..83812401,-	SEC31A
ELK1	ELK1,4_GABP{A,B1}	2.82428	chr21:46293586..46293641,-	PTTG1IP
ELK1	ELK1,4_GABP{A,B1}	2.84172	chr17:66508537..66508650,+	PRKAR1A
ELK1	ELK1,4_GABP{A,B1}	2.85835	chr12:110888103..110888172,-	ARPC3
ELK1	ELK1,4_GABP{A,B1}	2.8939	chr10:7830125..7830151,+	ATP5C1
ELK1	ELK1,4_GABP{A,B1}	2.90721	chr3:128444994..128445044,+	RAB7A
ELK1	ELK1,4_GABP{A,B1}	2.92974	chr20:43150601..43150751,-	SERINC3
ELK1	ELK1,4_GABP{A,B1}	2.93492	chr12:50135333..50135346,+	TMBIM6
ELK1	ELK1,4_GABP{A,B1}	2.9396	chr17:40925460..40925496,+	VPS25
ELK1	ELK1,4_GABP{A,B1}	2.9586	chr10:71930222..71930280,-	SAR1A
ELK1	ELK1,4_GABP{A,B1}	3.02371	chr11:32605350..32605410,+	EIF3M
ELK1	ELK1,4_GABP{A,B1}	3.04374	chr4:95373080..95373104,+	PDLIM5
ELK1	ELK1,4_GABP{A,B1}	3.06036	chr7:128379390..128379447,+	CALU
ELK1	ELK1,4_GABP{A,B1}	3.09846	chr15:44038609..44038643,+	PDIA3
ELK1	ELK1,4_GABP{A,B1}	3.19196	chr11:129939779..129939801,+	APLP2
ELK1	ELK1,4_GABP{A,B1}	3.20285	chr6:31633833..31633901,+	CSNK2B
ELK1	ELK1,4_GABP{A,B1}	3.22152	chr3:52029900..52029941,-	RPL29
ELK1	ELK1,4_GABP{A,B1}	3.25638	chr18:3247779..3247859,+	MYL12A
ELK4	ELK1,4_GABP{A,B1}	1.50026	chr1:22379179..22379215,+	CDC42
ELK4	ELK1,4_GABP{A,B1}	1.50038	chr19:46366392..46366430,-	SYMPK
ELK4	ELK1,4_GABP{A,B1}	1.5004	chr22:30234218..30234276,-	ASCC2
ELK4	ELK1,4_GABP{A,B1}	1.50084	chr11:126138705..126138802,-	SRPR
ELK4	ELK1,4_GABP{A,B1}	1.503	chr7:102937872..102937909,+	PMPCB
ELK4	ELK1,4_GABP{A,B1}	1.50319	chr20:43991754..43991853,+	SYS1
ELK4	ELK1,4_GABP{A,B1}	1.50319	chr20:43991754..43991853,+	SYS1-DBNDD2
ELK4	ELK1,4_GABP{A,B1}	1.50327	chrX:46306714..46306741,+	ZNF673
ELK4	ELK1,4_GABP{A,B1}	1.50766	chr2:128848740..128848816,+	UGGT1
ELK4	ELK1,4_GABP{A,B1}	1.50801	chr2:201936707..201936750,+	NDUFB3
ELK4	ELK1,4_GABP{A,B1}	1.50822	chr11:62554860..62554902,+	TMEM179B
ELK4	ELK1,4_GABP{A,B1}	1.50975	chr3:57583085..57583121,-	ARF4
ELK4	ELK1,4_GABP{A,B1}	1.51105	chrX:119694802..119694826,-	CUL4B
ELK4	ELK1,4_GABP{A,B1}	1.51344	chr2:170681375..170681441,-	METTL5
ELK4	ELK1,4_GABP{A,B1}	1.51383	chr17:80231300..80231319,-	CSNK1D
ELK4	ELK1,4_GABP{A,B1}	1.51446	chr1:154297988..154298038,+	ATP8B2
ELK4	ELK1,4_GABP{A,B1}	1.51498	chr6:153323801..153323874,-	MTRF1L
ELK4	ELK1,4_GABP{A,B1}	1.51501	chr2:46844319..46844384,+	CRIPT
ELK4	ELK1,4_GABP{A,B1}	1.51788	chr6:100016527..100016553,-	CCNC
ELK4	ELK1,4_GABP{A,B1}	1.51792	chr2:74756798..74756847,-	AUP1
ELK4	ELK1,4_GABP{A,B1}	1.51809	chr22:47158518..47158571,+	TBC1D22A
ELK4	ELK1,4_GABP{A,B1}	1.51915	chrX:110924390..110924467,+	ALG13
ELK4	ELK1,4_GABP{A,B1}	1.51942	chr18:2655849..2655941,+	SMCHD1
ELK4	ELK1,4_GABP{A,B1}	1.52007	chr12:6602517..6602559,+	NCAPD2
ELK4	ELK1,4_GABP{A,B1}	1.5207	chr2:232826412..232826449,+	DIS3L2
ELK4	ELK1,4_GABP{A,B1}	1.52191	chr5:148931031..148931052,-	CSNK1A1
ELK4	ELK1,4_GABP{A,B1}	1.52197	chr1:150552066..150552093,-	MCL1
ELK4	ELK1,4_GABP{A,B1}	1.52326	chr3:119013185..119013306,+	ARHGAP31
ELK4	ELK1,4_GABP{A,B1}	1.52359	chr1:1260011..1260064,-	CPSF3L
ELK4	ELK1,4_GABP{A,B1}	1.53022	chr3:66271410..66271444,+	SLC25A26
ELK4	ELK1,4_GABP{A,B1}	1.53097	chr1:174969054..174969143,+	CACYBP
ELK4	ELK1,4_GABP{A,B1}	1.53213	chr10:977624..977658,-	LARP4B
ELK4	ELK1,4_GABP{A,B1}	1.53324	chrX:47092400..47092431,+	USP11
ELK4	ELK1,4_GABP{A,B1}	1.53416	chr15:50716576..50716624,+	USP8
ELK4	ELK1,4_GABP{A,B1}	1.53462	chr12:49412541..49412580,-	PRKAG1
ELK4	ELK1,4_GABP{A,B1}	1.53589	chr17:79829190..79829260,-	ARHGDIA
ELK4	ELK1,4_GABP{A,B1}	1.5373	chr3:185000735..185000796,+	MAP3K13
ELK4	ELK1,4_GABP{A,B1}	1.53821	chr19:19302931..19302974,-	MEF2B
ELK4	ELK1,4_GABP{A,B1}	1.53821	chr19:19302931..19302974,-	MEF2BNB
[truncated: 6,680 more rows]

## Sheet: Kmeans.Centers
Clusters	Aortic_smooth_muscle_cell_response_to_FGF2_00hr00min	Aortic_smooth_muscle_cell_response_to_FGF2_00hr15min	Aortic_smooth_muscle_cell_response_to_FGF2_00hr30min	Aortic_smooth_muscle_cell_response_to_FGF2_00hr45min	Aortic_smooth_muscle_cell_response_to_FGF2_01hr	Aortic_smooth_muscle_cell_response_to_FGF2_02hr	Aortic_smooth_muscle_cell_response_to_FGF2_03hr	Aortic_smooth_muscle_cell_response_to_FGF2_05hr	Aortic_smooth_muscle_cell_response_to_FGF2_06hr
1	0.286042	0.109777	0.223171	0.204099	0.999892	0.429788	0.267405	0.237825	0.504312
2	0.679123	0.655214	0.594696	0.569189	0.784586	0.610376	0.538308	0.0825676	0.2607
3	0.251201	0.276125	0.426464	0.624855	0.726704	0.667295	0.642947	0.616268	0.755715
4	0.747699	0.756259	0.616879	0.709696	0.0262888	0.576203	0.64101	0.769334	0.573516
5	0.838908	0.57804	0.551245	0.252908	0.414617	0.748889	0.308265	0.544277	0.536226

## Sheet: Kmeans.Clusters
Motif	Cluster
UFEwm	4
SP1	1
NRF1	1
ELK1,4_GABP{A,B1}	1
ZNF143	1
IRF7	2
TFAP2B	1
TBP	2
NFY{A,B,C}	1
SPI1	2
FOXP1	4
NFKB1_REL_RELA	2
EGR1..3	1
IRF1,2	2
ELF1,2,4	1
XCPE1{core}	1
POU3F1..4	4
PATZ1	1
ZFP161	1
MAZ	1
HOXA9_MEIS1	4
PAX5	1
TFDP1	1
HIC1	1
MTF1	2
YY1	1
MYFfamily	1
RUNX1..3	2
RFX1	1
SREBF1,2	1
CREB1	1
GTF2I	5
ETS1,2	1
TFAP2{A,C}	1
ADNP_IRX_SIX_ZHX	1
STAT2,4,6	2
KLF4	5
ZBTB16	4
HLF	2
ALX4	4
FOS_FOS{B,L1}_JUN{B,D}	1
VSX1,2	3
NHLH1,2	1
ATF5_CREB3	2
NKX2-2,8	3
ZNF148	3
FOXD3	4
GATA4	4
ZNF384	1
NR6A1	4
MZF1	1
TEAD1	3
RXRA_VDR{dimer}	4
ALX1	5
EVI1	4
JUN	1
GFI1	1
CUX2	2
HOX{A6,A7,B6,B7}	3
PRDM1	1
NR3C1	5
NKX3-1	3
GTF2A1,2	3
HMGA1,2	4
ONECUT1,2	4
NFATC1..3	3
TLX1..3_NFIC{dimer}	1
POU2F1..3	2
ATF4	1
CDX1,2,4	4
POU6F1	2
MEF2{A,B,C,D}	2
NKX3-2	5
TFCP2	1
STAT5{A,B}	2
FOXQ1	1
RBPJ	1
TAL1_TCF{3,4,12}	4
MTE{core}	1
GLI1..3	4
FOXO1,3,4	2
T	5
SPZ1	4
RREB1	5
HOX{A5,B5}	5
REST	1
MYBL2	1
MED-1{core}	1
POU1F1	4
BREu{core}	1
SOX{8,9,10}	1
TLX2	2
MAFB	2
FOX{D1,D2}	1
FOXP3	5
SMAD1..7,9	2
NR5A1,2	4
AIRE	5
HAND1,2	4
SPIB	5
EP300	2
SRF	1
PRRX1,2	1
SOX2	1
TOPORS	4
FOXL1	2
NFE2L1	4
MYB	2
NFIL3	2
HIF1A	1
PAX6	4
BACH2	1
ARNT_ARNT2_BHLHB2_MAX_MYC_USF1	1
SNAI1..3	4
FOXN1	1
ATF2	1
ZBTB6	3
E2F1..5	1
PITX1..3	4
RORA	5
FOX{I1,J2}	1
EN1,2	1
GCM1,2	5
PAX8	2
PDX1	1
RXR{A,B,G}_{NR1H2,PPAR}dimers	2
NANOG{mouse}	4
EBF1	1
BPTF	2
NFE2	2
FOXM1	4
CRX	1
AR	4
CDC5L	4
FOX{F1,F2,J1}	1
TFAP4	3
PAX1,9	5
ESR1	3
GFI1B	2
PAX3,7	1
OCT4_SOX2{dimer}	4
IKZF2	5
TEF	4
NR1H4	5
MSX1,2	3
POU5F1	4
TGIF1	1
CEBPA,B_DDIT3	1
NKX2-3_NKX2-5	3
SOX5	3
RFX2..5_RFXANK_RFXAP	5
FOSL2	1
PBX1	1
HMX1	3
HNF4A_NR2F1,2	5
GZF1	5
NFIX	3
DBP	4
NFE2L2	2
ZNF238	3
HNF1A	2
ZIC1..3	4
TBX4,5	5
LEF1_TCF7_TCF7L1,2	2
XBP1	3
AHR_ARNT_ARNT2	5
RXR{A,B,G}	5
STAT1,3	1
SOX17	1
DMAP1_NCOR{1,2}_SMARC	1
HBP1_HMGB_SSRP1_UBTF	3
