# Supplementary material for: Promoter Usage and Dynamics in Vascular Smooth Muscle Cells Exposed to Fibroblast Growth Factor-2 or Interleukin-1β
Source: Sci Rep. 2018 Sep 3;8:13164. doi: 10.1038/s41598-018-30702-4 (PMC6120868; doi:10.1038/s41598-018-30702-4)
Supplement: Supplementary file 5 — Suppl Table 3B-MARA clusters IL1 [file 41598_2018_30702_MOESM5_ESM.xlsx]

## Sheet: tf_prom
TF	Motif	Edge z-Score	Promoter
SP1	SP1	1.53551	chr10:102759545..102759593,+
MAZ	MAZ	1.51301	chr10:102759545..102759593,+
EGR1	EGR1..3	1.63862	chr10:102759545..102759593,+
NFKB1	NFKB1_REL_RELA	2.20609	chr10:104154246..104154347,+
RELA	NFKB1_REL_RELA	2.20609	chr10:104154246..104154347,+
NFKB1	NFKB1_REL_RELA	1.53737	chr10:104155455..104155479,+
RELA	NFKB1_REL_RELA	1.53737	chr10:104155455..104155479,+
NFKB1	NFKB1_REL_RELA	2.67863	chr10:104155480..104155534,+
RELA	NFKB1_REL_RELA	2.67863	chr10:104155480..104155534,+
NFKB1	NFKB1_REL_RELA	1.9298	chr10:104192322..104192379,-
RELA	NFKB1_REL_RELA	1.9298	chr10:104192322..104192379,-
MAZ	MAZ	1.52993	chr10:104474128..104474209,-
NFYA	NFY{A,B,C}	1.5565	chr10:104474128..104474209,-
NFYB	NFY{A,B,C}	1.5565	chr10:104474128..104474209,-
NFYC	NFY{A,B,C}	1.5565	chr10:104474128..104474209,-
NFKB1	NFKB1_REL_RELA	2.27743	chr10:105437909..105437989,-
RELA	NFKB1_REL_RELA	2.27743	chr10:105437909..105437989,-
IRF1	IRF1,2	1.64146	chr10:115439661..115439681,+
IRF2	IRF1,2	1.64146	chr10:115439661..115439681,+
ELK1	ELK1,4_GABP{A,B1}	1.63081	chr10:121652204..121652286,+
ELK4	ELK1,4_GABP{A,B1}	1.63081	chr10:121652204..121652286,+
GABPA	ELK1,4_GABP{A,B1}	1.63081	chr10:121652204..121652286,+
GABPB1	ELK1,4_GABP{A,B1}	1.63081	chr10:121652204..121652286,+
ELK1	ELK1,4_GABP{A,B1}	1.75297	chr10:12237836..12237900,-
ELK4	ELK1,4_GABP{A,B1}	1.75297	chr10:12237836..12237900,-
GABPA	ELK1,4_GABP{A,B1}	1.75297	chr10:12237836..12237900,-
GABPB1	ELK1,4_GABP{A,B1}	1.75297	chr10:12237836..12237900,-
ELK1	ELK1,4_GABP{A,B1}	1.84123	chr10:12238171..12238241,+
ELK4	ELK1,4_GABP{A,B1}	1.84123	chr10:12238171..12238241,+
GABPA	ELK1,4_GABP{A,B1}	1.84123	chr10:12238171..12238241,+
GABPB1	ELK1,4_GABP{A,B1}	1.84123	chr10:12238171..12238241,+
IRF1	IRF1,2	2.12811	chr10:122611224..122611295,+
IRF2	IRF1,2	2.12811	chr10:122611224..122611295,+
ZNF143	ZNF143	1.54269	chr10:124913880..124913927,+
ZNF143	ZNF143	1.50288	chr10:126150369..126150437,+
IRF1	IRF1,2	2.2671	chr10:128076861..128076899,-
IRF2	IRF1,2	2.2671	chr10:128076861..128076899,-
NFKB1	NFKB1_REL_RELA	2.91093	chr10:13142075..13142193,+
RELA	NFKB1_REL_RELA	2.91093	chr10:13142075..13142193,+
MEIS1	HOXA9_MEIS1	2.98482	chr10:13749543..13749575,-
TCF12	TAL1_TCF{3,4,12}	3.26962	chr10:14050463..14050515,-
TCF3	TAL1_TCF{3,4,12}	3.26962	chr10:14050463..14050515,-
TCF4	TAL1_TCF{3,4,12}	3.26962	chr10:14050463..14050515,-
TCF12	TAL1_TCF{3,4,12}	2.43651	chr10:14050522..14050584,-
TCF3	TAL1_TCF{3,4,12}	2.43651	chr10:14050522..14050584,-
TCF4	TAL1_TCF{3,4,12}	2.43651	chr10:14050522..14050584,-
SP1	SP1	1.62695	chr10:16859361..16859436,-
TBP	TBP	1.80944	chr10:17271266..17271286,+
NKX3-1	NKX3-1	1.90819	chr10:17275575..17275660,+
NFKB1	NFKB1_REL_RELA	1.876	chr10:18948311..18948417,+
RELA	NFKB1_REL_RELA	1.876	chr10:18948311..18948417,+
NKX3-1	NKX3-1	2.20366	chr10:24755416..24755470,+
IRF1	IRF1,2	1.91643	chr10:24836007..24836011,+
IRF2	IRF1,2	1.91643	chr10:24836007..24836011,+
ELF1	ELF1,2,4	1.57267	chr10:27443294..27443320,-
ELF2	ELF1,2,4	1.57267	chr10:27443294..27443320,-
ELF4	ELF1,2,4	1.57267	chr10:27443294..27443320,-
ELF1	ELF1,2,4	1.74714	chr10:27793209..27793247,+
ELF2	ELF1,2,4	1.74714	chr10:27793209..27793247,+
ELF4	ELF1,2,4	1.74714	chr10:27793209..27793247,+
NFKB1	NFKB1_REL_RELA	1.64561	chr10:30723105..30723122,+
RELA	NFKB1_REL_RELA	1.64561	chr10:30723105..30723122,+
MAZ	MAZ	1.52099	chr10:33247124..33247207,-
ELF1	ELF1,2,4	1.63677	chr10:43904608..43904640,-
ELF2	ELF1,2,4	1.63677	chr10:43904608..43904640,-
ELF4	ELF1,2,4	1.63677	chr10:43904608..43904640,-
IRF1	IRF1,2	1.8497	chr10:5726764..5726849,+
IRF2	IRF1,2	1.8497	chr10:5726764..5726849,+
ELK1	ELK1,4_GABP{A,B1}	1.54127	chr10:5726764..5726849,+
ELK4	ELK1,4_GABP{A,B1}	1.54127	chr10:5726764..5726849,+
GABPA	ELK1,4_GABP{A,B1}	1.54127	chr10:5726764..5726849,+
GABPB1	ELK1,4_GABP{A,B1}	1.54127	chr10:5726764..5726849,+
NFKB1	NFKB1_REL_RELA	2.62072	chr10:6130966..6131047,+
RELA	NFKB1_REL_RELA	2.62072	chr10:6130966..6131047,+
NFKB1	NFKB1_REL_RELA	2.33764	chr10:70847852..70847873,+
RELA	NFKB1_REL_RELA	2.33764	chr10:70847852..70847873,+
IRF1	IRF1,2	2.29538	chr10:70939983..70940040,+
IRF2	IRF1,2	2.29538	chr10:70939983..70940040,+
MZF1	MZF1	1.60677	chr10:71078595..71078677,+
SP1	SP1	1.75401	chr10:71930222..71930280,-
MAZ	MAZ	1.76794	chr10:71930222..71930280,-
ELF1	ELF1,2,4	2.03621	chr10:71930222..71930280,-
ELF2	ELF1,2,4	2.03621	chr10:71930222..71930280,-
ELF4	ELF1,2,4	2.03621	chr10:71930222..71930280,-
ELK1	ELK1,4_GABP{A,B1}	2.55329	chr10:71930222..71930280,-
ELK4	ELK1,4_GABP{A,B1}	2.55329	chr10:71930222..71930280,-
GABPA	ELK1,4_GABP{A,B1}	2.55329	chr10:71930222..71930280,-
GABPB1	ELK1,4_GABP{A,B1}	2.55329	chr10:71930222..71930280,-
ELK1	ELK1,4_GABP{A,B1}	1.60081	chr10:72163885..72163919,+
ELK4	ELK1,4_GABP{A,B1}	1.60081	chr10:72163885..72163919,+
GABPA	ELK1,4_GABP{A,B1}	1.60081	chr10:72163885..72163919,+
GABPB1	ELK1,4_GABP{A,B1}	1.60081	chr10:72163885..72163919,+
TBP	TBP	1.78705	chr10:74856613..74856631,-
ELK1	ELK1,4_GABP{A,B1}	1.5754	chr10:75504105..75504190,+
ELK4	ELK1,4_GABP{A,B1}	1.5754	chr10:75504105..75504190,+
GABPA	ELK1,4_GABP{A,B1}	1.5754	chr10:75504105..75504190,+
GABPB1	ELK1,4_GABP{A,B1}	1.5754	chr10:75504105..75504190,+
ELK1	ELK1,4_GABP{A,B1}	2.00025	chr10:7830125..7830151,+
ELK4	ELK1,4_GABP{A,B1}	2.00025	chr10:7830125..7830151,+
GABPA	ELK1,4_GABP{A,B1}	2.00025	chr10:7830125..7830151,+
GABPB1	ELK1,4_GABP{A,B1}	2.00025	chr10:7830125..7830151,+
ELK1	ELK1,4_GABP{A,B1}	1.67205	chr10:79789245..79789284,-
ELK4	ELK1,4_GABP{A,B1}	1.67205	chr10:79789245..79789284,-
GABPA	ELK1,4_GABP{A,B1}	1.67205	chr10:79789245..79789284,-
GABPB1	ELK1,4_GABP{A,B1}	1.67205	chr10:79789245..79789284,-
TCF12	TAL1_TCF{3,4,12}	1.77577	chr10:89705236..89705239,+
TCF3	TAL1_TCF{3,4,12}	1.77577	chr10:89705236..89705239,+
TCF4	TAL1_TCF{3,4,12}	1.77577	chr10:89705236..89705239,+
NFKB1	NFKB1_REL_RELA	2.18729	chr10:90750493..90750633,+
RELA	NFKB1_REL_RELA	2.18729	chr10:90750493..90750633,+
IRF1	IRF1,2	1.94808	chr10:91174314..91174403,+
IRF2	IRF1,2	1.94808	chr10:91174314..91174403,+
IRF1	IRF1,2	1.9844	chr10:95242044..95242072,-
IRF2	IRF1,2	1.9844	chr10:95242044..95242072,-
SP1	SP1	1.60568	chr10:97050749..97050772,-
MAZ	MAZ	1.59694	chr10:97050749..97050772,-
GTF2I	GTF2I	1.63216	chr10:97050749..97050772,-
NFKB1	NFKB1_REL_RELA	1.62616	chr11:102188181..102188222,+
RELA	NFKB1_REL_RELA	1.62616	chr11:102188181..102188222,+
IRF1	IRF1,2	3.63874	chr11:102217936..102218035,+
IRF2	IRF1,2	3.63874	chr11:102217936..102218035,+
TBP	TBP	2.16568	chr11:102714328..102714346,-
IRF1	IRF1,2	2.9801	chr11:102962874..102962927,-
IRF2	IRF1,2	2.9801	chr11:102962874..102962927,-
NFKB1	NFKB1_REL_RELA	2.75062	chr11:10476786..10476831,+
RELA	NFKB1_REL_RELA	2.75062	chr11:10476786..10476831,+
NFKB1	NFKB1_REL_RELA	1.70541	chr11:10476851..10476862,+
RELA	NFKB1_REL_RELA	1.70541	chr11:10476851..10476862,+
NFKB1	NFKB1_REL_RELA	1.59733	chr11:10476928..10476969,+
RELA	NFKB1_REL_RELA	1.59733	chr11:10476928..10476969,+
IRF1	IRF1,2	1.77881	chr11:104839260..104839327,-
IRF2	IRF1,2	1.77881	chr11:104839260..104839327,-
NFKB1	NFKB1_REL_RELA	1.66084	chr11:109963515..109963534,+
RELA	NFKB1_REL_RELA	1.66084	chr11:109963515..109963534,+
MAZ	MAZ	1.52677	chr11:117014993..117015017,+
ELK1	ELK1,4_GABP{A,B1}	1.85323	chr11:117014993..117015017,+
ELK4	ELK1,4_GABP{A,B1}	1.85323	chr11:117014993..117015017,+
GABPA	ELK1,4_GABP{A,B1}	1.85323	chr11:117014993..117015017,+
GABPB1	ELK1,4_GABP{A,B1}	1.85323	chr11:117014993..117015017,+
IRF1	IRF1,2	1.98499	chr11:117186946..117186981,-
IRF2	IRF1,2	1.98499	chr11:117186946..117186981,-
ELK1	ELK1,4_GABP{A,B1}	1.71366	chr11:118230287..118230361,+
ELK4	ELK1,4_GABP{A,B1}	1.71366	chr11:118230287..118230361,+
GABPA	ELK1,4_GABP{A,B1}	1.71366	chr11:118230287..118230361,+
GABPB1	ELK1,4_GABP{A,B1}	1.71366	chr11:118230287..118230361,+
ELK1	ELK1,4_GABP{A,B1}	1.94153	chr11:118443098..118443146,+
ELK4	ELK1,4_GABP{A,B1}	1.94153	chr11:118443098..118443146,+
GABPA	ELK1,4_GABP{A,B1}	1.94153	chr11:118443098..118443146,+
GABPB1	ELK1,4_GABP{A,B1}	1.94153	chr11:118443098..118443146,+
GTF2I	GTF2I	1.62028	chr11:118927817..118927862,-
SP1	SP1	1.89703	chr11:12030131..12030183,-
MAZ	MAZ	1.57684	chr11:12030131..12030183,-
TBP	TBP	1.70983	chr11:122932835..122932852,-
MAZ	MAZ	1.56823	chr11:12399071..12399185,+
ELK1	ELK1,4_GABP{A,B1}	1.55347	chr11:124492749..124492795,+
ELK4	ELK1,4_GABP{A,B1}	1.55347	chr11:124492749..124492795,+
GABPA	ELK1,4_GABP{A,B1}	1.55347	chr11:124492749..124492795,+
GABPB1	ELK1,4_GABP{A,B1}	1.55347	chr11:124492749..124492795,+
MZF1	MZF1	1.51455	chr11:128392085..128392232,-
NFKB1	NFKB1_REL_RELA	2.73087	chr11:128392085..128392232,-
RELA	NFKB1_REL_RELA	2.73087	chr11:128392085..128392232,-
NFKB1	NFKB1_REL_RELA	1.78169	chr11:128392273..128392308,-
RELA	NFKB1_REL_RELA	1.78169	chr11:128392273..128392308,-
ELK1	ELK1,4_GABP{A,B1}	2.24819	chr11:129939779..129939801,+
ELK4	ELK1,4_GABP{A,B1}	2.24819	chr11:129939779..129939801,+
GABPA	ELK1,4_GABP{A,B1}	2.24819	chr11:129939779..129939801,+
GABPB1	ELK1,4_GABP{A,B1}	2.24819	chr11:129939779..129939801,+
ELK1	ELK1,4_GABP{A,B1}	1.52355	chr11:130786333..130786399,-
ELK4	ELK1,4_GABP{A,B1}	1.52355	chr11:130786333..130786399,-
GABPA	ELK1,4_GABP{A,B1}	1.52355	chr11:130786333..130786399,-
GABPB1	ELK1,4_GABP{A,B1}	1.52355	chr11:130786333..130786399,-
SP1	SP1	1.62317	chr11:16760161..16760231,+
ZNF143	ZNF143	1.87921	chr11:16760161..16760231,+
NFKB1	NFKB1_REL_RELA	1.61769	chr11:18287801..18287818,+
RELA	NFKB1_REL_RELA	1.61769	chr11:18287801..18287818,+
TCF12	TAL1_TCF{3,4,12}	2.0479	chr11:32112459..32112518,+
TCF3	TAL1_TCF{3,4,12}	2.0479	chr11:32112459..32112518,+
TCF4	TAL1_TCF{3,4,12}	2.0479	chr11:32112459..32112518,+
TCF12	TAL1_TCF{3,4,12}	2.83049	chr11:32112576..32112600,+
TCF3	TAL1_TCF{3,4,12}	2.83049	chr11:32112576..32112600,+
TCF4	TAL1_TCF{3,4,12}	2.83049	chr11:32112576..32112600,+
ELF1	ELF1,2,4	1.66339	chr11:32605350..32605410,+
ELF2	ELF1,2,4	1.66339	chr11:32605350..32605410,+
ELF4	ELF1,2,4	1.66339	chr11:32605350..32605410,+
ELK1	ELK1,4_GABP{A,B1}	1.98895	chr11:32605350..32605410,+
ELK4	ELK1,4_GABP{A,B1}	1.98895	chr11:32605350..32605410,+
GABPA	ELK1,4_GABP{A,B1}	1.98895	chr11:32605350..32605410,+
GABPB1	ELK1,4_GABP{A,B1}	1.98895	chr11:32605350..32605410,+
IRF1	IRF1,2	1.83233	chr11:33183007..33183046,-
IRF2	IRF1,2	1.83233	chr11:33183007..33183046,-
NKX3-1	NKX3-1	1.9335	chr11:33758004..33758013,-
NFKB1	NFKB1_REL_RELA	1.788	chr11:34642612..34642646,+
RELA	NFKB1_REL_RELA	1.788	chr11:34642612..34642646,+
TBP	TBP	1.77735	chr11:35160709..35160726,+
NFKB1	NFKB1_REL_RELA	2.80002	chr11:35547154..35547191,-
RELA	NFKB1_REL_RELA	2.80002	chr11:35547154..35547191,-
IRF1	IRF1,2	1.89455	chr11:4414880..4414953,-
IRF2	IRF1,2	1.89455	chr11:4414880..4414953,-
NFKB1	NFKB1_REL_RELA	1.64734	chr11:46299539..46299620,+
RELA	NFKB1_REL_RELA	1.64734	chr11:46299539..46299620,+
MZF1	MZF1	1.66915	chr11:46722117..46722183,-
ELK1	ELK1,4_GABP{A,B1}	1.52854	chr11:57103327..57103372,-
ELK4	ELK1,4_GABP{A,B1}	1.52854	chr11:57103327..57103372,-
GABPA	ELK1,4_GABP{A,B1}	1.52854	chr11:57103327..57103372,-
GABPB1	ELK1,4_GABP{A,B1}	1.52854	chr11:57103327..57103372,-
IRF1	IRF1,2	2.71916	chr11:5711010..5711105,+
IRF2	IRF1,2	2.71916	chr11:5711010..5711105,+
NFKB1	NFKB1_REL_RELA	2.05044	chr11:58345226..58345262,+
RELA	NFKB1_REL_RELA	2.05044	chr11:58345226..58345262,+
FOXP1	FOXP1	1.6777	chr11:59578202..59578274,-
IRF1	IRF1,2	1.60749	chr11:60681611..60681706,+
IRF2	IRF1,2	1.60749	chr11:60681611..60681706,+
MZF1	MZF1	1.61621	chr11:62341318..62341402,-
ELK1	ELK1,4_GABP{A,B1}	1.91469	chr11:62432641..62432709,-
ELK4	ELK1,4_GABP{A,B1}	1.91469	chr11:62432641..62432709,-
GABPA	ELK1,4_GABP{A,B1}	1.91469	chr11:62432641..62432709,-
GABPB1	ELK1,4_GABP{A,B1}	1.91469	chr11:62432641..62432709,-
NFKB1	NFKB1_REL_RELA	1.5635	chr11:62494623..62494700,-
RELA	NFKB1_REL_RELA	1.5635	chr11:62494623..62494700,-
MAZ	MAZ	1.50345	chr11:63448962..63448982,+
NFKB1	NFKB1_REL_RELA	1.83535	chr11:64008525..64008585,+
RELA	NFKB1_REL_RELA	1.83535	chr11:64008525..64008585,+
TBP	TBP	1.78289	chr11:64646086..64646101,-
NKX3-1	NKX3-1	1.88472	chr11:65266507..65266522,+
ELK1	ELK1,4_GABP{A,B1}	1.6396	chr11:65337923..65337959,+
ELK4	ELK1,4_GABP{A,B1}	1.6396	chr11:65337923..65337959,+
GABPA	ELK1,4_GABP{A,B1}	1.6396	chr11:65337923..65337959,+
GABPB1	ELK1,4_GABP{A,B1}	1.6396	chr11:65337923..65337959,+
IRF1	IRF1,2	1.695	chr11:65381643..65381767,-
IRF2	IRF1,2	1.695	chr11:65381643..65381767,-
ZNF143	ZNF143	1.63868	chr11:65819813..65819855,+
ELK1	ELK1,4_GABP{A,B1}	2.17791	chr11:65819813..65819855,+
ELK4	ELK1,4_GABP{A,B1}	2.17791	chr11:65819813..65819855,+
GABPA	ELK1,4_GABP{A,B1}	2.17791	chr11:65819813..65819855,+
GABPB1	ELK1,4_GABP{A,B1}	2.17791	chr11:65819813..65819855,+
TBP	TBP	1.73082	chr11:66406149..66406184,+
MEIS1	HOXA9_MEIS1	4.30473	chr11:67374365..67374437,+
ELK1	ELK1,4_GABP{A,B1}	1.52139	chr11:68039364..68039457,-
ELK4	ELK1,4_GABP{A,B1}	1.52139	chr11:68039364..68039457,-
GABPA	ELK1,4_GABP{A,B1}	1.52139	chr11:68039364..68039457,-
GABPB1	ELK1,4_GABP{A,B1}	1.52139	chr11:68039364..68039457,-
SP1	SP1	1.55358	chr11:69455914..69455932,+
ELK1	ELK1,4_GABP{A,B1}	1.74675	chr11:70244624..70244696,+
ELK4	ELK1,4_GABP{A,B1}	1.74675	chr11:70244624..70244696,+
GABPA	ELK1,4_GABP{A,B1}	1.74675	chr11:70244624..70244696,+
GABPB1	ELK1,4_GABP{A,B1}	1.74675	chr11:70244624..70244696,+
TBP	TBP	1.74526	chr11:75110555..75110574,+
SP1	SP1	1.63272	chr11:85780086..85780161,-
MEIS1	HOXA9_MEIS1	2.47966	chr11:86013257..86013298,+
MEIS1	HOXA9_MEIS1	1.9519	chr11:86013299..86013362,+
SP1	SP1	1.53855	chr11:86511569..86511599,+
IRF1	IRF1,2	2.09893	chr11:93862245..93862344,+
IRF2	IRF1,2	2.09893	chr11:93862245..93862344,+
ELK1	ELK1,4_GABP{A,B1}	1.56683	chr11:94706705..94706746,-
ELK4	ELK1,4_GABP{A,B1}	1.56683	chr11:94706705..94706746,-
GABPA	ELK1,4_GABP{A,B1}	1.56683	chr11:94706705..94706746,-
GABPB1	ELK1,4_GABP{A,B1}	1.56683	chr11:94706705..94706746,-
NFKB1	NFKB1_REL_RELA	2.08175	chr11:96076334..96076419,-
RELA	NFKB1_REL_RELA	2.08175	chr11:96076334..96076419,-
IRF1	IRF1,2	1.77855	chr12:102271137..102271164,+
IRF2	IRF1,2	1.77855	chr12:102271137..102271164,+
NFKB1	NFKB1_REL_RELA	1.79437	chr12:102271137..102271164,+
RELA	NFKB1_REL_RELA	1.79437	chr12:102271137..102271164,+
IRF1	IRF1,2	2.11416	chr12:102271348..102271376,+
IRF2	IRF1,2	2.11416	chr12:102271348..102271376,+
IRF1	IRF1,2	2.48872	chr12:102271387..102271426,+
IRF2	IRF1,2	2.48872	chr12:102271387..102271426,+
IRF1	IRF1,2	2.74728	chr12:102271436..102271486,+
IRF2	IRF1,2	2.74728	chr12:102271436..102271486,+
IRF1	IRF1,2	1.91746	chr12:102271492..102271516,+
IRF2	IRF1,2	1.91746	chr12:102271492..102271516,+
MZF1	MZF1	1.75634	chr12:104324152..104324196,+
MZF1	MZF1	1.64484	chr12:104324239..104324284,+
SP1	SP1	1.6572	chr12:105724444..105724510,+
SP1	SP1	1.65027	chr12:105724613..105724666,+
EGR1	EGR1..3	1.58926	chr12:105724613..105724666,+
NFYA	NFY{A,B,C}	1.68967	chr12:105724613..105724666,+
NFYB	NFY{A,B,C}	1.68967	chr12:105724613..105724666,+
NFYC	NFY{A,B,C}	1.68967	chr12:105724613..105724666,+
SP1	SP1	1.8083	chr12:109125285..109125315,-
NFYA	NFY{A,B,C}	1.57219	chr12:109125285..109125315,-
NFYB	NFY{A,B,C}	1.57219	chr12:109125285..109125315,-
NFYC	NFY{A,B,C}	1.57219	chr12:109125285..109125315,-
MZF1	MZF1	1.68403	chr12:110719036..110719113,+
ELF1	ELF1,2,4	1.52487	chr12:112847354..112847457,-
ELF2	ELF1,2,4	1.52487	chr12:112847354..112847457,-
ELF4	ELF1,2,4	1.52487	chr12:112847354..112847457,-
ELK1	ELK1,4_GABP{A,B1}	1.77112	chr12:112847354..112847457,-
ELK4	ELK1,4_GABP{A,B1}	1.77112	chr12:112847354..112847457,-
GABPA	ELK1,4_GABP{A,B1}	1.77112	chr12:112847354..112847457,-
GABPB1	ELK1,4_GABP{A,B1}	1.77112	chr12:112847354..112847457,-
SP1	SP1	1.81707	chr12:11323754..11323869,+
FOXP1	FOXP1	1.52523	chr12:120972147..120972167,+
EGR1	EGR1..3	1.61055	chr12:124069070..124069106,+
TBP	TBP	1.67806	chr12:125399192..125399198,-
ELK1	ELK1,4_GABP{A,B1}	1.75525	chr12:12966271..12966302,+
ELK4	ELK1,4_GABP{A,B1}	1.75525	chr12:12966271..12966302,+
GABPA	ELK1,4_GABP{A,B1}	1.75525	chr12:12966271..12966302,+
GABPB1	ELK1,4_GABP{A,B1}	1.75525	chr12:12966271..12966302,+
ELK1	ELK1,4_GABP{A,B1}	1.57215	chr12:16035307..16035352,+
ELK4	ELK1,4_GABP{A,B1}	1.57215	chr12:16035307..16035352,+
GABPA	ELK1,4_GABP{A,B1}	1.57215	chr12:16035307..16035352,+
GABPB1	ELK1,4_GABP{A,B1}	1.57215	chr12:16035307..16035352,+
MEIS1	HOXA9_MEIS1	2.77453	chr12:20704366..20704465,+
MEIS1	HOXA9_MEIS1	2.06991	chr12:20704431..20704455,-
MEIS1	HOXA9_MEIS1	1.70594	chr12:22839812..22839816,+
ELK1	ELK1,4_GABP{A,B1}	1.668	chr12:42719947..42719983,+
ELK4	ELK1,4_GABP{A,B1}	1.668	chr12:42719947..42719983,+
GABPA	ELK1,4_GABP{A,B1}	1.668	chr12:42719947..42719983,+
GABPB1	ELK1,4_GABP{A,B1}	1.668	chr12:42719947..42719983,+
TCF12	TAL1_TCF{3,4,12}	2.54604	chr12:4410648..4410662,+
TCF3	TAL1_TCF{3,4,12}	2.54604	chr12:4410648..4410662,+
TCF4	TAL1_TCF{3,4,12}	2.54604	chr12:4410648..4410662,+
ZNF143	ZNF143	1.50461	chr12:4758264..4758314,+
GTF2I	GTF2I	1.59312	chr12:49351229..49351282,-
ELK1	ELK1,4_GABP{A,B1}	1.70951	chr12:49351229..49351282,-
ELK4	ELK1,4_GABP{A,B1}	1.70951	chr12:49351229..49351282,-
GABPA	ELK1,4_GABP{A,B1}	1.70951	chr12:49351229..49351282,-
GABPB1	ELK1,4_GABP{A,B1}	1.70951	chr12:49351229..49351282,-
SP1	SP1	1.66775	chr12:49525175..49525180,-
TBP	TBP	2.66659	chr12:49582837..49582875,-
IRF1	IRF1,2	2.81118	chr12:49961883..49961933,-
IRF2	IRF1,2	2.81118	chr12:49961883..49961933,-
ELK1	ELK1,4_GABP{A,B1}	2.24928	chr12:50135333..50135346,+
ELK4	ELK1,4_GABP{A,B1}	2.24928	chr12:50135333..50135346,+
GABPA	ELK1,4_GABP{A,B1}	2.24928	chr12:50135333..50135346,+
GABPB1	ELK1,4_GABP{A,B1}	2.24928	chr12:50135333..50135346,+
SP1	SP1	1.60141	chr12:50135352..50135356,+
ELK1	ELK1,4_GABP{A,B1}	1.8044	chr12:50135352..50135356,+
ELK4	ELK1,4_GABP{A,B1}	1.8044	chr12:50135352..50135356,+
GABPA	ELK1,4_GABP{A,B1}	1.8044	chr12:50135352..50135356,+
GABPB1	ELK1,4_GABP{A,B1}	1.8044	chr12:50135352..50135356,+
IRF1	IRF1,2	2.53109	chr12:50478977..50479040,+
IRF2	IRF1,2	2.53109	chr12:50478977..50479040,+
IRF1	IRF1,2	1.86751	chr12:50616382..50616505,-
IRF2	IRF1,2	1.86751	chr12:50616382..50616505,-
ELK1	ELK1,4_GABP{A,B1}	1.63988	chr12:51632600..51632620,+
ELK4	ELK1,4_GABP{A,B1}	1.63988	chr12:51632600..51632620,+
GABPA	ELK1,4_GABP{A,B1}	1.63988	chr12:51632600..51632620,+
GABPB1	ELK1,4_GABP{A,B1}	1.63988	chr12:51632600..51632620,+
SP1	SP1	1.51721	chr12:56498312..56498413,+
SP1	SP1	1.70628	chr12:65153175..65153229,-
EGR1	EGR1..3	1.56016	chr12:65153175..65153229,-
IRF1	IRF1,2	2.32995	chr12:6561190..6561312,+
IRF2	IRF1,2	2.32995	chr12:6561190..6561312,+
NFKB1	NFKB1_REL_RELA	1.96998	chr12:6561190..6561312,+
RELA	NFKB1_REL_RELA	1.96998	chr12:6561190..6561312,+
NFKB1	NFKB1_REL_RELA	2.68346	chr12:65672443..65672553,+
RELA	NFKB1_REL_RELA	2.68346	chr12:65672443..65672553,+
ELF1	ELF1,2,4	1.57788	chr12:66563728..66563784,-
ELF2	ELF1,2,4	1.57788	chr12:66563728..66563784,-
ELF4	ELF1,2,4	1.57788	chr12:66563728..66563784,-
ELK1	ELK1,4_GABP{A,B1}	1.81604	chr12:66563728..66563784,-
ELK4	ELK1,4_GABP{A,B1}	1.81604	chr12:66563728..66563784,-
GABPA	ELK1,4_GABP{A,B1}	1.81604	chr12:66563728..66563784,-
GABPB1	ELK1,4_GABP{A,B1}	1.81604	chr12:66563728..66563784,-
NFKB1	NFKB1_REL_RELA	1.81522	chr12:6716537..6716557,-
RELA	NFKB1_REL_RELA	1.81522	chr12:6716537..6716557,-
NFKB1	NFKB1_REL_RELA	2.22034	chr12:6875684..6875720,+
RELA	NFKB1_REL_RELA	2.22034	chr12:6875684..6875720,+
ELF1	ELF1,2,4	1.52341	chr12:7053172..7053197,+
ELF2	ELF1,2,4	1.52341	chr12:7053172..7053197,+
ELF4	ELF1,2,4	1.52341	chr12:7053172..7053197,+
ELK1	ELK1,4_GABP{A,B1}	2.07884	chr12:7053172..7053197,+
ELK4	ELK1,4_GABP{A,B1}	2.07884	chr12:7053172..7053197,+
GABPA	ELK1,4_GABP{A,B1}	2.07884	chr12:7053172..7053197,+
GABPB1	ELK1,4_GABP{A,B1}	2.07884	chr12:7053172..7053197,+
IRF1	IRF1,2	1.70041	chr12:7245018..7245073,-
IRF2	IRF1,2	1.70041	chr12:7245018..7245073,-
NFKB1	NFKB1_REL_RELA	2.82208	chr12:76425368..76425384,-
RELA	NFKB1_REL_RELA	2.82208	chr12:76425368..76425384,-
IRF1	IRF1,2	1.8477	chr12:78334017..78334054,+
IRF2	IRF1,2	1.8477	chr12:78334017..78334054,+
IRF1	IRF1,2	2.37191	chr12:78334061..78334110,+
IRF2	IRF1,2	2.37191	chr12:78334061..78334110,+
TBP	TBP	2.14297	chr12:92539614..92539630,-
ELK1	ELK1,4_GABP{A,B1}	2.32856	chr12:93835665..93835750,-
ELK4	ELK1,4_GABP{A,B1}	2.32856	chr12:93835665..93835750,-
GABPA	ELK1,4_GABP{A,B1}	2.32856	chr12:93835665..93835750,-
GABPB1	ELK1,4_GABP{A,B1}	2.32856	chr12:93835665..93835750,-
ELK1	ELK1,4_GABP{A,B1}	1.5762	chr12:95867919..95867951,+
ELK4	ELK1,4_GABP{A,B1}	1.5762	chr12:95867919..95867951,+
GABPA	ELK1,4_GABP{A,B1}	1.5762	chr12:95867919..95867951,+
GABPB1	ELK1,4_GABP{A,B1}	1.5762	chr12:95867919..95867951,+
ELK1	ELK1,4_GABP{A,B1}	1.63255	chr13:113862948..113863016,-
ELK4	ELK1,4_GABP{A,B1}	1.63255	chr13:113862948..113863016,-
GABPA	ELK1,4_GABP{A,B1}	1.63255	chr13:113862948..113863016,-
GABPB1	ELK1,4_GABP{A,B1}	1.63255	chr13:113862948..113863016,-
ELK1	ELK1,4_GABP{A,B1}	1.63403	chr13:29233218..29233332,+
ELK4	ELK1,4_GABP{A,B1}	1.63403	chr13:29233218..29233332,+
GABPA	ELK1,4_GABP{A,B1}	1.63403	chr13:29233218..29233332,+
GABPB1	ELK1,4_GABP{A,B1}	1.63403	chr13:29233218..29233332,+
NFKB1	NFKB1_REL_RELA	2.03395	chr13:31736027..31736053,-
RELA	NFKB1_REL_RELA	2.03395	chr13:31736027..31736053,-
NFKB1	NFKB1_REL_RELA	1.87412	chr13:31736073..31736092,-
RELA	NFKB1_REL_RELA	1.87412	chr13:31736073..31736092,-
ELK1	ELK1,4_GABP{A,B1}	2.08703	chr13:38923959..38924034,+
ELK4	ELK1,4_GABP{A,B1}	2.08703	chr13:38923959..38924034,+
GABPA	ELK1,4_GABP{A,B1}	2.08703	chr13:38923959..38924034,+
GABPB1	ELK1,4_GABP{A,B1}	2.08703	chr13:38923959..38924034,+
NKX3-1	NKX3-1	2.63935	chr13:38936617..38936621,+
ELK1	ELK1,4_GABP{A,B1}	1.79694	chr13:45915315..45915321,-
ELK4	ELK1,4_GABP{A,B1}	1.79694	chr13:45915315..45915321,-
GABPA	ELK1,4_GABP{A,B1}	1.79694	chr13:45915315..45915321,-
GABPB1	ELK1,4_GABP{A,B1}	1.79694	chr13:45915315..45915321,-
NFKB1	NFKB1_REL_RELA	2.06848	chr13:97874578..97874594,+
RELA	NFKB1_REL_RELA	2.06848	chr13:97874578..97874594,+
ELF1	ELF1,2,4	1.72653	chr14:102553371..102553389,-
ELF2	ELF1,2,4	1.72653	chr14:102553371..102553389,-
ELF4	ELF1,2,4	1.72653	chr14:102553371..102553389,-
NFKB1	NFKB1_REL_RELA	2.60277	chr14:103243813..103243954,+
RELA	NFKB1_REL_RELA	2.60277	chr14:103243813..103243954,+
NFKB1	NFKB1_REL_RELA	1.54335	chr14:103589789..103589804,+
RELA	NFKB1_REL_RELA	1.54335	chr14:103589789..103589804,+
ZNF143	ZNF143	1.62212	chr14:104095524..104095576,+
MZF1	MZF1	1.67446	chr14:105155925..105155979,+
MZF1	MZF1	1.69941	chr14:23340941..23341004,+
SP1	SP1	1.68436	chr14:23341013..23341067,+
MAZ	MAZ	1.56775	chr14:23341013..23341067,+
MZF1	MZF1	1.67786	chr14:23341013..23341067,+
IRF1	IRF1,2	1.52249	chr14:24605389..24605446,+
IRF2	IRF1,2	1.52249	chr14:24605389..24605446,+
IRF1	IRF1,2	2.64386	chr14:24615805..24615834,-
IRF2	IRF1,2	2.64386	chr14:24615805..24615834,-
ELK1	ELK1,4_GABP{A,B1}	1.85806	chr14:24664776..24664904,-
ELK4	ELK1,4_GABP{A,B1}	1.85806	chr14:24664776..24664904,-
GABPA	ELK1,4_GABP{A,B1}	1.85806	chr14:24664776..24664904,-
GABPB1	ELK1,4_GABP{A,B1}	1.85806	chr14:24664776..24664904,-
IRF1	IRF1,2	2.30188	chr14:35452169..35452255,+
IRF2	IRF1,2	2.30188	chr14:35452169..35452255,+
ELK1	ELK1,4_GABP{A,B1}	1.95402	chr14:35452169..35452255,+
ELK4	ELK1,4_GABP{A,B1}	1.95402	chr14:35452169..35452255,+
GABPA	ELK1,4_GABP{A,B1}	1.95402	chr14:35452169..35452255,+
GABPB1	ELK1,4_GABP{A,B1}	1.95402	chr14:35452169..35452255,+
ELK1	ELK1,4_GABP{A,B1}	1.54367	chr14:35515444..35515498,+
ELK4	ELK1,4_GABP{A,B1}	1.54367	chr14:35515444..35515498,+
GABPA	ELK1,4_GABP{A,B1}	1.54367	chr14:35515444..35515498,+
GABPB1	ELK1,4_GABP{A,B1}	1.54367	chr14:35515444..35515498,+
ELK1	ELK1,4_GABP{A,B1}	1.52055	chr14:35515684..35515710,+
ELK4	ELK1,4_GABP{A,B1}	1.52055	chr14:35515684..35515710,+
GABPA	ELK1,4_GABP{A,B1}	1.52055	chr14:35515684..35515710,+
GABPB1	ELK1,4_GABP{A,B1}	1.52055	chr14:35515684..35515710,+
ELF1	ELF1,2,4	1.82799	chr14:35761580..35761664,+
ELF2	ELF1,2,4	1.82799	chr14:35761580..35761664,+
ELF4	ELF1,2,4	1.82799	chr14:35761580..35761664,+
ELK1	ELK1,4_GABP{A,B1}	1.99534	chr14:35761580..35761664,+
ELK4	ELK1,4_GABP{A,B1}	1.99534	chr14:35761580..35761664,+
GABPA	ELK1,4_GABP{A,B1}	1.99534	chr14:35761580..35761664,+
GABPB1	ELK1,4_GABP{A,B1}	1.99534	chr14:35761580..35761664,+
NFKB1	NFKB1_REL_RELA	2.2653	chr14:35872962..35873025,-
RELA	NFKB1_REL_RELA	2.2653	chr14:35872962..35873025,-
NFKB1	NFKB1_REL_RELA	2.01087	chr14:35873947..35873965,-
RELA	NFKB1_REL_RELA	2.01087	chr14:35873947..35873965,-
NFKB1	NFKB1_REL_RELA	3.44872	chr14:51706923..51707006,+
RELA	NFKB1_REL_RELA	3.44872	chr14:51706923..51707006,+
ELK1	ELK1,4_GABP{A,B1}	2.07191	chr14:51706923..51707006,+
ELK4	ELK1,4_GABP{A,B1}	2.07191	chr14:51706923..51707006,+
GABPA	ELK1,4_GABP{A,B1}	2.07191	chr14:51706923..51707006,+
GABPB1	ELK1,4_GABP{A,B1}	2.07191	chr14:51706923..51707006,+
ELF1	ELF1,2,4	1.57149	chr14:54955658..54955707,-
ELF2	ELF1,2,4	1.57149	chr14:54955658..54955707,-
ELF4	ELF1,2,4	1.57149	chr14:54955658..54955707,-
ELK1	ELK1,4_GABP{A,B1}	1.53955	chr14:57735725..57735836,+
ELK4	ELK1,4_GABP{A,B1}	1.53955	chr14:57735725..57735836,+
GABPA	ELK1,4_GABP{A,B1}	1.53955	chr14:57735725..57735836,+
GABPB1	ELK1,4_GABP{A,B1}	1.53955	chr14:57735725..57735836,+
ELK1	ELK1,4_GABP{A,B1}	1.7791	chr14:59951206..59951276,+
ELK4	ELK1,4_GABP{A,B1}	1.7791	chr14:59951206..59951276,+
GABPA	ELK1,4_GABP{A,B1}	1.7791	chr14:59951206..59951276,+
GABPB1	ELK1,4_GABP{A,B1}	1.7791	chr14:59951206..59951276,+
ELK1	ELK1,4_GABP{A,B1}	1.62115	chr14:67826486..67826530,-
ELK4	ELK1,4_GABP{A,B1}	1.62115	chr14:67826486..67826530,-
GABPA	ELK1,4_GABP{A,B1}	1.62115	chr14:67826486..67826530,-
GABPB1	ELK1,4_GABP{A,B1}	1.62115	chr14:67826486..67826530,-
ELK1	ELK1,4_GABP{A,B1}	1.70392	chr14:67826538..67826565,-
ELK4	ELK1,4_GABP{A,B1}	1.70392	chr14:67826538..67826565,-
GABPA	ELK1,4_GABP{A,B1}	1.70392	chr14:67826538..67826565,-
GABPB1	ELK1,4_GABP{A,B1}	1.70392	chr14:67826538..67826565,-
ELK1	ELK1,4_GABP{A,B1}	1.71119	chr14:73603140..73603255,+
ELK4	ELK1,4_GABP{A,B1}	1.71119	chr14:73603140..73603255,+
GABPA	ELK1,4_GABP{A,B1}	1.71119	chr14:73603140..73603255,+
GABPB1	ELK1,4_GABP{A,B1}	1.71119	chr14:73603140..73603255,+
ELK1	ELK1,4_GABP{A,B1}	1.92267	chr14:75348600..75348656,+
ELK4	ELK1,4_GABP{A,B1}	1.92267	chr14:75348600..75348656,+
GABPA	ELK1,4_GABP{A,B1}	1.92267	chr14:75348600..75348656,+
GABPB1	ELK1,4_GABP{A,B1}	1.92267	chr14:75348600..75348656,+
ELK1	ELK1,4_GABP{A,B1}	1.75959	chr14:75593708..75593769,-
ELK4	ELK1,4_GABP{A,B1}	1.75959	chr14:75593708..75593769,-
GABPA	ELK1,4_GABP{A,B1}	1.75959	chr14:75593708..75593769,-
GABPB1	ELK1,4_GABP{A,B1}	1.75959	chr14:75593708..75593769,-
ELK1	ELK1,4_GABP{A,B1}	1.66331	chr14:82000140..82000229,-
ELK4	ELK1,4_GABP{A,B1}	1.66331	chr14:82000140..82000229,-
GABPA	ELK1,4_GABP{A,B1}	1.66331	chr14:82000140..82000229,-
GABPB1	ELK1,4_GABP{A,B1}	1.66331	chr14:82000140..82000229,-
SP1	SP1	1.69434	chr14:90863364..90863382,+
NKX3-1	NKX3-1	2.57998	chr14:92413748..92413762,-
NKX3-1	NKX3-1	1.54738	chr14:92413764..92413794,-
NKX3-1	NKX3-1	1.5629	chr14:94492674..94492733,+
MZF1	MZF1	1.61062	chr14:96968707..96968788,+
NFKB1	NFKB1_REL_RELA	4.1056	chr15:33010194..33010211,+
RELA	NFKB1_REL_RELA	4.1056	chr15:33010194..33010211,+
NFKB1	NFKB1_REL_RELA	2.12694	chr15:34394040..34394088,-
RELA	NFKB1_REL_RELA	2.12694	chr15:34394040..34394088,-
ELK1	ELK1,4_GABP{A,B1}	2.24854	chr15:34517194..34517246,+
ELK4	ELK1,4_GABP{A,B1}	2.24854	chr15:34517194..34517246,+
GABPA	ELK1,4_GABP{A,B1}	2.24854	chr15:34517194..34517246,+
GABPB1	ELK1,4_GABP{A,B1}	2.24854	chr15:34517194..34517246,+
ELK1	ELK1,4_GABP{A,B1}	1.86341	chr15:34517251..34517276,+
ELK4	ELK1,4_GABP{A,B1}	1.86341	chr15:34517251..34517276,+
GABPA	ELK1,4_GABP{A,B1}	1.86341	chr15:34517251..34517276,+
GABPB1	ELK1,4_GABP{A,B1}	1.86341	chr15:34517251..34517276,+
SP1	SP1	1.52175	chr15:39873268..39873287,+
EGR1	EGR1..3	1.79083	chr15:39873268..39873287,+
TBP	TBP	1.70089	chr15:39873268..39873287,+
NFKB1	NFKB1_REL_RELA	1.95639	chr15:39876566..39876609,-
RELA	NFKB1_REL_RELA	1.95639	chr15:39876566..39876609,-
NKX3-1	NKX3-1	2.27491	chr15:39882038..39882106,-
TCF12	TAL1_TCF{3,4,12}	2.33473	chr15:39885197..39885322,+
TCF3	TAL1_TCF{3,4,12}	2.33473	chr15:39885197..39885322,+
TCF4	TAL1_TCF{3,4,12}	2.33473	chr15:39885197..39885322,+
IRF1	IRF1,2	1.65906	chr15:39889279..39889395,+
IRF2	IRF1,2	1.65906	chr15:39889279..39889395,+
ELF1	ELF1,2,4	1.67363	chr15:40331356..40331387,-
ELF2	ELF1,2,4	1.67363	chr15:40331356..40331387,-
ELF4	ELF1,2,4	1.67363	chr15:40331356..40331387,-
ELK1	ELK1,4_GABP{A,B1}	1.90206	chr15:40331356..40331387,-
ELK4	ELK1,4_GABP{A,B1}	1.90206	chr15:40331356..40331387,-
GABPA	ELK1,4_GABP{A,B1}	1.90206	chr15:40331356..40331387,-
GABPB1	ELK1,4_GABP{A,B1}	1.90206	chr15:40331356..40331387,-
SP1	SP1	1.56329	chr15:41523417..41523529,+
NKX3-1	NKX3-1	2.01193	chr15:43809797..43809860,+
SP1	SP1	1.90993	chr15:44038609..44038643,+
NFYA	NFY{A,B,C}	1.87753	chr15:44038609..44038643,+
NFYB	NFY{A,B,C}	1.87753	chr15:44038609..44038643,+
NFYC	NFY{A,B,C}	1.87753	chr15:44038609..44038643,+
ELK1	ELK1,4_GABP{A,B1}	2.52338	chr15:44038609..44038643,+
ELK4	ELK1,4_GABP{A,B1}	2.52338	chr15:44038609..44038643,+
GABPA	ELK1,4_GABP{A,B1}	2.52338	chr15:44038609..44038643,+
GABPB1	ELK1,4_GABP{A,B1}	2.52338	chr15:44038609..44038643,+
ELK1	ELK1,4_GABP{A,B1}	1.62553	chr15:44092784..44092823,+
ELK4	ELK1,4_GABP{A,B1}	1.62553	chr15:44092784..44092823,+
GABPA	ELK1,4_GABP{A,B1}	1.62553	chr15:44092784..44092823,+
GABPB1	ELK1,4_GABP{A,B1}	1.62553	chr15:44092784..44092823,+
ELK1	ELK1,4_GABP{A,B1}	1.68594	chr15:44580899..44580947,+
ELK4	ELK1,4_GABP{A,B1}	1.68594	chr15:44580899..44580947,+
GABPA	ELK1,4_GABP{A,B1}	1.68594	chr15:44580899..44580947,+
GABPB1	ELK1,4_GABP{A,B1}	1.68594	chr15:44580899..44580947,+
IRF1	IRF1,2	3.4841	chr15:45003704..45003724,+
IRF2	IRF1,2	3.4841	chr15:45003704..45003724,+
NFKB1	NFKB1_REL_RELA	3.12657	chr15:45003704..45003724,+
RELA	NFKB1_REL_RELA	3.12657	chr15:45003704..45003724,+
TBP	TBP	2.79568	chr15:45003704..45003724,+
NKX3-1	NKX3-1	2.69816	chr15:48937853..48937881,-
NKX3-1	NKX3-1	1.84261	chr15:48937884..48937933,-
NFKB1	NFKB1_REL_RELA	2.42222	chr15:52311403..52311461,+
RELA	NFKB1_REL_RELA	2.42222	chr15:52311403..52311461,+
NFKB1	NFKB1_REL_RELA	1.51819	chr15:56207566..56207594,-
RELA	NFKB1_REL_RELA	1.51819	chr15:56207566..56207594,-
MZF1	MZF1	1.52053	chr15:59041768..59041950,-
MZF1	MZF1	1.71939	chr15:63334938..63334957,+
ELF1	ELF1,2,4	1.69007	chr15:66161802..66161866,+
ELF2	ELF1,2,4	1.69007	chr15:66161802..66161866,+
ELF4	ELF1,2,4	1.69007	chr15:66161802..66161866,+
MZF1	MZF1	1.5182	chr15:73925651..73925773,-
MEIS1	HOXA9_MEIS1	2.04685	chr15:74218632..74218686,-
ELK1	ELK1,4_GABP{A,B1}	1.75001	chr15:76196234..76196299,+
ELK4	ELK1,4_GABP{A,B1}	1.75001	chr15:76196234..76196299,+
GABPA	ELK1,4_GABP{A,B1}	1.75001	chr15:76196234..76196299,+
GABPB1	ELK1,4_GABP{A,B1}	1.75001	chr15:76196234..76196299,+
IRF1	IRF1,2	2.33155	chr15:78832757..78832806,+
IRF2	IRF1,2	2.33155	chr15:78832757..78832806,+
ELK1	ELK1,4_GABP{A,B1}	1.56659	chr15:78832757..78832806,+
ELK4	ELK1,4_GABP{A,B1}	1.56659	chr15:78832757..78832806,+
GABPA	ELK1,4_GABP{A,B1}	1.56659	chr15:78832757..78832806,+
GABPB1	ELK1,4_GABP{A,B1}	1.56659	chr15:78832757..78832806,+
NFKB1	NFKB1_REL_RELA	1.76322	chr15:80215477..80215546,+
RELA	NFKB1_REL_RELA	1.76322	chr15:80215477..80215546,+
IRF1	IRF1,2	1.85671	chr15:80263506..80263553,-
IRF2	IRF1,2	1.85671	chr15:80263506..80263553,-
ELK1	ELK1,4_GABP{A,B1}	1.60654	chr15:83654950..83654978,+
ELK4	ELK1,4_GABP{A,B1}	1.60654	chr15:83654950..83654978,+
GABPA	ELK1,4_GABP{A,B1}	1.60654	chr15:83654950..83654978,+
GABPB1	ELK1,4_GABP{A,B1}	1.60654	chr15:83654950..83654978,+
NFKB1	NFKB1_REL_RELA	1.5974	chr15:85144229..85144273,+
RELA	NFKB1_REL_RELA	1.5974	chr15:85144229..85144273,+
NFKB1	NFKB1_REL_RELA	2.56362	chr15:85197501..85197526,-
RELA	NFKB1_REL_RELA	2.56362	chr15:85197501..85197526,-
ELK1	ELK1,4_GABP{A,B1}	1.59897	chr15:85259330..85259352,-
ELK4	ELK1,4_GABP{A,B1}	1.59897	chr15:85259330..85259352,-
GABPA	ELK1,4_GABP{A,B1}	1.59897	chr15:85259330..85259352,-
GABPB1	ELK1,4_GABP{A,B1}	1.59897	chr15:85259330..85259352,-
ELK1	ELK1,4_GABP{A,B1}	1.86917	chr15:85259360..85259377,-
ELK4	ELK1,4_GABP{A,B1}	1.86917	chr15:85259360..85259377,-
GABPA	ELK1,4_GABP{A,B1}	1.86917	chr15:85259360..85259377,-
GABPB1	ELK1,4_GABP{A,B1}	1.86917	chr15:85259360..85259377,-
ELK1	ELK1,4_GABP{A,B1}	1.64887	chr15:90808889..90808917,+
ELK4	ELK1,4_GABP{A,B1}	1.64887	chr15:90808889..90808917,+
GABPA	ELK1,4_GABP{A,B1}	1.64887	chr15:90808889..90808917,+
GABPB1	ELK1,4_GABP{A,B1}	1.64887	chr15:90808889..90808917,+
ELK1	ELK1,4_GABP{A,B1}	1.55003	chr16:11945370..11945418,-
ELK4	ELK1,4_GABP{A,B1}	1.55003	chr16:11945370..11945418,-
GABPA	ELK1,4_GABP{A,B1}	1.55003	chr16:11945370..11945418,-
GABPB1	ELK1,4_GABP{A,B1}	1.55003	chr16:11945370..11945418,-
SP1	SP1	1.51472	chr16:1359622..1359697,+
NFKB1	NFKB1_REL_RELA	2.32387	chr16:1359622..1359697,+
RELA	NFKB1_REL_RELA	2.32387	chr16:1359622..1359697,+
ELK1	ELK1,4_GABP{A,B1}	1.77856	chr16:1401925..1401969,+
ELK4	ELK1,4_GABP{A,B1}	1.77856	chr16:1401925..1401969,+
GABPA	ELK1,4_GABP{A,B1}	1.77856	chr16:1401925..1401969,+
GABPB1	ELK1,4_GABP{A,B1}	1.77856	chr16:1401925..1401969,+
TCF12	TAL1_TCF{3,4,12}	2.28725	chr16:14294187..14294214,+
TCF3	TAL1_TCF{3,4,12}	2.28725	chr16:14294187..14294214,+
TCF4	TAL1_TCF{3,4,12}	2.28725	chr16:14294187..14294214,+
ZNF143	ZNF143	1.78419	chr16:21610882..21610974,+
ELK1	ELK1,4_GABP{A,B1}	1.8665	chr16:23652773..23652842,+
ELK4	ELK1,4_GABP{A,B1}	1.8665	chr16:23652773..23652842,+
GABPA	ELK1,4_GABP{A,B1}	1.8665	chr16:23652773..23652842,+
GABPB1	ELK1,4_GABP{A,B1}	1.8665	chr16:23652773..23652842,+
IRF1	IRF1,2	1.67916	chr16:25123095..25123128,+
IRF2	IRF1,2	1.67916	chr16:25123095..25123128,+
MAZ	MAZ	1.5394	chr16:2563989..2564006,+
NFKB1	NFKB1_REL_RELA	1.815	chr16:27325202..27325307,+
RELA	NFKB1_REL_RELA	1.815	chr16:27325202..27325307,+
NFKB1	NFKB1_REL_RELA	1.6246	chr16:28223166..28223223,-
RELA	NFKB1_REL_RELA	1.6246	chr16:28223166..28223223,-
TCF12	TAL1_TCF{3,4,12}	2.29453	chr16:29910853..29910903,-
TCF3	TAL1_TCF{3,4,12}	2.29453	chr16:29910853..29910903,-
TCF4	TAL1_TCF{3,4,12}	2.29453	chr16:29910853..29910903,-
NFYA	NFY{A,B,C}	1.51175	chr16:30077100..30077149,+
NFYB	NFY{A,B,C}	1.51175	chr16:30077100..30077149,+
NFYC	NFY{A,B,C}	1.51175	chr16:30077100..30077149,+
ELK1	ELK1,4_GABP{A,B1}	1.56181	chr16:30087288..30087360,+
ELK4	ELK1,4_GABP{A,B1}	1.56181	chr16:30087288..30087360,+
GABPA	ELK1,4_GABP{A,B1}	1.56181	chr16:30087288..30087360,+
GABPB1	ELK1,4_GABP{A,B1}	1.56181	chr16:30087288..30087360,+
ELK1	ELK1,4_GABP{A,B1}	1.83979	chr16:30366549..30366641,-
ELK4	ELK1,4_GABP{A,B1}	1.83979	chr16:30366549..30366641,-
GABPA	ELK1,4_GABP{A,B1}	1.83979	chr16:30366549..30366641,-
GABPB1	ELK1,4_GABP{A,B1}	1.83979	chr16:30366549..30366641,-
IRF1	IRF1,2	3.29369	chr16:30457186..30457203,-
IRF2	IRF1,2	3.29369	chr16:30457186..30457203,-
TBP	TBP	1.62683	chr16:30457186..30457203,-
NFKB1	NFKB1_REL_RELA	2.26405	chr16:3115324..3115364,+
RELA	NFKB1_REL_RELA	2.26405	chr16:3115324..3115364,+
NFKB1	NFKB1_REL_RELA	2.31284	chr16:3115386..3115412,+
RELA	NFKB1_REL_RELA	2.31284	chr16:3115386..3115412,+
NFKB1	NFKB1_REL_RELA	1.56338	chr16:3115418..3115429,+
RELA	NFKB1_REL_RELA	1.56338	chr16:3115418..3115429,+
MEIS1	HOXA9_MEIS1	2.84661	chr16:33963885..33963944,+
MEIS1	HOXA9_MEIS1	2.54228	chr16:33963973..33964013,+
NFKB1	NFKB1_REL_RELA	1.59829	chr16:50775971..50776014,+
RELA	NFKB1_REL_RELA	1.59829	chr16:50775971..50776014,+
NFKB1	NFKB1_REL_RELA	2.27885	chr16:53738053..53738094,+
RELA	NFKB1_REL_RELA	2.27885	chr16:53738053..53738094,+
ELK1	ELK1,4_GABP{A,B1}	1.63923	chr16:56485425..56485490,+
ELK4	ELK1,4_GABP{A,B1}	1.63923	chr16:56485425..56485490,+
GABPA	ELK1,4_GABP{A,B1}	1.63923	chr16:56485425..56485490,+
GABPB1	ELK1,4_GABP{A,B1}	1.63923	chr16:56485425..56485490,+
MZF1	MZF1	1.58803	chr16:57481283..57481327,-
NFKB1	NFKB1_REL_RELA	2.11479	chr16:66959429..66959444,-
RELA	NFKB1_REL_RELA	2.11479	chr16:66959429..66959444,-
SP1	SP1	1.61368	chr16:67514983..67515130,-
ELF1	ELF1,2,4	1.78679	chr16:67514983..67515130,-
ELF2	ELF1,2,4	1.78679	chr16:67514983..67515130,-
ELF4	ELF1,2,4	1.78679	chr16:67514983..67515130,-
IRF1	IRF1,2	2.98791	chr16:67970711..67970770,-
IRF2	IRF1,2	2.98791	chr16:67970711..67970770,-
NFKB1	NFKB1_REL_RELA	2.35924	chr16:67970711..67970770,-
RELA	NFKB1_REL_RELA	2.35924	chr16:67970711..67970770,-
NKX3-1	NKX3-1	2.59504	chr16:69796212..69796275,+
ELK1	ELK1,4_GABP{A,B1}	1.95339	chr16:70557685..70557730,+
ELK4	ELK1,4_GABP{A,B1}	1.95339	chr16:70557685..70557730,+
GABPA	ELK1,4_GABP{A,B1}	1.95339	chr16:70557685..70557730,+
GABPB1	ELK1,4_GABP{A,B1}	1.95339	chr16:70557685..70557730,+
ELF1	ELF1,2,4	1.75113	chr16:74330688..74330746,+
ELF2	ELF1,2,4	1.75113	chr16:74330688..74330746,+
ELF4	ELF1,2,4	1.75113	chr16:74330688..74330746,+
ZNF143	ZNF143	1.64995	chr16:74330688..74330746,+
ELK1	ELK1,4_GABP{A,B1}	1.65804	chr16:75681541..75681572,-
ELK4	ELK1,4_GABP{A,B1}	1.65804	chr16:75681541..75681572,-
GABPA	ELK1,4_GABP{A,B1}	1.65804	chr16:75681541..75681572,-
GABPB1	ELK1,4_GABP{A,B1}	1.65804	chr16:75681541..75681572,-
ELK1	ELK1,4_GABP{A,B1}	1.70522	chr16:75681700..75681764,+
ELK4	ELK1,4_GABP{A,B1}	1.70522	chr16:75681700..75681764,+
GABPA	ELK1,4_GABP{A,B1}	1.70522	chr16:75681700..75681764,+
GABPB1	ELK1,4_GABP{A,B1}	1.70522	chr16:75681700..75681764,+
ELK1	ELK1,4_GABP{A,B1}	1.74503	chr16:85833320..85833333,+
ELK4	ELK1,4_GABP{A,B1}	1.74503	chr16:85833320..85833333,+
GABPA	ELK1,4_GABP{A,B1}	1.74503	chr16:85833320..85833333,+
GABPB1	ELK1,4_GABP{A,B1}	1.74503	chr16:85833320..85833333,+
ELK1	ELK1,4_GABP{A,B1}	1.85781	chr16:8891670..8891734,+
ELK4	ELK1,4_GABP{A,B1}	1.85781	chr16:8891670..8891734,+
GABPA	ELK1,4_GABP{A,B1}	1.85781	chr16:8891670..8891734,+
GABPB1	ELK1,4_GABP{A,B1}	1.85781	chr16:8891670..8891734,+
SP1	SP1	1.62538	chr17:1303462..1303523,-
TBP	TBP	2.72664	chr17:16284399..16284416,+
ELK1	ELK1,4_GABP{A,B1}	1.51179	chr17:17991218..17991320,+
ELK4	ELK1,4_GABP{A,B1}	1.51179	chr17:17991218..17991320,+
GABPA	ELK1,4_GABP{A,B1}	1.51179	chr17:17991218..17991320,+
GABPB1	ELK1,4_GABP{A,B1}	1.51179	chr17:17991218..17991320,+
SP1	SP1	1.77816	chr17:20946258..20946337,-
ZNF143	ZNF143	1.6223	chr17:20946258..20946337,-
ELK1	ELK1,4_GABP{A,B1}	1.61325	chr17:2239729..2239758,-
ELK4	ELK1,4_GABP{A,B1}	1.61325	chr17:2239729..2239758,-
GABPA	ELK1,4_GABP{A,B1}	1.61325	chr17:2239729..2239758,-
GABPB1	ELK1,4_GABP{A,B1}	1.61325	chr17:2239729..2239758,-
IRF1	IRF1,2	2.16101	chr17:25783441..25783499,+
IRF2	IRF1,2	2.16101	chr17:25783441..25783499,+
ELF1	ELF1,2,4	1.63585	chr17:30677160..30677200,+
ELF2	ELF1,2,4	1.63585	chr17:30677160..30677200,+
ELF4	ELF1,2,4	1.63585	chr17:30677160..30677200,+
IRF1	IRF1,2	3.40433	chr17:30677160..30677200,+
IRF2	IRF1,2	3.40433	chr17:30677160..30677200,+
ELF1	ELF1,2,4	1.53179	chr17:30771479..30771536,+
ELF2	ELF1,2,4	1.53179	chr17:30771479..30771536,+
ELF4	ELF1,2,4	1.53179	chr17:30771479..30771536,+
IRF1	IRF1,2	1.97178	chr17:32597232..32597250,+
IRF2	IRF1,2	1.97178	chr17:32597232..32597250,+
ELK1	ELK1,4_GABP{A,B1}	1.66496	chr17:33914276..33914385,+
ELK4	ELK1,4_GABP{A,B1}	1.66496	chr17:33914276..33914385,+
GABPA	ELK1,4_GABP{A,B1}	1.66496	chr17:33914276..33914385,+
GABPB1	ELK1,4_GABP{A,B1}	1.66496	chr17:33914276..33914385,+
NFKB1	NFKB1_REL_RELA	1.81862	chr17:34901366..34901511,+
RELA	NFKB1_REL_RELA	1.81862	chr17:34901366..34901511,+
GTF2I	GTF2I	1.56154	chr17:40761660..40761748,+
EGR1	EGR1..3	1.62011	chr17:40761660..40761748,+
NFYA	NFY{A,B,C}	1.61269	chr17:40761660..40761748,+
NFYB	NFY{A,B,C}	1.61269	chr17:40761660..40761748,+
NFYC	NFY{A,B,C}	1.61269	chr17:40761660..40761748,+
ELF1	ELF1,2,4	1.77967	chr17:40925460..40925496,+
ELF2	ELF1,2,4	1.77967	chr17:40925460..40925496,+
ELF4	ELF1,2,4	1.77967	chr17:40925460..40925496,+
ELK1	ELK1,4_GABP{A,B1}	2.43644	chr17:40925460..40925496,+
ELK4	ELK1,4_GABP{A,B1}	2.43644	chr17:40925460..40925496,+
GABPA	ELK1,4_GABP{A,B1}	2.43644	chr17:40925460..40925496,+
GABPB1	ELK1,4_GABP{A,B1}	2.43644	chr17:40925460..40925496,+
ELF1	ELF1,2,4	1.64531	chr17:40985407..40985478,+
ELF2	ELF1,2,4	1.64531	chr17:40985407..40985478,+
ELF4	ELF1,2,4	1.64531	chr17:40985407..40985478,+
ELK1	ELK1,4_GABP{A,B1}	2.01033	chr17:40985407..40985478,+
ELK4	ELK1,4_GABP{A,B1}	2.01033	chr17:40985407..40985478,+
GABPA	ELK1,4_GABP{A,B1}	2.01033	chr17:40985407..40985478,+
GABPB1	ELK1,4_GABP{A,B1}	2.01033	chr17:40985407..40985478,+
IRF1	IRF1,2	2.58662	chr17:41158760..41158822,+
IRF2	IRF1,2	2.58662	chr17:41158760..41158822,+
MZF1	MZF1	1.76424	chr17:42143963..42144057,-
ELK1	ELK1,4_GABP{A,B1}	1.61606	chr17:45266611..45266683,-
ELK4	ELK1,4_GABP{A,B1}	1.61606	chr17:45266611..45266683,-
GABPA	ELK1,4_GABP{A,B1}	1.61606	chr17:45266611..45266683,-
GABPB1	ELK1,4_GABP{A,B1}	1.61606	chr17:45266611..45266683,-
GTF2I	GTF2I	1.64982	chr17:45727296..45727344,+
MZF1	MZF1	1.79039	chr17:45727296..45727344,+
GTF2I	GTF2I	1.61847	chr17:46125707..46125746,+
NKX3-1	NKX3-1	1.82023	chr17:46655704..46655718,-
ELK1	ELK1,4_GABP{A,B1}	1.92731	chr17:46985759..46985777,+
ELK4	ELK1,4_GABP{A,B1}	1.92731	chr17:46985759..46985777,+
GABPA	ELK1,4_GABP{A,B1}	1.92731	chr17:46985759..46985777,+
GABPB1	ELK1,4_GABP{A,B1}	1.92731	chr17:46985759..46985777,+
ELK1	ELK1,4_GABP{A,B1}	1.66962	chr17:46985823..46985867,+
ELK4	ELK1,4_GABP{A,B1}	1.66962	chr17:46985823..46985867,+
GABPA	ELK1,4_GABP{A,B1}	1.66962	chr17:46985823..46985867,+
GABPB1	ELK1,4_GABP{A,B1}	1.66962	chr17:46985823..46985867,+
ELK1	ELK1,4_GABP{A,B1}	1.85867	chr17:47022140..47022210,-
ELK4	ELK1,4_GABP{A,B1}	1.85867	chr17:47022140..47022210,-
GABPA	ELK1,4_GABP{A,B1}	1.85867	chr17:47022140..47022210,-
GABPB1	ELK1,4_GABP{A,B1}	1.85867	chr17:47022140..47022210,-
TCF12	TAL1_TCF{3,4,12}	1.72341	chr17:48263684..48263743,+
TCF3	TAL1_TCF{3,4,12}	1.72341	chr17:48263684..48263743,+
TCF4	TAL1_TCF{3,4,12}	1.72341	chr17:48263684..48263743,+
TCF12	TAL1_TCF{3,4,12}	1.69314	chr17:48263775..48263804,-
TCF3	TAL1_TCF{3,4,12}	1.69314	chr17:48263775..48263804,-
TCF4	TAL1_TCF{3,4,12}	1.69314	chr17:48263775..48263804,-
TCF12	TAL1_TCF{3,4,12}	1.57528	chr17:48263831..48263873,-
TCF3	TAL1_TCF{3,4,12}	1.57528	chr17:48263831..48263873,-
TCF4	TAL1_TCF{3,4,12}	1.57528	chr17:48263831..48263873,-
GTF2I	GTF2I	1.54108	chr17:48278983..48278999,-
MZF1	MZF1	1.54766	chr17:48278983..48278999,-
ELK1	ELK1,4_GABP{A,B1}	1.69007	chr17:48474828..48474914,-
ELK4	ELK1,4_GABP{A,B1}	1.69007	chr17:48474828..48474914,-
GABPA	ELK1,4_GABP{A,B1}	1.69007	chr17:48474828..48474914,-
GABPB1	ELK1,4_GABP{A,B1}	1.69007	chr17:48474828..48474914,-
MZF1	MZF1	1.62777	chr17:4851851..4851861,-
ELK1	ELK1,4_GABP{A,B1}	1.68558	chr17:48796951..48796996,+
ELK4	ELK1,4_GABP{A,B1}	1.68558	chr17:48796951..48796996,+
GABPA	ELK1,4_GABP{A,B1}	1.68558	chr17:48796951..48796996,+
GABPB1	ELK1,4_GABP{A,B1}	1.68558	chr17:48796951..48796996,+
SP1	SP1	1.69802	chr17:57697246..57697302,+
ELF1	ELF1,2,4	1.79407	chr17:57697246..57697302,+
ELF2	ELF1,2,4	1.79407	chr17:57697246..57697302,+
ELF4	ELF1,2,4	1.79407	chr17:57697246..57697302,+
ELK1	ELK1,4_GABP{A,B1}	1.69257	chr17:57784755..57784834,-
ELK4	ELK1,4_GABP{A,B1}	1.69257	chr17:57784755..57784834,-
GABPA	ELK1,4_GABP{A,B1}	1.69257	chr17:57784755..57784834,-
GABPB1	ELK1,4_GABP{A,B1}	1.69257	chr17:57784755..57784834,-
ELK1	ELK1,4_GABP{A,B1}	1.84529	chr17:57784997..57785081,+
ELK4	ELK1,4_GABP{A,B1}	1.84529	chr17:57784997..57785081,+
GABPA	ELK1,4_GABP{A,B1}	1.84529	chr17:57784997..57785081,+
GABPB1	ELK1,4_GABP{A,B1}	1.84529	chr17:57784997..57785081,+
NFKB1	NFKB1_REL_RELA	1.6567	chr17:61776662..61776738,-
RELA	NFKB1_REL_RELA	1.6567	chr17:61776662..61776738,-
ELK1	ELK1,4_GABP{A,B1}	1.63995	chr17:618043..618107,-
ELK4	ELK1,4_GABP{A,B1}	1.63995	chr17:618043..618107,-
GABPA	ELK1,4_GABP{A,B1}	1.63995	chr17:618043..618107,-
GABPB1	ELK1,4_GABP{A,B1}	1.63995	chr17:618043..618107,-
NFKB1	NFKB1_REL_RELA	1.75658	chr17:61819121..61819219,-
RELA	NFKB1_REL_RELA	1.75658	chr17:61819121..61819219,-
ELF1	ELF1,2,4	1.80381	chr17:61850894..61850986,-
ELF2	ELF1,2,4	1.80381	chr17:61850894..61850986,-
ELF4	ELF1,2,4	1.80381	chr17:61850894..61850986,-
TBP	TBP	2.29527	chr17:62502399..62502411,-
ELK1	ELK1,4_GABP{A,B1}	1.60516	chr17:65362678..65362726,-
ELK4	ELK1,4_GABP{A,B1}	1.60516	chr17:65362678..65362726,-
GABPA	ELK1,4_GABP{A,B1}	1.60516	chr17:65362678..65362726,-
GABPB1	ELK1,4_GABP{A,B1}	1.60516	chr17:65362678..65362726,-
FOXP1	FOXP1	1.56843	chr17:66031838..66031876,+
ELF1	ELF1,2,4	1.6557	chr17:66508537..66508650,+
ELF2	ELF1,2,4	1.6557	chr17:66508537..66508650,+
ELF4	ELF1,2,4	1.6557	chr17:66508537..66508650,+
NFYA	NFY{A,B,C}	1.59841	chr17:66508537..66508650,+
NFYB	NFY{A,B,C}	1.59841	chr17:66508537..66508650,+
NFYC	NFY{A,B,C}	1.59841	chr17:66508537..66508650,+
ELK1	ELK1,4_GABP{A,B1}	2.28245	chr17:66508537..66508650,+
ELK4	ELK1,4_GABP{A,B1}	2.28245	chr17:66508537..66508650,+
GABPA	ELK1,4_GABP{A,B1}	2.28245	chr17:66508537..66508650,+
GABPB1	ELK1,4_GABP{A,B1}	2.28245	chr17:66508537..66508650,+
ELK1	ELK1,4_GABP{A,B1}	1.81646	chr17:66508838..66508899,+
ELK4	ELK1,4_GABP{A,B1}	1.81646	chr17:66508838..66508899,+
GABPA	ELK1,4_GABP{A,B1}	1.81646	chr17:66508838..66508899,+
GABPB1	ELK1,4_GABP{A,B1}	1.81646	chr17:66508838..66508899,+
NFKB1	NFKB1_REL_RELA	2.33046	chr17:6918093..6918139,+
RELA	NFKB1_REL_RELA	2.33046	chr17:6918093..6918139,+
ELF1	ELF1,2,4	1.58578	chr17:73043046..73043080,-
ELF2	ELF1,2,4	1.58578	chr17:73043046..73043080,-
ELF4	ELF1,2,4	1.58578	chr17:73043046..73043080,-
ELK1	ELK1,4_GABP{A,B1}	1.97008	chr17:73043046..73043080,-
ELK4	ELK1,4_GABP{A,B1}	1.97008	chr17:73043046..73043080,-
GABPA	ELK1,4_GABP{A,B1}	1.97008	chr17:73043046..73043080,-
GABPB1	ELK1,4_GABP{A,B1}	1.97008	chr17:73043046..73043080,-
TBP	TBP	1.66863	chr17:73150599..73150616,-
SP1	SP1	1.73121	chr17:73179046..73179070,-
NFKB1	NFKB1_REL_RELA	2.21791	chr17:73401728..73401801,-
RELA	NFKB1_REL_RELA	2.21791	chr17:73401728..73401801,-
TBP	TBP	2.97107	chr17:73775848..73775868,-
MAZ	MAZ	1.73679	chr17:73851380..73851427,-
MZF1	MZF1	1.51898	chr17:7452336..7452421,+
GTF2I	GTF2I	1.73534	chr17:75369400..75369477,+
GTF2I	GTF2I	1.51279	chr17:7835228..7835307,-
MZF1	MZF1	1.68444	chr17:7835228..7835307,-
TBP	TBP	2.31135	chr17:79818402..79818418,-
ELK1	ELK1,4_GABP{A,B1}	1.59752	chr17:80009748..80009808,+
ELK4	ELK1,4_GABP{A,B1}	1.59752	chr17:80009748..80009808,+
GABPA	ELK1,4_GABP{A,B1}	1.59752	chr17:80009748..80009808,+
GABPB1	ELK1,4_GABP{A,B1}	1.59752	chr17:80009748..80009808,+
GTF2I	GTF2I	1.50133	chr17:8066256..8066301,-
ELK1	ELK1,4_GABP{A,B1}	1.61765	chr17:8286500..8286518,-
ELK4	ELK1,4_GABP{A,B1}	1.61765	chr17:8286500..8286518,-
GABPA	ELK1,4_GABP{A,B1}	1.61765	chr17:8286500..8286518,-
GABPB1	ELK1,4_GABP{A,B1}	1.61765	chr17:8286500..8286518,-
NFKB1	NFKB1_REL_RELA	1.54485	chr18:12884150..12884250,-
RELA	NFKB1_REL_RELA	1.54485	chr18:12884150..12884250,-
MZF1	MZF1	1.54449	chr18:158513..158596,+
ELF1	ELF1,2,4	1.75381	chr18:19192235..19192337,+
ELF2	ELF1,2,4	1.75381	chr18:19192235..19192337,+
ELF4	ELF1,2,4	1.75381	chr18:19192235..19192337,+
ELK1	ELK1,4_GABP{A,B1}	2.25291	chr18:19192235..19192337,+
ELK4	ELK1,4_GABP{A,B1}	2.25291	chr18:19192235..19192337,+
GABPA	ELK1,4_GABP{A,B1}	2.25291	chr18:19192235..19192337,+
GABPB1	ELK1,4_GABP{A,B1}	2.25291	chr18:19192235..19192337,+
MAZ	MAZ	1.61933	chr18:23670546..23670605,-
MAZ	MAZ	1.54054	chr18:25756974..25757018,-
MZF1	MZF1	1.68132	chr18:25756974..25757018,-
ELF1	ELF1,2,4	2.17442	chr18:3247779..3247859,+
ELF2	ELF1,2,4	2.17442	chr18:3247779..3247859,+
ELF4	ELF1,2,4	2.17442	chr18:3247779..3247859,+
ELK1	ELK1,4_GABP{A,B1}	2.43093	chr18:3247779..3247859,+
ELK4	ELK1,4_GABP{A,B1}	2.43093	chr18:3247779..3247859,+
GABPA	ELK1,4_GABP{A,B1}	2.43093	chr18:3247779..3247859,+
GABPB1	ELK1,4_GABP{A,B1}	2.43093	chr18:3247779..3247859,+
NFKB1	NFKB1_REL_RELA	2.94642	chr18:3450161..3450183,+
RELA	NFKB1_REL_RELA	2.94642	chr18:3450161..3450183,+
ELK1	ELK1,4_GABP{A,B1}	1.56653	chr18:44676819..44676883,-
ELK4	ELK1,4_GABP{A,B1}	1.56653	chr18:44676819..44676883,-
GABPA	ELK1,4_GABP{A,B1}	1.56653	chr18:44676819..44676883,-
GABPB1	ELK1,4_GABP{A,B1}	1.56653	chr18:44676819..44676883,-
ELF1	ELF1,2,4	1.57979	chr18:55288973..55289085,-
ELF2	ELF1,2,4	1.57979	chr18:55288973..55289085,-
ELF4	ELF1,2,4	1.57979	chr18:55288973..55289085,-
NFKB1	NFKB1_REL_RELA	2.74399	chr18:71959159..71959234,-
RELA	NFKB1_REL_RELA	2.74399	chr18:71959159..71959234,-
SP1	SP1	1.54459	chr18:812231..812300,-
EGR1	EGR1..3	1.54771	chr18:812231..812300,-
NFKB1	NFKB1_REL_RELA	1.84453	chr18:812231..812300,-
RELA	NFKB1_REL_RELA	1.84453	chr18:812231..812300,-
SP1	SP1	1.52359	chr18:8609402..8609486,+
NFKB1	NFKB1_REL_RELA	3.19864	chr18:8609402..8609486,+
RELA	NFKB1_REL_RELA	3.19864	chr18:8609402..8609486,+
NFKB1	NFKB1_REL_RELA	1.98926	chr18:9708229..9708326,+
RELA	NFKB1_REL_RELA	1.98926	chr18:9708229..9708326,+
SP1	SP1	1.53375	chr18:9913977..9914088,+
TCF12	TAL1_TCF{3,4,12}	1.60189	chr19:10341969..10342016,-
TCF3	TAL1_TCF{3,4,12}	1.60189	chr19:10341969..10342016,-
TCF4	TAL1_TCF{3,4,12}	1.60189	chr19:10341969..10342016,-
NFKB1	NFKB1_REL_RELA	1.7538	chr19:10426413..10426456,-
RELA	NFKB1_REL_RELA	1.7538	chr19:10426413..10426456,-
NFKB1	NFKB1_REL_RELA	2.06194	chr19:11071685..11071798,+
RELA	NFKB1_REL_RELA	2.06194	chr19:11071685..11071798,+
ELK1	ELK1,4_GABP{A,B1}	1.60922	chr19:11670032..11670064,-
ELK4	ELK1,4_GABP{A,B1}	1.60922	chr19:11670032..11670064,-
GABPA	ELK1,4_GABP{A,B1}	1.60922	chr19:11670032..11670064,-
GABPB1	ELK1,4_GABP{A,B1}	1.60922	chr19:11670032..11670064,-
TBP	TBP	2.83954	chr19:12912607..12912621,-
TBP	TBP	1.78233	chr19:12912626..12912647,-
TBP	TBP	1.92768	chr19:12912657..12912669,-
SP1	SP1	1.68505	chr19:13049413..13049432,+
MAZ	MAZ	1.96087	chr19:13049413..13049432,+
EGR1	EGR1..3	1.81731	chr19:13049413..13049432,+
NFKB1	NFKB1_REL_RELA	2.95094	chr19:13049413..13049432,+
RELA	NFKB1_REL_RELA	2.95094	chr19:13049413..13049432,+
NFYA	NFY{A,B,C}	1.96332	chr19:13049413..13049432,+
NFYB	NFY{A,B,C}	1.96332	chr19:13049413..13049432,+
NFYC	NFY{A,B,C}	1.96332	chr19:13049413..13049432,+
NFKB1	NFKB1_REL_RELA	1.55315	chr19:1383877..1383888,+
RELA	NFKB1_REL_RELA	1.55315	chr19:1383877..1383888,+
ELK1	ELK1,4_GABP{A,B1}	1.53442	chr19:16222678..16222722,+
ELK4	ELK1,4_GABP{A,B1}	1.53442	chr19:16222678..16222722,+
GABPA	ELK1,4_GABP{A,B1}	1.53442	chr19:16222678..16222722,+
GABPB1	ELK1,4_GABP{A,B1}	1.53442	chr19:16222678..16222722,+
FOXP1	FOXP1	1.627	chr19:16296214..16296250,+
ELK1	ELK1,4_GABP{A,B1}	1.74841	chr19:16296214..16296250,+
ELK4	ELK1,4_GABP{A,B1}	1.74841	chr19:16296214..16296250,+
GABPA	ELK1,4_GABP{A,B1}	1.74841	chr19:16296214..16296250,+
GABPB1	ELK1,4_GABP{A,B1}	1.74841	chr19:16296214..16296250,+
ELK1	ELK1,4_GABP{A,B1}	1.5148	chr19:16770925..16770972,-
ELK4	ELK1,4_GABP{A,B1}	1.5148	chr19:16770925..16770972,-
GABPA	ELK1,4_GABP{A,B1}	1.5148	chr19:16770925..16770972,-
GABPB1	ELK1,4_GABP{A,B1}	1.5148	chr19:16770925..16770972,-
ELK1	ELK1,4_GABP{A,B1}	1.60338	chr19:17378278..17378293,+
ELK4	ELK1,4_GABP{A,B1}	1.60338	chr19:17378278..17378293,+
GABPA	ELK1,4_GABP{A,B1}	1.60338	chr19:17378278..17378293,+
GABPB1	ELK1,4_GABP{A,B1}	1.60338	chr19:17378278..17378293,+
SP1	SP1	1.51689	chr19:17420340..17420383,+
NFYA	NFY{A,B,C}	1.63862	chr19:17420340..17420383,+
NFYB	NFY{A,B,C}	1.63862	chr19:17420340..17420383,+
NFYC	NFY{A,B,C}	1.63862	chr19:17420340..17420383,+
ELK1	ELK1,4_GABP{A,B1}	1.95315	chr19:18668672..18668701,+
ELK4	ELK1,4_GABP{A,B1}	1.95315	chr19:18668672..18668701,+
GABPA	ELK1,4_GABP{A,B1}	1.95315	chr19:18668672..18668701,+
GABPB1	ELK1,4_GABP{A,B1}	1.95315	chr19:18668672..18668701,+
ELF1	ELF1,2,4	1.56033	chr19:18682661..18682686,+
ELF2	ELF1,2,4	1.56033	chr19:18682661..18682686,+
ELF4	ELF1,2,4	1.56033	chr19:18682661..18682686,+
ELK1	ELK1,4_GABP{A,B1}	1.65726	chr19:18682661..18682686,+
ELK4	ELK1,4_GABP{A,B1}	1.65726	chr19:18682661..18682686,+
GABPA	ELK1,4_GABP{A,B1}	1.65726	chr19:18682661..18682686,+
GABPB1	ELK1,4_GABP{A,B1}	1.65726	chr19:18682661..18682686,+
ELK1	ELK1,4_GABP{A,B1}	1.68571	chr19:19302931..19302974,-
ELK4	ELK1,4_GABP{A,B1}	1.68571	chr19:19302931..19302974,-
GABPA	ELK1,4_GABP{A,B1}	1.68571	chr19:19302931..19302974,-
GABPB1	ELK1,4_GABP{A,B1}	1.68571	chr19:19302931..19302974,-
ELK1	ELK1,4_GABP{A,B1}	1.56232	chr19:2151523..2151585,-
ELK4	ELK1,4_GABP{A,B1}	1.56232	chr19:2151523..2151585,-
GABPA	ELK1,4_GABP{A,B1}	1.56232	chr19:2151523..2151585,-
GABPB1	ELK1,4_GABP{A,B1}	1.56232	chr19:2151523..2151585,-
TBP	TBP	2.47226	chr19:2269520..2269526,+
ELK1	ELK1,4_GABP{A,B1}	1.74198	chr19:2427539..2427591,-
ELK4	ELK1,4_GABP{A,B1}	1.74198	chr19:2427539..2427591,-
GABPA	ELK1,4_GABP{A,B1}	1.74198	chr19:2427539..2427591,-
GABPB1	ELK1,4_GABP{A,B1}	1.74198	chr19:2427539..2427591,-
ELK1	ELK1,4_GABP{A,B1}	1.54379	chr19:2783255..2783301,-
ELK4	ELK1,4_GABP{A,B1}	1.54379	chr19:2783255..2783301,-
GABPA	ELK1,4_GABP{A,B1}	1.54379	chr19:2783255..2783301,-
GABPB1	ELK1,4_GABP{A,B1}	1.54379	chr19:2783255..2783301,-
EGR1	EGR1..3	1.52884	chr19:39138271..39138305,+
NFKB1	NFKB1_REL_RELA	2.04316	chr19:39390587..39390646,+
RELA	NFKB1_REL_RELA	2.04316	chr19:39390587..39390646,+
TBP	TBP	2.37369	chr19:3985455..3985465,-
TCF12	TAL1_TCF{3,4,12}	1.73554	chr19:42595038..42595056,+
TCF3	TAL1_TCF{3,4,12}	1.73554	chr19:42595038..42595056,+
TCF4	TAL1_TCF{3,4,12}	1.73554	chr19:42595038..42595056,+
EGR1	EGR1..3	1.85704	chr19:44174310..44174329,-
MZF1	MZF1	1.77698	chr19:44174310..44174329,-
MEIS1	HOXA9_MEIS1	2.54468	chr19:44174330..44174355,-
ELK1	ELK1,4_GABP{A,B1}	1.74442	chr19:44669221..44669274,+
ELK4	ELK1,4_GABP{A,B1}	1.74442	chr19:44669221..44669274,+
GABPA	ELK1,4_GABP{A,B1}	1.74442	chr19:44669221..44669274,+
GABPB1	ELK1,4_GABP{A,B1}	1.74442	chr19:44669221..44669274,+
NFKB1	NFKB1_REL_RELA	2.34748	chr19:45504688..45504782,+
RELA	NFKB1_REL_RELA	2.34748	chr19:45504688..45504782,+
GTF2I	GTF2I	1.54306	chr19:49458107..49458172,+
TBP	TBP	2.35445	chr19:49468563..49468567,+
MEIS1	HOXA9_MEIS1	4.00347	chr19:49496557..49496573,-
NFKB1	NFKB1_REL_RELA	1.76576	chr19:50143268..50143279,-
RELA	NFKB1_REL_RELA	1.76576	chr19:50143268..50143279,-
TBP	TBP	2.09513	chr19:572543..572579,+
MEIS1	HOXA9_MEIS1	1.88922	chr19:57791328..57791377,+
ELK1	ELK1,4_GABP{A,B1}	1.57597	chr19:58816734..58816764,+
ELK4	ELK1,4_GABP{A,B1}	1.57597	chr19:58816734..58816764,+
GABPA	ELK1,4_GABP{A,B1}	1.57597	chr19:58816734..58816764,+
GABPB1	ELK1,4_GABP{A,B1}	1.57597	chr19:58816734..58816764,+
TBP	TBP	1.66467	chr19:6531019..6531045,+
NFKB1	NFKB1_REL_RELA	1.82137	chr19:6720653..6720670,-
RELA	NFKB1_REL_RELA	1.82137	chr19:6720653..6720670,-
MZF1	MZF1	1.54942	chr19:797408..797422,+
TBP	TBP	2.41795	chr19:8386238..8386283,-
TBP	TBP	1.58754	chr19:8386371..8386384,+
ELK1	ELK1,4_GABP{A,B1}	1.51741	chr19:8455200..8455301,+
ELK4	ELK1,4_GABP{A,B1}	1.51741	chr19:8455200..8455301,+
GABPA	ELK1,4_GABP{A,B1}	1.51741	chr19:8455200..8455301,+
GABPB1	ELK1,4_GABP{A,B1}	1.51741	chr19:8455200..8455301,+
TCF12	TAL1_TCF{3,4,12}	1.60603	chr1:10738540..10738541,+
TCF3	TAL1_TCF{3,4,12}	1.60603	chr1:10738540..10738541,+
TCF4	TAL1_TCF{3,4,12}	1.60603	chr1:10738540..10738541,+
MEIS1	HOXA9_MEIS1	2.61219	chr1:108113539..108113572,-
MEIS1	HOXA9_MEIS1	2.60783	chr1:108113587..108113609,-
IRF1	IRF1,2	1.78913	chr1:109506036..109506129,-
IRF2	IRF1,2	1.78913	chr1:109506036..109506129,-
ELK1	ELK1,4_GABP{A,B1}	1.97995	chr1:109618566..109618636,-
ELK4	ELK1,4_GABP{A,B1}	1.97995	chr1:109618566..109618636,-
GABPA	ELK1,4_GABP{A,B1}	1.97995	chr1:109618566..109618636,-
GABPB1	ELK1,4_GABP{A,B1}	1.97995	chr1:109618566..109618636,-
ELK1	ELK1,4_GABP{A,B1}	1.90399	chr1:110091189..110091268,+
ELK4	ELK1,4_GABP{A,B1}	1.90399	chr1:110091189..110091268,+
GABPA	ELK1,4_GABP{A,B1}	1.90399	chr1:110091189..110091268,+
GABPB1	ELK1,4_GABP{A,B1}	1.90399	chr1:110091189..110091268,+
NFKB1	NFKB1_REL_RELA	1.71597	chr1:110453462..110453478,+
RELA	NFKB1_REL_RELA	1.71597	chr1:110453462..110453478,+
ELF1	ELF1,2,4	1.93626	chr1:113162434..113162462,+
ELF2	ELF1,2,4	1.93626	chr1:113162434..113162462,+
ELF4	ELF1,2,4	1.93626	chr1:113162434..113162462,+
ZNF143	ZNF143	1.58101	chr1:12040482..12040514,+
IRF1	IRF1,2	2.32249	chr1:12227035..12227058,+
IRF2	IRF1,2	2.32249	chr1:12227035..12227058,+
NKX3-1	NKX3-1	1.71298	chr1:144944671..144944674,+
ELF1	ELF1,2,4	1.71936	chr1:145096387..145096477,+
ELF2	ELF1,2,4	1.71936	chr1:145096387..145096477,+
ELF4	ELF1,2,4	1.71936	chr1:145096387..145096477,+
ELK1	ELK1,4_GABP{A,B1}	1.56826	chr1:150552066..150552093,-
ELK4	ELK1,4_GABP{A,B1}	1.56826	chr1:150552066..150552093,-
GABPA	ELK1,4_GABP{A,B1}	1.56826	chr1:150552066..150552093,-
GABPB1	ELK1,4_GABP{A,B1}	1.56826	chr1:150552066..150552093,-
IRF1	IRF1,2	2.43776	chr1:150780727..150780743,-
IRF2	IRF1,2	2.43776	chr1:150780727..150780743,-
IRF1	IRF1,2	2.61348	chr1:150780757..150780800,-
IRF2	IRF1,2	2.61348	chr1:150780757..150780800,-
IRF1	IRF1,2	2.03083	chr1:150780808..150780829,-
IRF2	IRF1,2	2.03083	chr1:150780808..150780829,-
IRF1	IRF1,2	1.53815	chr1:150898812..150898923,+
IRF2	IRF1,2	1.53815	chr1:150898812..150898923,+
NFKB1	NFKB1_REL_RELA	1.57013	chr1:151319710..151319774,-
RELA	NFKB1_REL_RELA	1.57013	chr1:151319710..151319774,-
SP1	SP1	1.74256	chr1:152009460..152009498,-
ELF1	ELF1,2,4	1.58867	chr1:154245073..154245147,+
ELF2	ELF1,2,4	1.58867	chr1:154245073..154245147,+
ELF4	ELF1,2,4	1.58867	chr1:154245073..154245147,+
IRF1	IRF1,2	2.69408	chr1:154580616..154580695,-
IRF2	IRF1,2	2.69408	chr1:154580616..154580695,-
MZF1	MZF1	1.72867	chr1:154943212..154943230,-
NFKB1	NFKB1_REL_RELA	2.21718	chr1:155278625..155278745,+
RELA	NFKB1_REL_RELA	2.21718	chr1:155278625..155278745,+
ELF1	ELF1,2,4	1.60674	chr1:155658865..155658889,+
ELF2	ELF1,2,4	1.60674	chr1:155658865..155658889,+
ELF4	ELF1,2,4	1.60674	chr1:155658865..155658889,+
IRF1	IRF1,2	1.58277	chr1:155829286..155829340,+
IRF2	IRF1,2	1.58277	chr1:155829286..155829340,+
TBP	TBP	1.59076	chr1:156675368..156675382,-
MZF1	MZF1	1.66994	chr1:160175166..160175195,+
ELF1	ELF1,2,4	1.70937	chr1:160313025..160313072,-
ELF2	ELF1,2,4	1.70937	chr1:160313025..160313072,-
ELF4	ELF1,2,4	1.70937	chr1:160313025..160313072,-
ELK1	ELK1,4_GABP{A,B1}	1.928	chr1:160313025..160313072,-
ELK4	ELK1,4_GABP{A,B1}	1.928	chr1:160313025..160313072,-
GABPA	ELK1,4_GABP{A,B1}	1.928	chr1:160313025..160313072,-
GABPB1	ELK1,4_GABP{A,B1}	1.928	chr1:160313025..160313072,-
GTF2I	GTF2I	1.55864	chr1:16085263..16085314,+
ELF1	ELF1,2,4	1.70441	chr1:161087802..161087860,-
ELF2	ELF1,2,4	1.70441	chr1:161087802..161087860,-
ELF4	ELF1,2,4	1.70441	chr1:161087802..161087860,-
NFKB1	NFKB1_REL_RELA	1.80621	chr1:161168834..161168851,-
RELA	NFKB1_REL_RELA	1.80621	chr1:161168834..161168851,-
ELF1	ELF1,2,4	1.50226	chr1:162467600..162467655,+
ELF2	ELF1,2,4	1.50226	chr1:162467600..162467655,+
ELF4	ELF1,2,4	1.50226	chr1:162467600..162467655,+
IRF1	IRF1,2	2.4011	chr1:162467600..162467655,+
IRF2	IRF1,2	2.4011	chr1:162467600..162467655,+
ELK1	ELK1,4_GABP{A,B1}	2.02561	chr1:162467600..162467655,+
ELK4	ELK1,4_GABP{A,B1}	2.02561	chr1:162467600..162467655,+
GABPA	ELK1,4_GABP{A,B1}	2.02561	chr1:162467600..162467655,+
GABPB1	ELK1,4_GABP{A,B1}	2.02561	chr1:162467600..162467655,+
ELK1	ELK1,4_GABP{A,B1}	2.02268	chr1:165738085..165738139,-
ELK4	ELK1,4_GABP{A,B1}	2.02268	chr1:165738085..165738139,-
GABPA	ELK1,4_GABP{A,B1}	2.02268	chr1:165738085..165738139,-
GABPB1	ELK1,4_GABP{A,B1}	2.02268	chr1:165738085..165738139,-
MZF1	MZF1	1.54942	chr1:16693720..16693747,+
ELK1	ELK1,4_GABP{A,B1}	2.07756	chr1:16767195..16767252,+
ELK4	ELK1,4_GABP{A,B1}	2.07756	chr1:16767195..16767252,+
GABPA	ELK1,4_GABP{A,B1}	2.07756	chr1:16767195..16767252,+
GABPB1	ELK1,4_GABP{A,B1}	2.07756	chr1:16767195..16767252,+
ELK1	ELK1,4_GABP{A,B1}	1.57709	chr1:168148169..168148221,+
ELK4	ELK1,4_GABP{A,B1}	1.57709	chr1:168148169..168148221,+
GABPA	ELK1,4_GABP{A,B1}	1.57709	chr1:168148169..168148221,+
GABPB1	ELK1,4_GABP{A,B1}	1.57709	chr1:168148169..168148221,+
IRF1	IRF1,2	2.38145	chr1:170632115..170632136,+
IRF2	IRF1,2	2.38145	chr1:170632115..170632136,+
IRF1	IRF1,2	1.57162	chr1:170632137..170632172,+
IRF2	IRF1,2	1.57162	chr1:170632137..170632172,+
IRF1	IRF1,2	1.91571	chr1:170632285..170632309,+
IRF2	IRF1,2	1.91571	chr1:170632285..170632309,+
MAZ	MAZ	1.8923	chr1:1822495..1822571,-
EGR1	EGR1..3	1.97432	chr1:1822495..1822571,-
NFKB1	NFKB1_REL_RELA	2.7425	chr1:1822495..1822571,-
RELA	NFKB1_REL_RELA	2.7425	chr1:1822495..1822571,-
NFKB1	NFKB1_REL_RELA	1.77441	chr1:182992639..182992662,+
RELA	NFKB1_REL_RELA	1.77441	chr1:182992639..182992662,+
SP1	SP1	1.78027	chr1:183604794..183604908,-
EGR1	EGR1..3	1.80039	chr1:183604794..183604908,-
ELK1	ELK1,4_GABP{A,B1}	1.53907	chr1:193028717..193028801,+
ELK4	ELK1,4_GABP{A,B1}	1.53907	chr1:193028717..193028801,+
GABPA	ELK1,4_GABP{A,B1}	1.53907	chr1:193028717..193028801,+
GABPB1	ELK1,4_GABP{A,B1}	1.53907	chr1:193028717..193028801,+
NFKB1	NFKB1_REL_RELA	1.90182	chr1:19578005..19578041,-
RELA	NFKB1_REL_RELA	1.90182	chr1:19578005..19578041,-
IRF1	IRF1,2	1.86033	chr1:198906528..198906573,-
IRF2	IRF1,2	1.86033	chr1:198906528..198906573,-
NFKB1	NFKB1_REL_RELA	1.51491	chr1:201798277..201798339,+
RELA	NFKB1_REL_RELA	1.51491	chr1:201798277..201798339,+
SP1	SP1	1.53301	chr1:203595941..203595970,+
NFKB1	NFKB1_REL_RELA	2.23588	chr1:20959943..20959992,+
RELA	NFKB1_REL_RELA	2.23588	chr1:20959943..20959992,+
ELK1	ELK1,4_GABP{A,B1}	1.91092	chr1:212965104..212965141,-
ELK4	ELK1,4_GABP{A,B1}	1.91092	chr1:212965104..212965141,-
GABPA	ELK1,4_GABP{A,B1}	1.91092	chr1:212965104..212965141,-
GABPB1	ELK1,4_GABP{A,B1}	1.91092	chr1:212965104..212965141,-
ELK1	ELK1,4_GABP{A,B1}	1.53037	chr1:218458625..218458660,+
ELK4	ELK1,4_GABP{A,B1}	1.53037	chr1:218458625..218458660,+
GABPA	ELK1,4_GABP{A,B1}	1.53037	chr1:218458625..218458660,+
GABPB1	ELK1,4_GABP{A,B1}	1.53037	chr1:218458625..218458660,+
NKX3-1	NKX3-1	2.04545	chr1:221915418..221915439,-
ELK1	ELK1,4_GABP{A,B1}	1.85593	chr1:22379158..22379177,+
ELK4	ELK1,4_GABP{A,B1}	1.85593	chr1:22379158..22379177,+
GABPA	ELK1,4_GABP{A,B1}	1.85593	chr1:22379158..22379177,+
GABPB1	ELK1,4_GABP{A,B1}	1.85593	chr1:22379158..22379177,+
ELK1	ELK1,4_GABP{A,B1}	1.51399	chr1:22379179..22379215,+
ELK4	ELK1,4_GABP{A,B1}	1.51399	chr1:22379179..22379215,+
GABPA	ELK1,4_GABP{A,B1}	1.51399	chr1:22379179..22379215,+
GABPB1	ELK1,4_GABP{A,B1}	1.51399	chr1:22379179..22379215,+
ZNF143	ZNF143	1.73964	chr1:228270392..228270437,+
SP1	SP1	1.7278	chr1:228675057..228675128,+
MAZ	MAZ	1.66865	chr1:228675057..228675128,+
ELK1	ELK1,4_GABP{A,B1}	1.71295	chr1:234509223..234509305,+
ELK4	ELK1,4_GABP{A,B1}	1.71295	chr1:234509223..234509305,+
GABPA	ELK1,4_GABP{A,B1}	1.71295	chr1:234509223..234509305,+
GABPB1	ELK1,4_GABP{A,B1}	1.71295	chr1:234509223..234509305,+
IRF1	IRF1,2	1.77229	chr1:235491462..235491510,-
IRF2	IRF1,2	1.77229	chr1:235491462..235491510,-
NFKB1	NFKB1_REL_RELA	1.78538	chr1:245133673..245133720,+
RELA	NFKB1_REL_RELA	1.78538	chr1:245133673..245133720,+
MEIS1	HOXA9_MEIS1	2.43987	chr1:25168712..25168734,+
SP1	SP1	1.51172	chr1:25664791..25664833,+
ELF1	ELF1,2,4	2.20235	chr1:25664791..25664833,+
ELF2	ELF1,2,4	2.20235	chr1:25664791..25664833,+
ELF4	ELF1,2,4	2.20235	chr1:25664791..25664833,+
NFKB1	NFKB1_REL_RELA	4.36728	chr1:25664791..25664833,+
RELA	NFKB1_REL_RELA	4.36728	chr1:25664791..25664833,+
NFKB1	NFKB1_REL_RELA	1.66682	chr1:27114016..27114072,+
RELA	NFKB1_REL_RELA	1.66682	chr1:27114016..27114072,+
MAZ	MAZ	1.62895	chr1:27248203..27248288,+
ELF1	ELF1,2,4	1.67242	chr1:27248203..27248288,+
ELF2	ELF1,2,4	1.67242	chr1:27248203..27248288,+
ELF4	ELF1,2,4	1.67242	chr1:27248203..27248288,+
NFYA	NFY{A,B,C}	1.53415	chr1:27248203..27248288,+
NFYB	NFY{A,B,C}	1.53415	chr1:27248203..27248288,+
NFYC	NFY{A,B,C}	1.53415	chr1:27248203..27248288,+
ELK1	ELK1,4_GABP{A,B1}	2.31714	chr1:27248203..27248288,+
ELK4	ELK1,4_GABP{A,B1}	2.31714	chr1:27248203..27248288,+
GABPA	ELK1,4_GABP{A,B1}	2.31714	chr1:27248203..27248288,+
GABPB1	ELK1,4_GABP{A,B1}	2.31714	chr1:27248203..27248288,+
IRF1	IRF1,2	2.16288	chr1:27998692..27998710,-
IRF2	IRF1,2	2.16288	chr1:27998692..27998710,-
ELF1	ELF1,2,4	1.64243	chr1:28099700..28099779,+
ELF2	ELF1,2,4	1.64243	chr1:28099700..28099779,+
ELF4	ELF1,2,4	1.64243	chr1:28099700..28099779,+
ELK1	ELK1,4_GABP{A,B1}	1.85139	chr1:29063439..29063486,+
ELK4	ELK1,4_GABP{A,B1}	1.85139	chr1:29063439..29063486,+
GABPA	ELK1,4_GABP{A,B1}	1.85139	chr1:29063439..29063486,+
GABPB1	ELK1,4_GABP{A,B1}	1.85139	chr1:29063439..29063486,+
ELK1	ELK1,4_GABP{A,B1}	1.58114	chr1:32479449..32479479,+
ELK4	ELK1,4_GABP{A,B1}	1.58114	chr1:32479449..32479479,+
GABPA	ELK1,4_GABP{A,B1}	1.58114	chr1:32479449..32479479,+
GABPB1	ELK1,4_GABP{A,B1}	1.58114	chr1:32479449..32479479,+
TBP	TBP	1.91583	chr1:32573636..32573673,+
SP1	SP1	1.51582	chr1:35325330..35325397,-
ZNF143	ZNF143	1.70999	chr1:35325330..35325397,-
ELK1	ELK1,4_GABP{A,B1}	1.92305	chr1:3541543..3541658,+
ELK4	ELK1,4_GABP{A,B1}	1.92305	chr1:3541543..3541658,+
GABPA	ELK1,4_GABP{A,B1}	1.92305	chr1:3541543..3541658,+
GABPB1	ELK1,4_GABP{A,B1}	1.92305	chr1:3541543..3541658,+
TBP	TBP	2.64165	chr1:35658736..35658754,-
TBP	TBP	1.78955	chr1:37940170..37940190,+
NFKB1	NFKB1_REL_RELA	2.73915	chr1:39456911..39456986,+
RELA	NFKB1_REL_RELA	2.73915	chr1:39456911..39456986,+
GTF2I	GTF2I	1.60106	chr1:40042452..40042470,-
MAZ	MAZ	1.51326	chr1:40506393..40506453,+
ELF1	ELF1,2,4	1.53301	chr1:40506393..40506453,+
ELF2	ELF1,2,4	1.53301	chr1:40506393..40506453,+
ELF4	ELF1,2,4	1.53301	chr1:40506393..40506453,+
ELK1	ELK1,4_GABP{A,B1}	1.97235	chr1:40506393..40506453,+
ELK4	ELK1,4_GABP{A,B1}	1.97235	chr1:40506393..40506453,+
GABPA	ELK1,4_GABP{A,B1}	1.97235	chr1:40506393..40506453,+
GABPB1	ELK1,4_GABP{A,B1}	1.97235	chr1:40506393..40506453,+
IRF1	IRF1,2	2.98113	chr1:40839369..40839449,+
IRF2	IRF1,2	2.98113	chr1:40839369..40839449,+
TBP	TBP	1.83897	chr1:43424531..43424546,-
TBP	TBP	2.34592	chr1:45987548..45987566,-
ELK1	ELK1,4_GABP{A,B1}	1.59197	chr1:46664074..46664126,-
ELK4	ELK1,4_GABP{A,B1}	1.59197	chr1:46664074..46664126,-
GABPA	ELK1,4_GABP{A,B1}	1.59197	chr1:46664074..46664126,-
GABPB1	ELK1,4_GABP{A,B1}	1.59197	chr1:46664074..46664126,-
ZNF143	ZNF143	1.53901	chr1:54518866..54518921,-
ELK1	ELK1,4_GABP{A,B1}	1.70463	chr1:54518866..54518921,-
ELK4	ELK1,4_GABP{A,B1}	1.70463	chr1:54518866..54518921,-
GABPA	ELK1,4_GABP{A,B1}	1.70463	chr1:54518866..54518921,-
GABPB1	ELK1,4_GABP{A,B1}	1.70463	chr1:54518866..54518921,-
NKX3-1	NKX3-1	1.75663	chr1:55181510..55181564,+
ELF1	ELF1,2,4	1.7684	chr1:65886326..65886406,+
ELF2	ELF1,2,4	1.7684	chr1:65886326..65886406,+
ELF4	ELF1,2,4	1.7684	chr1:65886326..65886406,+
IRF1	IRF1,2	1.51882	chr1:78225482..78225544,-
IRF2	IRF1,2	1.51882	chr1:78225482..78225544,-
ELF1	ELF1,2,4	1.88841	chr1:7831323..7831414,+
ELF2	ELF1,2,4	1.88841	chr1:7831323..7831414,+
ELF4	ELF1,2,4	1.88841	chr1:7831323..7831414,+
IRF1	IRF1,2	2.00939	chr1:79115503..79115530,+
IRF2	IRF1,2	2.00939	chr1:79115503..79115530,+
TBP	TBP	2.03898	chr1:89357240..89357257,-
ELK1	ELK1,4_GABP{A,B1}	1.80749	chr1:894620..894659,-
ELK4	ELK1,4_GABP{A,B1}	1.80749	chr1:894620..894659,-
GABPA	ELK1,4_GABP{A,B1}	1.80749	chr1:894620..894659,-
GABPB1	ELK1,4_GABP{A,B1}	1.80749	chr1:894620..894659,-
IRF1	IRF1,2	1.64852	chr1:89488464..89488501,-
IRF2	IRF1,2	1.64852	chr1:89488464..89488501,-
TCF12	TAL1_TCF{3,4,12}	1.90241	chr1:89530883..89530906,-
TCF3	TAL1_TCF{3,4,12}	1.90241	chr1:89530883..89530906,-
TCF4	TAL1_TCF{3,4,12}	1.90241	chr1:89530883..89530906,-
IRF1	IRF1,2	1.99834	chr1:89530883..89530906,-
IRF2	IRF1,2	1.99834	chr1:89530883..89530906,-
TCF12	TAL1_TCF{3,4,12}	1.91492	chr1:89530952..89530967,-
TCF3	TAL1_TCF{3,4,12}	1.91492	chr1:89530952..89530967,-
TCF4	TAL1_TCF{3,4,12}	1.91492	chr1:89530952..89530967,-
IRF1	IRF1,2	1.72844	chr1:89530952..89530967,-
IRF2	IRF1,2	1.72844	chr1:89530952..89530967,-
FOXP1	FOXP1	1.82151	chr1:93297586..93297609,+
MZF1	MZF1	1.67556	chr1:93811438..93811548,+
IRF1	IRF1,2	2.00507	chr1:93828405..93828419,+
IRF2	IRF1,2	2.00507	chr1:93828405..93828419,+
IRF1	IRF1,2	2.02655	chr1:948866..948885,+
IRF2	IRF1,2	2.02655	chr1:948866..948885,+
TBP	TBP	1.53271	chr1:95007302..95007322,-
EGR1	EGR1..3	1.73361	chr1:95392635..95392704,-
ELF1	ELF1,2,4	1.53714	chr20:16710634..16710698,+
ELF2	ELF1,2,4	1.53714	chr20:16710634..16710698,+
ELF4	ELF1,2,4	1.53714	chr20:16710634..16710698,+
ELK1	ELK1,4_GABP{A,B1}	1.90907	chr20:16710634..16710698,+
ELK4	ELK1,4_GABP{A,B1}	1.90907	chr20:16710634..16710698,+
GABPA	ELK1,4_GABP{A,B1}	1.90907	chr20:16710634..16710698,+
GABPB1	ELK1,4_GABP{A,B1}	1.90907	chr20:16710634..16710698,+
ELF1	ELF1,2,4	1.54931	chr20:18488528..18488593,+
ELF2	ELF1,2,4	1.54931	chr20:18488528..18488593,+
ELF4	ELF1,2,4	1.54931	chr20:18488528..18488593,+
ELK1	ELK1,4_GABP{A,B1}	1.7994	chr20:19997948..19998017,+
ELK4	ELK1,4_GABP{A,B1}	1.7994	chr20:19997948..19998017,+
GABPA	ELK1,4_GABP{A,B1}	1.7994	chr20:19997948..19998017,+
GABPB1	ELK1,4_GABP{A,B1}	1.7994	chr20:19997948..19998017,+
ZNF143	ZNF143	1.52071	chr20:21283941..21284007,+
ELK1	ELK1,4_GABP{A,B1}	1.73705	chr20:2451395..2451455,-
ELK4	ELK1,4_GABP{A,B1}	1.73705	chr20:2451395..2451455,-
GABPA	ELK1,4_GABP{A,B1}	1.73705	chr20:2451395..2451455,-
GABPB1	ELK1,4_GABP{A,B1}	1.73705	chr20:2451395..2451455,-
ELF1	ELF1,2,4	1.52806	chr20:2644832..2644870,-
ELF2	ELF1,2,4	1.52806	chr20:2644832..2644870,-
ELF4	ELF1,2,4	1.52806	chr20:2644832..2644870,-
ELK1	ELK1,4_GABP{A,B1}	2.06249	chr20:2644832..2644870,-
ELK4	ELK1,4_GABP{A,B1}	2.06249	chr20:2644832..2644870,-
GABPA	ELK1,4_GABP{A,B1}	2.06249	chr20:2644832..2644870,-
GABPB1	ELK1,4_GABP{A,B1}	2.06249	chr20:2644832..2644870,-
ELK1	ELK1,4_GABP{A,B1}	1.70541	chr20:34638841..34638928,-
ELK4	ELK1,4_GABP{A,B1}	1.70541	chr20:34638841..34638928,-
GABPA	ELK1,4_GABP{A,B1}	1.70541	chr20:34638841..34638928,-
GABPB1	ELK1,4_GABP{A,B1}	1.70541	chr20:34638841..34638928,-
MAZ	MAZ	1.5501	chr20:35807714..35807756,+
ELK1	ELK1,4_GABP{A,B1}	2.0735	chr20:35807714..35807756,+
ELK4	ELK1,4_GABP{A,B1}	2.0735	chr20:35807714..35807756,+
GABPA	ELK1,4_GABP{A,B1}	2.0735	chr20:35807714..35807756,+
GABPB1	ELK1,4_GABP{A,B1}	2.0735	chr20:35807714..35807756,+
SP1	SP1	1.74766	chr20:43150601..43150751,-
ELF1	ELF1,2,4	2.17713	chr20:43150601..43150751,-
ELF2	ELF1,2,4	2.17713	chr20:43150601..43150751,-
ELF4	ELF1,2,4	2.17713	chr20:43150601..43150751,-
NFYA	NFY{A,B,C}	1.77813	chr20:43150601..43150751,-
NFYB	NFY{A,B,C}	1.77813	chr20:43150601..43150751,-
NFYC	NFY{A,B,C}	1.77813	chr20:43150601..43150751,-
ELK1	ELK1,4_GABP{A,B1}	2.45519	chr20:43150601..43150751,-
ELK4	ELK1,4_GABP{A,B1}	2.45519	chr20:43150601..43150751,-
GABPA	ELK1,4_GABP{A,B1}	2.45519	chr20:43150601..43150751,-
GABPB1	ELK1,4_GABP{A,B1}	2.45519	chr20:43150601..43150751,-
SP1	SP1	1.52685	chr20:43514320..43514425,+
MAZ	MAZ	1.66742	chr20:43514320..43514425,+
MZF1	MZF1	2.09469	chr20:43514320..43514425,+
NFYA	NFY{A,B,C}	1.90971	chr20:43514320..43514425,+
NFYB	NFY{A,B,C}	1.90971	chr20:43514320..43514425,+
NFYC	NFY{A,B,C}	1.90971	chr20:43514320..43514425,+
NFKB1	NFKB1_REL_RELA	2.42854	chr20:43977055..43977073,-
RELA	NFKB1_REL_RELA	2.42854	chr20:43977055..43977073,-
TBP	TBP	1.53795	chr20:43977055..43977073,-
SP1	SP1	1.60993	chr20:44519948..44519986,+
MAZ	MAZ	1.68599	chr20:44519948..44519986,+
TBP	TBP	2.11373	chr20:47895175..47895182,+
SP1	SP1	1.64233	chr20:49126881..49126936,+
ELK1	ELK1,4_GABP{A,B1}	1.96891	chr20:49126881..49126936,+
ELK4	ELK1,4_GABP{A,B1}	1.96891	chr20:49126881..49126936,+
GABPA	ELK1,4_GABP{A,B1}	1.96891	chr20:49126881..49126936,+
GABPB1	ELK1,4_GABP{A,B1}	1.96891	chr20:49126881..49126936,+
ELK1	ELK1,4_GABP{A,B1}	1.69806	chr20:5093713..5093757,-
ELK4	ELK1,4_GABP{A,B1}	1.69806	chr20:5093713..5093757,-
GABPA	ELK1,4_GABP{A,B1}	1.69806	chr20:5093713..5093757,-
GABPB1	ELK1,4_GABP{A,B1}	1.69806	chr20:5093713..5093757,-
SP1	SP1	1.52509	chr20:54934001..54934073,+
ELK1	ELK1,4_GABP{A,B1}	1.64673	chr20:54967663..54967740,+
ELK4	ELK1,4_GABP{A,B1}	1.64673	chr20:54967663..54967740,+
GABPA	ELK1,4_GABP{A,B1}	1.64673	chr20:54967663..54967740,+
GABPB1	ELK1,4_GABP{A,B1}	1.64673	chr20:54967663..54967740,+
ELK1	ELK1,4_GABP{A,B1}	1.72476	chr20:55043676..55043751,+
ELK4	ELK1,4_GABP{A,B1}	1.72476	chr20:55043676..55043751,+
GABPA	ELK1,4_GABP{A,B1}	1.72476	chr20:55043676..55043751,+
GABPB1	ELK1,4_GABP{A,B1}	1.72476	chr20:55043676..55043751,+
SP1	SP1	1.52629	chr20:57582326..57582367,-
ELF1	ELF1,2,4	1.59439	chr20:60878005..60878086,+
ELF2	ELF1,2,4	1.59439	chr20:60878005..60878086,+
ELF4	ELF1,2,4	1.59439	chr20:60878005..60878086,+
IRF1	IRF1,2	2.69577	chr20:61436146..61436197,+
IRF2	IRF1,2	2.69577	chr20:61436146..61436197,+
NFKB1	NFKB1_REL_RELA	1.62954	chr20:61436146..61436197,+
RELA	NFKB1_REL_RELA	1.62954	chr20:61436146..61436197,+
MEIS1	HOXA9_MEIS1	1.57893	chr20:62601243..62601291,-
ELK1	ELK1,4_GABP{A,B1}	1.77632	chr20:62612470..62612516,+
ELK4	ELK1,4_GABP{A,B1}	1.77632	chr20:62612470..62612516,+
GABPA	ELK1,4_GABP{A,B1}	1.77632	chr20:62612470..62612516,+
GABPB1	ELK1,4_GABP{A,B1}	1.77632	chr20:62612470..62612516,+
NKX3-1	NKX3-1	1.5132	chr21:27462289..27462323,-
ELK1	ELK1,4_GABP{A,B1}	1.5953	chr21:30396966..30397025,+
ELK4	ELK1,4_GABP{A,B1}	1.5953	chr21:30396966..30397025,+
GABPA	ELK1,4_GABP{A,B1}	1.5953	chr21:30396966..30397025,+
GABPB1	ELK1,4_GABP{A,B1}	1.5953	chr21:30396966..30397025,+
TBP	TBP	2.0771	chr21:33031995..33032013,+
NFKB1	NFKB1_REL_RELA	2.21453	chr21:34775698..34775771,+
RELA	NFKB1_REL_RELA	2.21453	chr21:34775698..34775771,+
NFKB1	NFKB1_REL_RELA	2.02429	chr21:34915337..34915397,+
RELA	NFKB1_REL_RELA	2.02429	chr21:34915337..34915397,+
NFKB1	NFKB1_REL_RELA	2.48805	chr21:37507369..37507390,+
RELA	NFKB1_REL_RELA	2.48805	chr21:37507369..37507390,+
MZF1	MZF1	1.50782	chr21:40177845..40177863,+
MAZ	MAZ	1.65138	chr21:44527613..44527695,-
ZNF143	ZNF143	1.83928	chr21:44527613..44527695,-
SP1	SP1	1.86506	chr21:46293586..46293641,-
ELK1	ELK1,4_GABP{A,B1}	1.75953	chr21:46293586..46293641,-
ELK4	ELK1,4_GABP{A,B1}	1.75953	chr21:46293586..46293641,-
GABPA	ELK1,4_GABP{A,B1}	1.75953	chr21:46293586..46293641,-
GABPB1	ELK1,4_GABP{A,B1}	1.75953	chr21:46293586..46293641,-
TCF12	TAL1_TCF{3,4,12}	2.16211	chr22:18484249..18484289,-
TCF3	TAL1_TCF{3,4,12}	2.16211	chr22:18484249..18484289,-
TCF4	TAL1_TCF{3,4,12}	2.16211	chr22:18484249..18484289,-
TBP	TBP	1.89706	chr22:19466683..19466730,-
ELK1	ELK1,4_GABP{A,B1}	1.5254	chr22:20861858..20861914,+
ELK4	ELK1,4_GABP{A,B1}	1.5254	chr22:20861858..20861914,+
GABPA	ELK1,4_GABP{A,B1}	1.5254	chr22:20861858..20861914,+
GABPB1	ELK1,4_GABP{A,B1}	1.5254	chr22:20861858..20861914,+
ELK1	ELK1,4_GABP{A,B1}	1.78126	chr22:21138343..21138378,+
ELK4	ELK1,4_GABP{A,B1}	1.78126	chr22:21138343..21138378,+
GABPA	ELK1,4_GABP{A,B1}	1.78126	chr22:21138343..21138378,+
GABPB1	ELK1,4_GABP{A,B1}	1.78126	chr22:21138343..21138378,+
ELK1	ELK1,4_GABP{A,B1}	1.60835	chr22:30752861..30752924,-
ELK4	ELK1,4_GABP{A,B1}	1.60835	chr22:30752861..30752924,-
GABPA	ELK1,4_GABP{A,B1}	1.60835	chr22:30752861..30752924,-
GABPB1	ELK1,4_GABP{A,B1}	1.60835	chr22:30752861..30752924,-
ELK1	ELK1,4_GABP{A,B1}	1.59927	chr22:31556134..31556263,+
ELK4	ELK1,4_GABP{A,B1}	1.59927	chr22:31556134..31556263,+
GABPA	ELK1,4_GABP{A,B1}	1.59927	chr22:31556134..31556263,+
GABPB1	ELK1,4_GABP{A,B1}	1.59927	chr22:31556134..31556263,+
MAZ	MAZ	1.62139	chr22:36783977..36784020,-
TBP	TBP	2.49461	chr22:38071636..38071652,+
IRF1	IRF1,2	1.79541	chr22:38669030..38669045,-
IRF2	IRF1,2	1.79541	chr22:38669030..38669045,-
ELF1	ELF1,2,4	1.64649	chr22:38864041..38864150,+
ELF2	ELF1,2,4	1.64649	chr22:38864041..38864150,+
ELF4	ELF1,2,4	1.64649	chr22:38864041..38864150,+
FOXP1	FOXP1	1.84663	chr22:39258521..39258522,-
MEIS1	HOXA9_MEIS1	3.04066	chr22:39415826..39415829,+
TBP	TBP	3.46736	chr22:39916558..39916579,+
NFKB1	NFKB1_REL_RELA	1.87812	chr22:41215328..41215395,-
RELA	NFKB1_REL_RELA	1.87812	chr22:41215328..41215395,-
SP1	SP1	1.5724	chr22:42017021..42017098,-
ELK1	ELK1,4_GABP{A,B1}	1.88611	chr2:101618729..101618761,+
ELK4	ELK1,4_GABP{A,B1}	1.88611	chr2:101618729..101618761,+
GABPA	ELK1,4_GABP{A,B1}	1.88611	chr2:101618729..101618761,+
GABPB1	ELK1,4_GABP{A,B1}	1.88611	chr2:101618729..101618761,+
SP1	SP1	1.58076	chr2:10952832..10952918,-
MAZ	MAZ	1.71532	chr2:10952832..10952918,-
NFKB1	NFKB1_REL_RELA	1.92328	chr2:112641724..112641781,-
RELA	NFKB1_REL_RELA	1.92328	chr2:112641724..112641781,-
SP1	SP1	1.69129	chr2:114647617..114647739,+
ELK1	ELK1,4_GABP{A,B1}	1.60895	chr2:128848740..128848816,+
ELK4	ELK1,4_GABP{A,B1}	1.60895	chr2:128848740..128848816,+
GABPA	ELK1,4_GABP{A,B1}	1.60895	chr2:128848740..128848816,+
GABPB1	ELK1,4_GABP{A,B1}	1.60895	chr2:128848740..128848816,+
MEIS1	HOXA9_MEIS1	2.26009	chr2:133012267..133012279,-
MEIS1	HOXA9_MEIS1	2.1498	chr2:133012284..133012299,-
MEIS1	HOXA9_MEIS1	2.83204	chr2:133012322..133012356,-
MEIS1	HOXA9_MEIS1	2.28975	chr2:133012497..133012510,-
MEIS1	HOXA9_MEIS1	2.72852	chr2:133012724..133012755,+
NFKB1	NFKB1_REL_RELA	1.66225	chr2:136743074..136743116,-
RELA	NFKB1_REL_RELA	1.66225	chr2:136743074..136743116,-
IRF1	IRF1,2	2.61365	chr2:152146385..152146435,-
IRF2	IRF1,2	2.61365	chr2:152146385..152146435,-
TCF12	TAL1_TCF{3,4,12}	1.66709	chr2:152214098..152214115,+
TCF3	TAL1_TCF{3,4,12}	1.66709	chr2:152214098..152214115,+
TCF4	TAL1_TCF{3,4,12}	1.66709	chr2:152214098..152214115,+
NFKB1	NFKB1_REL_RELA	2.4915	chr2:153573935..153573964,-
RELA	NFKB1_REL_RELA	2.4915	chr2:153573935..153573964,-
NFKB1	NFKB1_REL_RELA	1.72298	chr2:153573965..153573982,-
RELA	NFKB1_REL_RELA	1.72298	chr2:153573965..153573982,-
ELK1	ELK1,4_GABP{A,B1}	1.52443	chr2:15731978..15732050,+
ELK4	ELK1,4_GABP{A,B1}	1.52443	chr2:15731978..15732050,+
GABPA	ELK1,4_GABP{A,B1}	1.52443	chr2:15731978..15732050,+
GABPB1	ELK1,4_GABP{A,B1}	1.52443	chr2:15731978..15732050,+
ELK1	ELK1,4_GABP{A,B1}	2.21379	chr2:162164918..162165013,+
ELK4	ELK1,4_GABP{A,B1}	2.21379	chr2:162164918..162165013,+
GABPA	ELK1,4_GABP{A,B1}	2.21379	chr2:162164918..162165013,+
GABPB1	ELK1,4_GABP{A,B1}	2.21379	chr2:162164918..162165013,+
IRF1	IRF1,2	2.57193	chr2:162931082..162931100,-
IRF2	IRF1,2	2.57193	chr2:162931082..162931100,-
TCF12	TAL1_TCF{3,4,12}	2.45784	chr2:163099885..163099963,-
TCF3	TAL1_TCF{3,4,12}	2.45784	chr2:163099885..163099963,-
TCF4	TAL1_TCF{3,4,12}	2.45784	chr2:163099885..163099963,-
NFKB1	NFKB1_REL_RELA	2.18663	chr2:163099885..163099963,-
RELA	NFKB1_REL_RELA	2.18663	chr2:163099885..163099963,-
ZNF143	ZNF143	1.74288	chr2:171785708..171785789,+
SP1	SP1	1.71816	chr2:172378976..172378999,+
ELK1	ELK1,4_GABP{A,B1}	1.52409	chr2:172778952..172779004,+
ELK4	ELK1,4_GABP{A,B1}	1.52409	chr2:172778952..172779004,+
GABPA	ELK1,4_GABP{A,B1}	1.52409	chr2:172778952..172779004,+
GABPB1	ELK1,4_GABP{A,B1}	1.52409	chr2:172778952..172779004,+
ELK1	ELK1,4_GABP{A,B1}	1.59445	chr2:173940557..173940625,+
ELK4	ELK1,4_GABP{A,B1}	1.59445	chr2:173940557..173940625,+
GABPA	ELK1,4_GABP{A,B1}	1.59445	chr2:173940557..173940625,+
GABPB1	ELK1,4_GABP{A,B1}	1.59445	chr2:173940557..173940625,+
ZNF143	ZNF143	1.5355	chr2:178257463..178257523,+
IRF1	IRF1,2	2.95821	chr2:191878874..191878938,-
IRF2	IRF1,2	2.95821	chr2:191878874..191878938,-
IRF1	IRF1,2	2.28688	chr2:197664366..197664454,-
IRF2	IRF1,2	2.28688	chr2:197664366..197664454,-
NFKB1	NFKB1_REL_RELA	3.25522	chr2:201676600..201676667,+
RELA	NFKB1_REL_RELA	3.25522	chr2:201676600..201676667,+
IRF1	IRF1,2	2.08041	chr2:201994265..201994294,+
IRF2	IRF1,2	2.08041	chr2:201994265..201994294,+
IRF1	IRF1,2	2.04212	chr2:201994490..201994538,+
IRF2	IRF1,2	2.04212	chr2:201994490..201994538,+
IRF1	IRF1,2	1.53079	chr2:202122747..202122819,+
IRF2	IRF1,2	1.53079	chr2:202122747..202122819,+
MAZ	MAZ	1.57448	chr2:20251406..20251451,-
ELK1	ELK1,4_GABP{A,B1}	1.63998	chr2:203103281..203103327,-
ELK4	ELK1,4_GABP{A,B1}	1.63998	chr2:203103281..203103327,-
GABPA	ELK1,4_GABP{A,B1}	1.63998	chr2:203103281..203103327,-
GABPB1	ELK1,4_GABP{A,B1}	1.63998	chr2:203103281..203103327,-
ELK1	ELK1,4_GABP{A,B1}	1.53769	chr2:207024134..207024195,-
ELK4	ELK1,4_GABP{A,B1}	1.53769	chr2:207024134..207024195,-
GABPA	ELK1,4_GABP{A,B1}	1.53769	chr2:207024134..207024195,-
GABPB1	ELK1,4_GABP{A,B1}	1.53769	chr2:207024134..207024195,-
ELK1	ELK1,4_GABP{A,B1}	1.85078	chr2:207024306..207024392,+
ELK4	ELK1,4_GABP{A,B1}	1.85078	chr2:207024306..207024392,+
GABPA	ELK1,4_GABP{A,B1}	1.85078	chr2:207024306..207024392,+
GABPB1	ELK1,4_GABP{A,B1}	1.85078	chr2:207024306..207024392,+
IRF1	IRF1,2	1.59561	chr2:216299463..216299527,+
IRF2	IRF1,2	1.59561	chr2:216299463..216299527,+
MZF1	MZF1	1.84508	chr2:216300784..216300798,-
ELK1	ELK1,4_GABP{A,B1}	2.29785	chr2:216974046..216974091,+
ELK4	ELK1,4_GABP{A,B1}	2.29785	chr2:216974046..216974091,+
GABPA	ELK1,4_GABP{A,B1}	2.29785	chr2:216974046..216974091,+
GABPB1	ELK1,4_GABP{A,B1}	2.29785	chr2:216974046..216974091,+
ELK1	ELK1,4_GABP{A,B1}	2.06895	chr2:216974092..216974148,+
ELK4	ELK1,4_GABP{A,B1}	2.06895	chr2:216974092..216974148,+
GABPA	ELK1,4_GABP{A,B1}	2.06895	chr2:216974092..216974148,+
GABPB1	ELK1,4_GABP{A,B1}	2.06895	chr2:216974092..216974148,+
ELK1	ELK1,4_GABP{A,B1}	1.59026	chr2:219536693..219536732,-
ELK4	ELK1,4_GABP{A,B1}	1.59026	chr2:219536693..219536732,-
GABPA	ELK1,4_GABP{A,B1}	1.59026	chr2:219536693..219536732,-
GABPB1	ELK1,4_GABP{A,B1}	1.59026	chr2:219536693..219536732,-
ZNF143	ZNF143	1.61135	chr2:220363579..220363641,+
NFKB1	NFKB1_REL_RELA	1.78887	chr2:228678550..228678570,+
RELA	NFKB1_REL_RELA	1.78887	chr2:228678550..228678570,+
IRF1	IRF1,2	2.06876	chr2:231084659..231084721,-
IRF2	IRF1,2	2.06876	chr2:231084659..231084721,-
IRF1	IRF1,2	2.94692	chr2:231280908..231280945,+
IRF2	IRF1,2	2.94692	chr2:231280908..231280945,+
IRF1	IRF1,2	2.18324	chr2:231577532..231577639,+
IRF2	IRF1,2	2.18324	chr2:231577532..231577639,+
IRF1	IRF1,2	2.32202	chr2:231577686..231577705,+
IRF2	IRF1,2	2.32202	chr2:231577686..231577705,+
ELK1	ELK1,4_GABP{A,B1}	1.60698	chr2:231729636..231729697,+
ELK4	ELK1,4_GABP{A,B1}	1.60698	chr2:231729636..231729697,+
GABPA	ELK1,4_GABP{A,B1}	1.60698	chr2:231729636..231729697,+
GABPB1	ELK1,4_GABP{A,B1}	1.60698	chr2:231729636..231729697,+
NKX3-1	NKX3-1	2.26347	chr2:232325416..232325485,+
ELF1	ELF1,2,4	2.06349	chr2:242255298..242255378,+
ELF2	ELF1,2,4	2.06349	chr2:242255298..242255378,+
ELF4	ELF1,2,4	2.06349	chr2:242255298..242255378,+
EGR1	EGR1..3	1.59386	chr2:242255298..242255378,+
MZF1	MZF1	1.7839	chr2:242255298..242255378,+
ELF1	ELF1,2,4	1.68448	chr2:24299153..24299252,-
ELF2	ELF1,2,4	1.68448	chr2:24299153..24299252,-
ELF4	ELF1,2,4	1.68448	chr2:24299153..24299252,-
ELK1	ELK1,4_GABP{A,B1}	1.81726	chr2:24299153..24299252,-
ELK4	ELK1,4_GABP{A,B1}	1.81726	chr2:24299153..24299252,-
GABPA	ELK1,4_GABP{A,B1}	1.81726	chr2:24299153..24299252,-
GABPB1	ELK1,4_GABP{A,B1}	1.81726	chr2:24299153..24299252,-
MZF1	MZF1	1.54015	chr2:264913..264964,+
NKX3-1	NKX3-1	1.90543	chr2:29022451..29022555,+
ELK1	ELK1,4_GABP{A,B1}	1.54161	chr2:32502952..32503025,+
ELK4	ELK1,4_GABP{A,B1}	1.54161	chr2:32502952..32503025,+
GABPA	ELK1,4_GABP{A,B1}	1.54161	chr2:32502952..32503025,+
GABPB1	ELK1,4_GABP{A,B1}	1.54161	chr2:32502952..32503025,+
IRF1	IRF1,2	1.95452	chr2:37384085..37384134,-
IRF2	IRF1,2	1.95452	chr2:37384085..37384134,-
SP1	SP1	1.52859	chr2:37898778..37898793,-
ELK1	ELK1,4_GABP{A,B1}	1.86279	chr2:46844159..46844209,-
ELK4	ELK1,4_GABP{A,B1}	1.86279	chr2:46844159..46844209,-
GABPA	ELK1,4_GABP{A,B1}	1.86279	chr2:46844159..46844209,-
GABPB1	ELK1,4_GABP{A,B1}	1.86279	chr2:46844159..46844209,-
IRF1	IRF1,2	2.29925	chr2:46844319..46844384,+
IRF2	IRF1,2	2.29925	chr2:46844319..46844384,+
ELF1	ELF1,2,4	1.68592	chr2:54014168..54014220,+
ELF2	ELF1,2,4	1.68592	chr2:54014168..54014220,+
ELF4	ELF1,2,4	1.68592	chr2:54014168..54014220,+
ZNF143	ZNF143	1.6035	chr2:54014168..54014220,+
ELK1	ELK1,4_GABP{A,B1}	2.00174	chr2:54014168..54014220,+
ELK4	ELK1,4_GABP{A,B1}	2.00174	chr2:54014168..54014220,+
GABPA	ELK1,4_GABP{A,B1}	2.00174	chr2:54014168..54014220,+
GABPB1	ELK1,4_GABP{A,B1}	2.00174	chr2:54014168..54014220,+
GTF2I	GTF2I	1.55356	chr2:54683448..54683470,+
GTF2I	GTF2I	1.81773	chr2:56150910..56150938,-
MZF1	MZF1	1.85097	chr2:56150910..56150938,-
ELF1	ELF1,2,4	1.51938	chr2:65454926..65454991,+
ELF2	ELF1,2,4	1.51938	chr2:65454926..65454991,+
ELF4	ELF1,2,4	1.51938	chr2:65454926..65454991,+
ELK1	ELK1,4_GABP{A,B1}	1.78232	chr2:65454926..65454991,+
ELK4	ELK1,4_GABP{A,B1}	1.78232	chr2:65454926..65454991,+
GABPA	ELK1,4_GABP{A,B1}	1.78232	chr2:65454926..65454991,+
GABPB1	ELK1,4_GABP{A,B1}	1.78232	chr2:65454926..65454991,+
TCF12	TAL1_TCF{3,4,12}	2.7362	chr2:66662895..66662907,+
TCF3	TAL1_TCF{3,4,12}	2.7362	chr2:66662895..66662907,+
TCF4	TAL1_TCF{3,4,12}	2.7362	chr2:66662895..66662907,+
NKX3-1	NKX3-1	2.19365	chr2:69240469..69240508,+
ELK1	ELK1,4_GABP{A,B1}	1.80639	chr2:70121075..70121102,+
ELK4	ELK1,4_GABP{A,B1}	1.80639	chr2:70121075..70121102,+
GABPA	ELK1,4_GABP{A,B1}	1.80639	chr2:70121075..70121102,+
GABPB1	ELK1,4_GABP{A,B1}	1.80639	chr2:70121075..70121102,+
ELK1	ELK1,4_GABP{A,B1}	1.74105	chr2:74153986..74154029,+
ELK4	ELK1,4_GABP{A,B1}	1.74105	chr2:74153986..74154029,+
GABPA	ELK1,4_GABP{A,B1}	1.74105	chr2:74153986..74154029,+
GABPB1	ELK1,4_GABP{A,B1}	1.74105	chr2:74153986..74154029,+
IRF1	IRF1,2	2.26689	chr2:75788038..75788089,-
IRF2	IRF1,2	2.26689	chr2:75788038..75788089,-
TBP	TBP	1.71494	chr2:85132768..85132788,+
TBP	TBP	1.67231	chr2:85766280..85766299,+
NFKB1	NFKB1_REL_RELA	2.24025	chr2:88926924..88927010,-
RELA	NFKB1_REL_RELA	2.24025	chr2:88926924..88927010,-
NFYA	NFY{A,B,C}	1.72581	chr2:9771092..9771153,-
NFYB	NFY{A,B,C}	1.72581	chr2:9771092..9771153,-
NFYC	NFY{A,B,C}	1.72581	chr2:9771092..9771153,-
ELK1	ELK1,4_GABP{A,B1}	1.64902	chr2:99225018..99225117,+
ELK4	ELK1,4_GABP{A,B1}	1.64902	chr2:99225018..99225117,+
GABPA	ELK1,4_GABP{A,B1}	1.64902	chr2:99225018..99225117,+
GABPB1	ELK1,4_GABP{A,B1}	1.64902	chr2:99225018..99225117,+
SP1	SP1	1.65615	chr3:100428317..100428471,+
ELK1	ELK1,4_GABP{A,B1}	2.34749	chr3:100428317..100428471,+
ELK4	ELK1,4_GABP{A,B1}	2.34749	chr3:100428317..100428471,+
GABPA	ELK1,4_GABP{A,B1}	2.34749	chr3:100428317..100428471,+
GABPB1	ELK1,4_GABP{A,B1}	2.34749	chr3:100428317..100428471,+
IRF1	IRF1,2	2.39609	chr3:100712253..100712274,-
IRF2	IRF1,2	2.39609	chr3:100712253..100712274,-
GTF2I	GTF2I	1.56612	chr3:105085734..105085760,+
ELK1	ELK1,4_GABP{A,B1}	1.93305	chr3:119217376..119217421,+
ELK4	ELK1,4_GABP{A,B1}	1.93305	chr3:119217376..119217421,+
GABPA	ELK1,4_GABP{A,B1}	1.93305	chr3:119217376..119217421,+
GABPB1	ELK1,4_GABP{A,B1}	1.93305	chr3:119217376..119217421,+
IRF1	IRF1,2	2.27087	chr3:122283175..122283273,+
IRF2	IRF1,2	2.27087	chr3:122283175..122283273,+
IRF1	IRF1,2	3.57585	chr3:122785895..122786001,+
IRF2	IRF1,2	3.57585	chr3:122785895..122786001,+
MEIS1	HOXA9_MEIS1	2.48388	chr3:124732713..124732735,-
FOXP1	FOXP1	1.89069	chr3:128369643..128369678,-
ELK1	ELK1,4_GABP{A,B1}	1.50681	chr3:128444973..128444985,+
ELK4	ELK1,4_GABP{A,B1}	1.50681	chr3:128444973..128444985,+
GABPA	ELK1,4_GABP{A,B1}	1.50681	chr3:128444973..128444985,+
GABPB1	ELK1,4_GABP{A,B1}	1.50681	chr3:128444973..128444985,+
ELK1	ELK1,4_GABP{A,B1}	1.8858	chr3:128444994..128445044,+
ELK4	ELK1,4_GABP{A,B1}	1.8858	chr3:128444994..128445044,+
GABPA	ELK1,4_GABP{A,B1}	1.8858	chr3:128444994..128445044,+
GABPB1	ELK1,4_GABP{A,B1}	1.8858	chr3:128444994..128445044,+
TBP	TBP	1.88042	chr3:129035121..129035136,-
ELK1	ELK1,4_GABP{A,B1}	2.17169	chr3:131221790..131221835,-
ELK4	ELK1,4_GABP{A,B1}	2.17169	chr3:131221790..131221835,-
GABPA	ELK1,4_GABP{A,B1}	2.17169	chr3:131221790..131221835,-
GABPB1	ELK1,4_GABP{A,B1}	2.17169	chr3:131221790..131221835,-
ELK1	ELK1,4_GABP{A,B1}	1.50375	chr3:134204815..134204839,-
ELK4	ELK1,4_GABP{A,B1}	1.50375	chr3:134204815..134204839,-
GABPA	ELK1,4_GABP{A,B1}	1.50375	chr3:134204815..134204839,-
GABPB1	ELK1,4_GABP{A,B1}	1.50375	chr3:134204815..134204839,-
ELK1	ELK1,4_GABP{A,B1}	1.55128	chr3:139062838..139062870,+
ELK4	ELK1,4_GABP{A,B1}	1.55128	chr3:139062838..139062870,+
GABPA	ELK1,4_GABP{A,B1}	1.55128	chr3:139062838..139062870,+
GABPB1	ELK1,4_GABP{A,B1}	1.55128	chr3:139062838..139062870,+
ELF1	ELF1,2,4	1.82254	chr3:139108475..139108518,-
ELF2	ELF1,2,4	1.82254	chr3:139108475..139108518,-
ELF4	ELF1,2,4	1.82254	chr3:139108475..139108518,-
ELK1	ELK1,4_GABP{A,B1}	1.61278	chr3:139108475..139108518,-
ELK4	ELK1,4_GABP{A,B1}	1.61278	chr3:139108475..139108518,-
GABPA	ELK1,4_GABP{A,B1}	1.61278	chr3:139108475..139108518,-
GABPB1	ELK1,4_GABP{A,B1}	1.61278	chr3:139108475..139108518,-
NFKB1	NFKB1_REL_RELA	1.93084	chr3:142838629..142838697,+
RELA	NFKB1_REL_RELA	1.93084	chr3:142838629..142838697,+
ELK1	ELK1,4_GABP{A,B1}	1.54098	chr3:149470229..149470290,-
ELK4	ELK1,4_GABP{A,B1}	1.54098	chr3:149470229..149470290,-
GABPA	ELK1,4_GABP{A,B1}	1.54098	chr3:149470229..149470290,-
GABPB1	ELK1,4_GABP{A,B1}	1.54098	chr3:149470229..149470290,-
ELF1	ELF1,2,4	1.55227	chr3:150264555..150264592,+
ELF2	ELF1,2,4	1.55227	chr3:150264555..150264592,+
ELF4	ELF1,2,4	1.55227	chr3:150264555..150264592,+
NFKB1	NFKB1_REL_RELA	2.41673	chr3:157154631..157154645,+
RELA	NFKB1_REL_RELA	2.41673	chr3:157154631..157154645,+
TBP	TBP	1.9433	chr3:170587974..170587993,-
MZF1	MZF1	1.6378	chr3:171758298..171758336,+
IRF1	IRF1,2	1.64014	chr3:178866130..178866177,+
IRF2	IRF1,2	1.64014	chr3:178866130..178866177,+
ELK1	ELK1,4_GABP{A,B1}	1.73428	chr3:179065474..179065530,+
ELK4	ELK1,4_GABP{A,B1}	1.73428	chr3:179065474..179065530,+
GABPA	ELK1,4_GABP{A,B1}	1.73428	chr3:179065474..179065530,+
GABPB1	ELK1,4_GABP{A,B1}	1.73428	chr3:179065474..179065530,+
ELF1	ELF1,2,4	1.78587	chr3:179322573..179322603,+
ELF2	ELF1,2,4	1.78587	chr3:179322573..179322603,+
ELF4	ELF1,2,4	1.78587	chr3:179322573..179322603,+
ELK1	ELK1,4_GABP{A,B1}	1.88195	chr3:179322573..179322603,+
ELK4	ELK1,4_GABP{A,B1}	1.88195	chr3:179322573..179322603,+
GABPA	ELK1,4_GABP{A,B1}	1.88195	chr3:179322573..179322603,+
GABPB1	ELK1,4_GABP{A,B1}	1.88195	chr3:179322573..179322603,+
MEIS1	HOXA9_MEIS1	2.11108	chr3:180707466..180707564,-
ELK1	ELK1,4_GABP{A,B1}	1.636	chr3:191047131..191047219,+
ELK4	ELK1,4_GABP{A,B1}	1.636	chr3:191047131..191047219,+
GABPA	ELK1,4_GABP{A,B1}	1.636	chr3:191047131..191047219,+
GABPB1	ELK1,4_GABP{A,B1}	1.636	chr3:191047131..191047219,+
IRF1	IRF1,2	3.23137	chr3:195270131..195270160,-
IRF2	IRF1,2	3.23137	chr3:195270131..195270160,-
SP1	SP1	1.66028	chr3:33155525..33155561,+
ELK1	ELK1,4_GABP{A,B1}	1.6542	chr3:33840050..33840177,+
ELK4	ELK1,4_GABP{A,B1}	1.6542	chr3:33840050..33840177,+
GABPA	ELK1,4_GABP{A,B1}	1.6542	chr3:33840050..33840177,+
GABPB1	ELK1,4_GABP{A,B1}	1.6542	chr3:33840050..33840177,+
SP1	SP1	1.56869	chr3:41240986..41241005,+
SP1	SP1	1.70226	chr3:48130317..48130396,-
MAZ	MAZ	1.70559	chr3:48130317..48130396,-
MZF1	MZF1	1.54709	chr3:48481658..48481678,+
IRF1	IRF1,2	1.78309	chr3:48507621..48507689,+
IRF2	IRF1,2	1.78309	chr3:48507621..48507689,+
NFKB1	NFKB1_REL_RELA	1.69624	chr3:48514483..48514523,-
RELA	NFKB1_REL_RELA	1.69624	chr3:48514483..48514523,-
NFKB1	NFKB1_REL_RELA	1.84316	chr3:49131473..49131511,-
RELA	NFKB1_REL_RELA	1.84316	chr3:49131473..49131511,-
SP1	SP1	2.08011	chr3:49449350..49449464,-
ZNF143	ZNF143	1.87053	chr3:49449350..49449464,-
NFYA	NFY{A,B,C}	1.54118	chr3:49449350..49449464,-
NFYB	NFY{A,B,C}	1.54118	chr3:49449350..49449464,-
NFYC	NFY{A,B,C}	1.54118	chr3:49449350..49449464,-
TBP	TBP	2.19576	chr3:49449350..49449464,-
ZNF143	ZNF143	1.67395	chr3:52029900..52029941,-
ELK1	ELK1,4_GABP{A,B1}	2.15617	chr3:52029900..52029941,-
ELK4	ELK1,4_GABP{A,B1}	2.15617	chr3:52029900..52029941,-
GABPA	ELK1,4_GABP{A,B1}	2.15617	chr3:52029900..52029941,-
GABPB1	ELK1,4_GABP{A,B1}	2.15617	chr3:52029900..52029941,-
TBP	TBP	2.09258	chr3:81810788..81810811,-
ELK1	ELK1,4_GABP{A,B1}	1.59207	chr3:88108083..88108179,-
ELK4	ELK1,4_GABP{A,B1}	1.59207	chr3:88108083..88108179,-
GABPA	ELK1,4_GABP{A,B1}	1.59207	chr3:88108083..88108179,-
GABPB1	ELK1,4_GABP{A,B1}	1.59207	chr3:88108083..88108179,-
NFKB1	NFKB1_REL_RELA	2.36514	chr3:9691138..9691207,+
RELA	NFKB1_REL_RELA	2.36514	chr3:9691138..9691207,+
MEIS1	HOXA9_MEIS1	2.10332	chr3:98517628..98517642,-
ELK1	ELK1,4_GABP{A,B1}	1.85462	chr3:9932272..9932313,+
ELK4	ELK1,4_GABP{A,B1}	1.85462	chr3:9932272..9932313,+
GABPA	ELK1,4_GABP{A,B1}	1.85462	chr3:9932272..9932313,+
GABPB1	ELK1,4_GABP{A,B1}	1.85462	chr3:9932272..9932313,+
TBP	TBP	2.11654	chr4:100871420..100871440,-
NFKB1	NFKB1_REL_RELA	2.31044	chr4:103422499..103422632,+
RELA	NFKB1_REL_RELA	2.31044	chr4:103422499..103422632,+
MEIS1	HOXA9_MEIS1	3.48149	chr4:107237660..107237685,+
NFKB1	NFKB1_REL_RELA	2.09158	chr4:122085469..122085486,-
RELA	NFKB1_REL_RELA	2.09158	chr4:122085469..122085486,-
MZF1	MZF1	1.75953	chr4:129208940..129208976,-
NFKB1	NFKB1_REL_RELA	1.6721	chr4:140222640..140222696,+
RELA	NFKB1_REL_RELA	1.6721	chr4:140222640..140222696,+
IRF1	IRF1,2	2.00506	chr4:144434814..144434932,+
IRF2	IRF1,2	2.00506	chr4:144434814..144434932,+
NFKB1	NFKB1_REL_RELA	1.95355	chr4:147443043..147443113,-
RELA	NFKB1_REL_RELA	1.95355	chr4:147443043..147443113,-
NFKB1	NFKB1_REL_RELA	1.50224	chr4:148538517..148538592,+
RELA	NFKB1_REL_RELA	1.50224	chr4:148538517..148538592,+
IRF1	IRF1,2	2.48958	chr4:156875003..156875074,-
IRF2	IRF1,2	2.48958	chr4:156875003..156875074,-
IRF1	IRF1,2	2.33468	chr4:169401630..169401649,-
IRF2	IRF1,2	2.33468	chr4:169401630..169401649,-
FOXP1	FOXP1	1.50729	chr4:177249605..177249609,+
ELF1	ELF1,2,4	1.51041	chr4:41937131..41937211,+
ELF2	ELF1,2,4	1.51041	chr4:41937131..41937211,+
ELF4	ELF1,2,4	1.51041	chr4:41937131..41937211,+
ELK1	ELK1,4_GABP{A,B1}	1.72143	chr4:41937131..41937211,+
ELK4	ELK1,4_GABP{A,B1}	1.72143	chr4:41937131..41937211,+
GABPA	ELK1,4_GABP{A,B1}	1.72143	chr4:41937131..41937211,+
GABPB1	ELK1,4_GABP{A,B1}	1.72143	chr4:41937131..41937211,+
NFKB1	NFKB1_REL_RELA	1.86022	chr4:4861385..4861398,+
RELA	NFKB1_REL_RELA	1.86022	chr4:4861385..4861398,+
ELK1	ELK1,4_GABP{A,B1}	1.52759	chr4:54243798..54243854,+
ELK4	ELK1,4_GABP{A,B1}	1.52759	chr4:54243798..54243854,+
GABPA	ELK1,4_GABP{A,B1}	1.52759	chr4:54243798..54243854,+
GABPB1	ELK1,4_GABP{A,B1}	1.52759	chr4:54243798..54243854,+
MZF1	MZF1	1.83192	chr4:57333756..57333807,+
ELK1	ELK1,4_GABP{A,B1}	1.71495	chr4:71554233..71554273,+
ELK4	ELK1,4_GABP{A,B1}	1.71495	chr4:71554233..71554273,+
GABPA	ELK1,4_GABP{A,B1}	1.71495	chr4:71554233..71554273,+
GABPB1	ELK1,4_GABP{A,B1}	1.71495	chr4:71554233..71554273,+
NFKB1	NFKB1_REL_RELA	2.36907	chr4:74606277..74606293,+
RELA	NFKB1_REL_RELA	2.36907	chr4:74606277..74606293,+
NKX3-1	NKX3-1	2.3407	chr4:74607655..74607727,+
NKX3-1	NKX3-1	2.18683	chr4:74608336..74608386,+
NKX3-1	NKX3-1	1.6823	chr4:74608426..74608479,+
NKX3-1	NKX3-1	1.63712	chr4:74608512..74608561,+
NKX3-1	NKX3-1	2.12944	chr4:74608628..74608700,+
NFKB1	NFKB1_REL_RELA	1.9067	chr4:74702338..74702349,+
RELA	NFKB1_REL_RELA	1.9067	chr4:74702338..74702349,+
NFKB1	NFKB1_REL_RELA	2.16176	chr4:74702384..74702402,+
RELA	NFKB1_REL_RELA	2.16176	chr4:74702384..74702402,+
NFKB1	NFKB1_REL_RELA	2.42935	chr4:74735102..74735117,+
RELA	NFKB1_REL_RELA	2.42935	chr4:74735102..74735117,+
NFKB1	NFKB1_REL_RELA	1.66147	chr4:74735431..74735449,+
RELA	NFKB1_REL_RELA	1.66147	chr4:74735431..74735449,+
NFKB1	NFKB1_REL_RELA	2.31835	chr4:74864386..74864404,-
RELA	NFKB1_REL_RELA	2.31835	chr4:74864386..74864404,-
NFKB1	NFKB1_REL_RELA	1.88157	chr4:74904398..74904413,-
RELA	NFKB1_REL_RELA	1.88157	chr4:74904398..74904413,-
NFKB1	NFKB1_REL_RELA	1.95609	chr4:74904449..74904476,-
RELA	NFKB1_REL_RELA	1.95609	chr4:74904449..74904476,-
NFKB1	NFKB1_REL_RELA	1.6832	chr4:74964904..74964919,-
RELA	NFKB1_REL_RELA	1.6832	chr4:74964904..74964919,-
NFKB1	NFKB1_REL_RELA	1.86305	chr4:76598544..76598605,-
RELA	NFKB1_REL_RELA	1.86305	chr4:76598544..76598605,-
IRF1	IRF1,2	2.83964	chr4:76649753..76649774,+
IRF2	IRF1,2	2.83964	chr4:76649753..76649774,+
ELF1	ELF1,2,4	1.58923	chr4:76649797..76649876,+
ELF2	ELF1,2,4	1.58923	chr4:76649797..76649876,+
ELF4	ELF1,2,4	1.58923	chr4:76649797..76649876,+
ELK1	ELK1,4_GABP{A,B1}	1.69226	chr4:76912070..76912118,-
ELK4	ELK1,4_GABP{A,B1}	1.69226	chr4:76912070..76912118,-
GABPA	ELK1,4_GABP{A,B1}	1.69226	chr4:76912070..76912118,-
GABPB1	ELK1,4_GABP{A,B1}	1.69226	chr4:76912070..76912118,-
IRF1	IRF1,2	2.68951	chr4:77134970..77134985,-
IRF2	IRF1,2	2.68951	chr4:77134970..77134985,-
IRF1	IRF1,2	1.52027	chr4:77134999..77135036,-
IRF2	IRF1,2	1.52027	chr4:77134999..77135036,-
ELK1	ELK1,4_GABP{A,B1}	1.55235	chr4:83295103..83295157,-
ELK4	ELK1,4_GABP{A,B1}	1.55235	chr4:83295103..83295157,-
GABPA	ELK1,4_GABP{A,B1}	1.55235	chr4:83295103..83295157,-
GABPB1	ELK1,4_GABP{A,B1}	1.55235	chr4:83295103..83295157,-
TBP	TBP	2.10285	chr4:83350580..83350600,-
ELK1	ELK1,4_GABP{A,B1}	2.09038	chr4:83812268..83812401,-
ELK4	ELK1,4_GABP{A,B1}	2.09038	chr4:83812268..83812401,-
GABPA	ELK1,4_GABP{A,B1}	2.09038	chr4:83812268..83812401,-
GABPB1	ELK1,4_GABP{A,B1}	2.09038	chr4:83812268..83812401,-
FOXP1	FOXP1	1.87181	chr4:88343717..88343800,+
ELK1	ELK1,4_GABP{A,B1}	1.63268	chr4:95373080..95373104,+
ELK4	ELK1,4_GABP{A,B1}	1.63268	chr4:95373080..95373104,+
GABPA	ELK1,4_GABP{A,B1}	1.63268	chr4:95373080..95373104,+
GABPB1	ELK1,4_GABP{A,B1}	1.63268	chr4:95373080..95373104,+
SP1	SP1	1.56791	chr5:10761206..10761421,-
EGR1	EGR1..3	1.58965	chr5:10761206..10761421,-
NKX3-1	NKX3-1	1.82201	chr5:111092873..111092898,-
IRF1	IRF1,2	2.05594	chr5:111093081..111093111,-
IRF2	IRF1,2	2.05594	chr5:111093081..111093111,-
ELK1	ELK1,4_GABP{A,B1}	1.61021	chr5:114961673..114961746,-
ELK4	ELK1,4_GABP{A,B1}	1.61021	chr5:114961673..114961746,-
GABPA	ELK1,4_GABP{A,B1}	1.61021	chr5:114961673..114961746,-
GABPB1	ELK1,4_GABP{A,B1}	1.61021	chr5:114961673..114961746,-
MZF1	MZF1	1.67621	chr5:115177247..115177279,-
ELK1	ELK1,4_GABP{A,B1}	1.6542	chr5:125936606..125936664,+
ELK4	ELK1,4_GABP{A,B1}	1.6542	chr5:125936606..125936664,+
GABPA	ELK1,4_GABP{A,B1}	1.6542	chr5:125936606..125936664,+
GABPB1	ELK1,4_GABP{A,B1}	1.6542	chr5:125936606..125936664,+
IRF1	IRF1,2	1.83891	chr5:131746575..131746682,+
IRF2	IRF1,2	1.83891	chr5:131746575..131746682,+
NFKB1	NFKB1_REL_RELA	1.788	chr5:131826457..131826514,-
RELA	NFKB1_REL_RELA	1.788	chr5:131826457..131826514,-
TBP	TBP	2.56096	chr5:133512634..133512652,-
TBP	TBP	1.78587	chr5:133512654..133512673,-
NFKB1	NFKB1_REL_RELA	1.76606	chr5:133984462..133984513,+
RELA	NFKB1_REL_RELA	1.76606	chr5:133984462..133984513,+
ELK1	ELK1,4_GABP{A,B1}	1.50705	chr5:1345127..1345197,-
ELK4	ELK1,4_GABP{A,B1}	1.50705	chr5:1345127..1345197,-
GABPA	ELK1,4_GABP{A,B1}	1.50705	chr5:1345127..1345197,-
GABPB1	ELK1,4_GABP{A,B1}	1.50705	chr5:1345127..1345197,-
GTF2I	GTF2I	1.58325	chr5:138677515..138677581,+
ELK1	ELK1,4_GABP{A,B1}	1.82288	chr5:138677515..138677581,+
ELK4	ELK1,4_GABP{A,B1}	1.82288	chr5:138677515..138677581,+
GABPA	ELK1,4_GABP{A,B1}	1.82288	chr5:138677515..138677581,+
GABPB1	ELK1,4_GABP{A,B1}	1.82288	chr5:138677515..138677581,+
ELK1	ELK1,4_GABP{A,B1}	1.50159	chr5:139937002..139937071,-
ELK4	ELK1,4_GABP{A,B1}	1.50159	chr5:139937002..139937071,-
GABPA	ELK1,4_GABP{A,B1}	1.50159	chr5:139937002..139937071,-
GABPB1	ELK1,4_GABP{A,B1}	1.50159	chr5:139937002..139937071,-
ELK1	ELK1,4_GABP{A,B1}	1.76536	chr5:140070897..140070979,-
ELK4	ELK1,4_GABP{A,B1}	1.76536	chr5:140070897..140070979,-
GABPA	ELK1,4_GABP{A,B1}	1.76536	chr5:140070897..140070979,-
GABPB1	ELK1,4_GABP{A,B1}	1.76536	chr5:140070897..140070979,-
ELF1	ELF1,2,4	1.93543	chr5:140700322..140700358,-
ELF2	ELF1,2,4	1.93543	chr5:140700322..140700358,-
ELF4	ELF1,2,4	1.93543	chr5:140700322..140700358,-
ELF1	ELF1,2,4	1.66311	chr5:143550127..143550158,-
ELF2	ELF1,2,4	1.66311	chr5:143550127..143550158,-
ELF4	ELF1,2,4	1.66311	chr5:143550127..143550158,-
ELF1	ELF1,2,4	1.73697	chr5:143550159..143550236,-
ELF2	ELF1,2,4	1.73697	chr5:143550159..143550236,-
ELF4	ELF1,2,4	1.73697	chr5:143550159..143550236,-
TCF12	TAL1_TCF{3,4,12}	2.0206	chr5:14440903..14440920,+
TCF3	TAL1_TCF{3,4,12}	2.0206	chr5:14440903..14440920,+
TCF4	TAL1_TCF{3,4,12}	2.0206	chr5:14440903..14440920,+
TCF12	TAL1_TCF{3,4,12}	1.94018	chr5:14441157..14441216,+
TCF3	TAL1_TCF{3,4,12}	1.94018	chr5:14441157..14441216,+
TCF4	TAL1_TCF{3,4,12}	1.94018	chr5:14441157..14441216,+
ELF1	ELF1,2,4	1.61431	chr5:145562147..145562240,-
ELF2	ELF1,2,4	1.61431	chr5:145562147..145562240,-
ELF4	ELF1,2,4	1.61431	chr5:145562147..145562240,-
MZF1	MZF1	1.70379	chr5:145562147..145562240,-
ZNF143	ZNF143	1.55053	chr5:145562147..145562240,-
NFKB1	NFKB1_REL_RELA	1.70263	chr5:146833451..146833484,-
RELA	NFKB1_REL_RELA	1.70263	chr5:146833451..146833484,-
IRF1	IRF1,2	1.50526	chr5:149535392..149535417,-
IRF2	IRF1,2	1.50526	chr5:149535392..149535417,-
IRF1	IRF1,2	1.69368	chr5:149535421..149535441,-
IRF2	IRF1,2	1.69368	chr5:149535421..149535441,-
NFKB1	NFKB1_REL_RELA	2.55498	chr5:150460506..150460526,-
RELA	NFKB1_REL_RELA	2.55498	chr5:150460506..150460526,-
NFKB1	NFKB1_REL_RELA	2.70661	chr5:150460539..150460640,-
RELA	NFKB1_REL_RELA	2.70661	chr5:150460539..150460640,-
NFKB1	NFKB1_REL_RELA	2.62198	chr5:150466692..150466736,-
RELA	NFKB1_REL_RELA	2.62198	chr5:150466692..150466736,-
MAZ	MAZ	1.52862	chr5:151066469..151066483,-
NKX3-1	NKX3-1	3.04175	chr5:153418407..153418503,-
ELK1	ELK1,4_GABP{A,B1}	1.63874	chr5:153418514..153418565,+
ELK4	ELK1,4_GABP{A,B1}	1.63874	chr5:153418514..153418565,+
GABPA	ELK1,4_GABP{A,B1}	1.63874	chr5:153418514..153418565,+
GABPB1	ELK1,4_GABP{A,B1}	1.63874	chr5:153418514..153418565,+
ZNF143	ZNF143	1.70506	chr5:157286104..157286188,-
ELK1	ELK1,4_GABP{A,B1}	2.0194	chr5:157286104..157286188,-
ELK4	ELK1,4_GABP{A,B1}	2.0194	chr5:157286104..157286188,-
GABPA	ELK1,4_GABP{A,B1}	2.0194	chr5:157286104..157286188,-
GABPB1	ELK1,4_GABP{A,B1}	2.0194	chr5:157286104..157286188,-
ELF1	ELF1,2,4	1.51105	chr5:158690290..158690334,+
ELF2	ELF1,2,4	1.51105	chr5:158690290..158690334,+
ELF4	ELF1,2,4	1.51105	chr5:158690290..158690334,+
ELK1	ELK1,4_GABP{A,B1}	1.74909	chr5:158690290..158690334,+
ELK4	ELK1,4_GABP{A,B1}	1.74909	chr5:158690290..158690334,+
GABPA	ELK1,4_GABP{A,B1}	1.74909	chr5:158690290..158690334,+
GABPB1	ELK1,4_GABP{A,B1}	1.74909	chr5:158690290..158690334,+
NFKB1	NFKB1_REL_RELA	1.66544	chr5:159895236..159895268,+
RELA	NFKB1_REL_RELA	1.66544	chr5:159895236..159895268,+
NFKB1	NFKB1_REL_RELA	2.29231	chr5:162864593..162864618,+
RELA	NFKB1_REL_RELA	2.29231	chr5:162864593..162864618,+
ELF1	ELF1,2,4	1.74211	chr5:16465869..16465891,-
ELF2	ELF1,2,4	1.74211	chr5:16465869..16465891,-
ELF4	ELF1,2,4	1.74211	chr5:16465869..16465891,-
ELK1	ELK1,4_GABP{A,B1}	1.98527	chr5:16465869..16465891,-
ELK4	ELK1,4_GABP{A,B1}	1.98527	chr5:16465869..16465891,-
GABPA	ELK1,4_GABP{A,B1}	1.98527	chr5:16465869..16465891,-
GABPB1	ELK1,4_GABP{A,B1}	1.98527	chr5:16465869..16465891,-
ELK1	ELK1,4_GABP{A,B1}	1.65736	chr5:167913458..167913492,+
ELK4	ELK1,4_GABP{A,B1}	1.65736	chr5:167913458..167913492,+
GABPA	ELK1,4_GABP{A,B1}	1.65736	chr5:167913458..167913492,+
GABPB1	ELK1,4_GABP{A,B1}	1.65736	chr5:167913458..167913492,+
IRF1	IRF1,2	2.36173	chr5:169010736..169010799,+
IRF2	IRF1,2	2.36173	chr5:169010736..169010799,+
ELK1	ELK1,4_GABP{A,B1}	1.51755	chr5:172386419..172386480,+
ELK4	ELK1,4_GABP{A,B1}	1.51755	chr5:172386419..172386480,+
GABPA	ELK1,4_GABP{A,B1}	1.51755	chr5:172386419..172386480,+
GABPB1	ELK1,4_GABP{A,B1}	1.51755	chr5:172386419..172386480,+
NFKB1	NFKB1_REL_RELA	2.06509	chr5:172571516..172571551,+
RELA	NFKB1_REL_RELA	2.06509	chr5:172571516..172571551,+
EGR1	EGR1..3	1.60957	chr5:175788758..175788808,-
ZNF143	ZNF143	1.50436	chr5:175815732..175815769,+
NFYA	NFY{A,B,C}	1.59524	chr5:177631523..177631541,+
NFYB	NFY{A,B,C}	1.59524	chr5:177631523..177631541,+
NFYC	NFY{A,B,C}	1.59524	chr5:177631523..177631541,+
GTF2I	GTF2I	1.685	chr5:179050660..179050681,-
EGR1	EGR1..3	1.50542	chr5:179125922..179126038,+
NFYA	NFY{A,B,C}	1.63966	chr5:179125922..179126038,+
NFYB	NFY{A,B,C}	1.63966	chr5:179125922..179126038,+
NFYC	NFY{A,B,C}	1.63966	chr5:179125922..179126038,+
TBP	TBP	2.18092	chr5:179247896..179247913,+
NFKB1	NFKB1_REL_RELA	2.7493	chr5:179780312..179780343,-
RELA	NFKB1_REL_RELA	2.7493	chr5:179780312..179780343,-
ELK1	ELK1,4_GABP{A,B1}	1.50428	chr5:32585655..32585686,+
ELK4	ELK1,4_GABP{A,B1}	1.50428	chr5:32585655..32585686,+
GABPA	ELK1,4_GABP{A,B1}	1.50428	chr5:32585655..32585686,+
GABPB1	ELK1,4_GABP{A,B1}	1.50428	chr5:32585655..32585686,+
IRF1	IRF1,2	1.98748	chr5:37840711..37840714,-
IRF2	IRF1,2	1.98748	chr5:37840711..37840714,-
ELF1	ELF1,2,4	1.75093	chr5:54455989..54456019,+
ELF2	ELF1,2,4	1.75093	chr5:54455989..54456019,+
ELF4	ELF1,2,4	1.75093	chr5:54455989..54456019,+
NFKB1	NFKB1_REL_RELA	1.6532	chr5:54830808..54830868,-
RELA	NFKB1_REL_RELA	1.6532	chr5:54830808..54830868,-
ELF1	ELF1,2,4	1.53196	chr5:60458179..60458310,-
ELF2	ELF1,2,4	1.53196	chr5:60458179..60458310,-
ELF4	ELF1,2,4	1.53196	chr5:60458179..60458310,-
ELK1	ELK1,4_GABP{A,B1}	1.74841	chr5:60458179..60458310,-
ELK4	ELK1,4_GABP{A,B1}	1.74841	chr5:60458179..60458310,-
GABPA	ELK1,4_GABP{A,B1}	1.74841	chr5:60458179..60458310,-
GABPB1	ELK1,4_GABP{A,B1}	1.74841	chr5:60458179..60458310,-
ELF1	ELF1,2,4	1.64262	chr5:64064508..64064529,-
ELF2	ELF1,2,4	1.64262	chr5:64064508..64064529,-
ELF4	ELF1,2,4	1.64262	chr5:64064508..64064529,-
ELK1	ELK1,4_GABP{A,B1}	1.78137	chr5:6633114..6633204,-
ELK4	ELK1,4_GABP{A,B1}	1.78137	chr5:6633114..6633204,-
GABPA	ELK1,4_GABP{A,B1}	1.78137	chr5:6633114..6633204,-
GABPB1	ELK1,4_GABP{A,B1}	1.78137	chr5:6633114..6633204,-
MZF1	MZF1	1.61051	chr5:71403280..71403312,+
SP1	SP1	1.55393	chr5:71616043..71616079,-
ZNF143	ZNF143	1.6825	chr5:71616043..71616079,-
ELF1	ELF1,2,4	2.15032	chr5:72794245..72794285,+
ELF2	ELF1,2,4	2.15032	chr5:72794245..72794285,+
ELF4	ELF1,2,4	2.15032	chr5:72794245..72794285,+
ELK1	ELK1,4_GABP{A,B1}	2.65151	chr5:72794245..72794285,+
ELK4	ELK1,4_GABP{A,B1}	2.65151	chr5:72794245..72794285,+
GABPA	ELK1,4_GABP{A,B1}	2.65151	chr5:72794245..72794285,+
GABPB1	ELK1,4_GABP{A,B1}	2.65151	chr5:72794245..72794285,+
IRF1	IRF1,2	1.97273	chr5:72861175..72861264,-
IRF2	IRF1,2	1.97273	chr5:72861175..72861264,-
ELF1	ELF1,2,4	1.73691	chr5:82373164..82373220,-
ELF2	ELF1,2,4	1.73691	chr5:82373164..82373220,-
ELF4	ELF1,2,4	1.73691	chr5:82373164..82373220,-
ELK1	ELK1,4_GABP{A,B1}	1.98155	chr5:82373164..82373220,-
ELK4	ELK1,4_GABP{A,B1}	1.98155	chr5:82373164..82373220,-
GABPA	ELK1,4_GABP{A,B1}	1.98155	chr5:82373164..82373220,-
GABPB1	ELK1,4_GABP{A,B1}	1.98155	chr5:82373164..82373220,-
GTF2I	GTF2I	1.58073	chr5:82767585..82767607,+
MZF1	MZF1	1.68742	chr5:82767585..82767607,+
IRF1	IRF1,2	2.01695	chr5:96143602..96143655,-
IRF2	IRF1,2	2.01695	chr5:96143602..96143655,-
NFKB1	NFKB1_REL_RELA	1.77463	chr5:96143602..96143655,-
RELA	NFKB1_REL_RELA	1.77463	chr5:96143602..96143655,-
IRF1	IRF1,2	2.18645	chr5:96212185..96212210,+
IRF2	IRF1,2	2.18645	chr5:96212185..96212210,+
NFKB1	NFKB1_REL_RELA	1.62614	chr6:106534192..106534224,+
RELA	NFKB1_REL_RELA	1.62614	chr6:106534192..106534224,+
NFKB1	NFKB1_REL_RELA	1.78767	chr6:106534230..106534254,+
RELA	NFKB1_REL_RELA	1.78767	chr6:106534230..106534254,+
ELK1	ELK1,4_GABP{A,B1}	1.66341	chr6:106773610..106773700,-
ELK4	ELK1,4_GABP{A,B1}	1.66341	chr6:106773610..106773700,-
GABPA	ELK1,4_GABP{A,B1}	1.66341	chr6:106773610..106773700,-
GABPB1	ELK1,4_GABP{A,B1}	1.66341	chr6:106773610..106773700,-
SP1	SP1	1.57817	chr6:10748019..10748072,+
ELK1	ELK1,4_GABP{A,B1}	1.50625	chr6:111195979..111195994,+
ELK4	ELK1,4_GABP{A,B1}	1.50625	chr6:111195979..111195994,+
GABPA	ELK1,4_GABP{A,B1}	1.50625	chr6:111195979..111195994,+
GABPB1	ELK1,4_GABP{A,B1}	1.50625	chr6:111195979..111195994,+
ELK1	ELK1,4_GABP{A,B1}	1.67633	chr6:111279937..111279972,+
ELK4	ELK1,4_GABP{A,B1}	1.67633	chr6:111279937..111279972,+
GABPA	ELK1,4_GABP{A,B1}	1.67633	chr6:111279937..111279972,+
GABPB1	ELK1,4_GABP{A,B1}	1.67633	chr6:111279937..111279972,+
ELK1	ELK1,4_GABP{A,B1}	1.52132	chr6:111303231..111303301,+
ELK4	ELK1,4_GABP{A,B1}	1.52132	chr6:111303231..111303301,+
GABPA	ELK1,4_GABP{A,B1}	1.52132	chr6:111303231..111303301,+
GABPB1	ELK1,4_GABP{A,B1}	1.52132	chr6:111303231..111303301,+
IRF1	IRF1,2	2.78701	chr6:111927062..111927125,-
IRF2	IRF1,2	2.78701	chr6:111927062..111927125,-
ELK1	ELK1,4_GABP{A,B1}	2.96504	chr6:13615554..13615601,+
ELK4	ELK1,4_GABP{A,B1}	2.96504	chr6:13615554..13615601,+
GABPA	ELK1,4_GABP{A,B1}	2.96504	chr6:13615554..13615601,+
GABPB1	ELK1,4_GABP{A,B1}	2.96504	chr6:13615554..13615601,+
NKX3-1	NKX3-1	2.14159	chr6:136173008..136173013,+
ZNF143	ZNF143	1.50756	chr6:136610911..136610990,-
NFKB1	NFKB1_REL_RELA	2.12163	chr6:138188378..138188415,+
RELA	NFKB1_REL_RELA	2.12163	chr6:138188378..138188415,+
IRF1	IRF1,2	2.16782	chr6:143266297..143266356,-
IRF2	IRF1,2	2.16782	chr6:143266297..143266356,-
NFKB1	NFKB1_REL_RELA	2.25899	chr6:143266297..143266356,-
[truncated: 432 more rows]

## Sheet: tf_gene
TF	Motif	Edge z-Score	Promoter	Target Gene
EGR1	EGR1..3	1.50542	chr5:179125922..179126038,+	CANX
EGR1	EGR1..3	1.5113	chrX:48900871..48900890,-	TFE3
EGR1	EGR1..3	1.52884	chr19:39138271..39138305,+	ACTN4
EGR1	EGR1..3	1.54771	chr18:812231..812300,-	YES1
EGR1	EGR1..3	1.56016	chr12:65153175..65153229,-	GNS
EGR1	EGR1..3	1.58926	chr12:105724613..105724666,+	C12orf75
EGR1	EGR1..3	1.58965	chr5:10761206..10761421,-	DAP
EGR1	EGR1..3	1.60204	chr8:26240542..26240631,+	BNIP3L
EGR1	EGR1..3	1.60957	chr5:175788758..175788808,-	KIAA1191
EGR1	EGR1..3	1.61055	chr12:124069070..124069106,+	TMED2
EGR1	EGR1..3	1.62002	chr9:131183111..131183155,+	CERCAM
EGR1	EGR1..3	1.62011	chr17:40761660..40761748,+	TUBG1
EGR1	EGR1..3	1.63862	chr10:102759545..102759593,+	LZTS2
EGR1	EGR1..3	1.73361	chr1:95392635..95392704,-	CNN3
EGR1	EGR1..3	1.74387	chr7:6414128..6414185,+	RAC1
EGR1	EGR1..3	1.79083	chr15:39873268..39873287,+	THBS1
EGR1	EGR1..3	1.80039	chr1:183604794..183604908,-	ARPC5
EGR1	EGR1..3	1.81731	chr19:13049413..13049432,+	CALR
EGR1	EGR1..3	1.85704	chr19:44174310..44174329,-	PLAUR
EGR1	EGR1..3	1.97432	chr1:1822495..1822571,-	GNB1
ELF1	ELF1,2,4	1.50226	chr1:162467600..162467655,+	UHMK1
ELF1	ELF1,2,4	1.51041	chr4:41937131..41937211,+	TMEM33
ELF1	ELF1,2,4	1.51105	chr5:158690290..158690334,+	UBLCP1
ELF1	ELF1,2,4	1.51401	chr9:132816177..132816213,+	GPR107
ELF1	ELF1,2,4	1.51938	chr2:65454926..65454991,+	ACTR2
ELF1	ELF1,2,4	1.52341	chr12:7053172..7053197,+	C12orf57
ELF1	ELF1,2,4	1.52487	chr12:112847354..112847457,-	RPL6
ELF1	ELF1,2,4	1.52806	chr20:2644832..2644870,-	IDH3B
ELF1	ELF1,2,4	1.53179	chr17:30771479..30771536,+	PSMD11
ELF1	ELF1,2,4	1.53196	chr5:60458179..60458310,-	C5orf43
ELF1	ELF1,2,4	1.53301	chr1:40506393..40506453,+	CAP1
ELF1	ELF1,2,4	1.5345	chr9:33025263..33025279,+	DNAJA1
ELF1	ELF1,2,4	1.53714	chr20:16710634..16710698,+	SNRPB2
ELF1	ELF1,2,4	1.543	chr7:111846741..111846776,+	ZNF277
ELF1	ELF1,2,4	1.54931	chr20:18488528..18488593,+	SEC23B
ELF1	ELF1,2,4	1.55227	chr3:150264555..150264592,+	EIF2A
ELF1	ELF1,2,4	1.55954	chrX:11129388..11129475,+	HCCS
ELF1	ELF1,2,4	1.56033	chr19:18682661..18682686,+	UBA52
ELF1	ELF1,2,4	1.57149	chr14:54955658..54955707,-	GMFB
ELF1	ELF1,2,4	1.57267	chr10:27443294..27443320,-	YME1L1
ELF1	ELF1,2,4	1.57646	chrX:119763835..119763970,-	C1GALT1C1
ELF1	ELF1,2,4	1.57788	chr12:66563728..66563784,-	TMBIM4
ELF1	ELF1,2,4	1.57979	chr18:55288973..55289085,-	NARS
ELF1	ELF1,2,4	1.58578	chr17:73043046..73043080,-	ATP5H
ELF1	ELF1,2,4	1.58867	chr1:154245073..154245147,+	HAX1
ELF1	ELF1,2,4	1.58923	chr4:76649797..76649876,+	USO1
ELF1	ELF1,2,4	1.59439	chr20:60878005..60878086,+	ADRM1
ELF1	ELF1,2,4	1.60674	chr1:155658865..155658889,+	DAP3
ELF1	ELF1,2,4	1.6107	chr7:102937872..102937909,+	PMPCB
ELF1	ELF1,2,4	1.61431	chr5:145562147..145562240,-	LARS
ELF1	ELF1,2,4	1.62718	chr7:102988082..102988134,+	PSMC2
ELF1	ELF1,2,4	1.63585	chr17:30677160..30677200,+	ZNF207
ELF1	ELF1,2,4	1.63677	chr10:43904608..43904640,-	HNRNPF
ELF1	ELF1,2,4	1.64243	chr1:28099700..28099779,+	STX12
ELF1	ELF1,2,4	1.64262	chr5:64064508..64064529,-	SREK1IP1
ELF1	ELF1,2,4	1.64531	chr17:40985407..40985478,+	PSME3
ELF1	ELF1,2,4	1.64544	chr6:7313381..7313458,-	SSR1
ELF1	ELF1,2,4	1.64649	chr22:38864041..38864150,+	KDELR3
ELF1	ELF1,2,4	1.6557	chr17:66508537..66508650,+	PRKAR1A
ELF1	ELF1,2,4	1.66311	chr5:143550127..143550158,-	YIPF5
ELF1	ELF1,2,4	1.66339	chr11:32605350..32605410,+	EIF3M
ELF1	ELF1,2,4	1.67242	chr1:27248203..27248288,+	NUDC
ELF1	ELF1,2,4	1.67363	chr15:40331356..40331387,-	SRP14
ELF1	ELF1,2,4	1.68448	chr2:24299153..24299252,-	SF3B14
ELF1	ELF1,2,4	1.68592	chr2:54014168..54014220,+	ERLEC1
ELF1	ELF1,2,4	1.69007	chr15:66161802..66161866,+	RAB11A
ELF1	ELF1,2,4	1.70048	chrX:54835499..54835584,+	MAGED2
ELF1	ELF1,2,4	1.70441	chr1:161087802..161087860,-	PFDN2
ELF1	ELF1,2,4	1.70937	chr1:160313025..160313072,-	COPA
ELF1	ELF1,2,4	1.71936	chr1:145096387..145096477,+	SEC22B
ELF1	ELF1,2,4	1.72653	chr14:102553371..102553389,-	HSP90AA1
ELF1	ELF1,2,4	1.73691	chr5:82373164..82373220,-	TMEM167A
ELF1	ELF1,2,4	1.73697	chr5:143550159..143550236,-	YIPF5
ELF1	ELF1,2,4	1.74211	chr5:16465869..16465891,-	ZNF622
ELF1	ELF1,2,4	1.74714	chr10:27793209..27793247,+	RAB18
ELF1	ELF1,2,4	1.75093	chr5:54455989..54456019,+	GPX8
ELF1	ELF1,2,4	1.75113	chr16:74330688..74330746,+	PSMD7
ELF1	ELF1,2,4	1.75381	chr18:19192235..19192337,+	SNRPD1
ELF1	ELF1,2,4	1.75838	chrX:23801280..23801297,+	SAT1
ELF1	ELF1,2,4	1.7684	chr1:65886326..65886406,+	LEPR
ELF1	ELF1,2,4	1.7684	chr1:65886326..65886406,+	LEPROT
ELF1	ELF1,2,4	1.77062	chr8:26240542..26240631,+	BNIP3L
ELF1	ELF1,2,4	1.77967	chr17:40925460..40925496,+	VPS25
ELF1	ELF1,2,4	1.78587	chr3:179322573..179322603,+	NDUFB5
ELF1	ELF1,2,4	1.78679	chr16:67514983..67515130,-	ATP6V0D1
ELF1	ELF1,2,4	1.79407	chr17:57697246..57697302,+	CLTC
ELF1	ELF1,2,4	1.80381	chr17:61850894..61850986,-	CCDC47
ELF1	ELF1,2,4	1.82254	chr3:139108475..139108518,-	COPB2
ELF1	ELF1,2,4	1.82799	chr14:35761580..35761664,+	PSMA6
ELF1	ELF1,2,4	1.88841	chr1:7831323..7831414,+	VAMP3
ELF1	ELF1,2,4	1.93543	chr5:140700322..140700358,-	TAF7
ELF1	ELF1,2,4	1.93626	chr1:113162434..113162462,+	CAPZA1
ELF1	ELF1,2,4	2.03621	chr10:71930222..71930280,-	SAR1A
ELF1	ELF1,2,4	2.15032	chr5:72794245..72794285,+	BTF3
ELF1	ELF1,2,4	2.17442	chr18:3247779..3247859,+	MYL12A
ELF1	ELF1,2,4	2.17713	chr20:43150601..43150751,-	SERINC3
ELF1	ELF1,2,4	2.20235	chr1:25664791..25664833,+	TMEM50A
ELF2	ELF1,2,4	1.50226	chr1:162467600..162467655,+	UHMK1
ELF2	ELF1,2,4	1.51041	chr4:41937131..41937211,+	TMEM33
ELF2	ELF1,2,4	1.51105	chr5:158690290..158690334,+	UBLCP1
ELF2	ELF1,2,4	1.51401	chr9:132816177..132816213,+	GPR107
ELF2	ELF1,2,4	1.51938	chr2:65454926..65454991,+	ACTR2
ELF2	ELF1,2,4	1.52341	chr12:7053172..7053197,+	C12orf57
ELF2	ELF1,2,4	1.52487	chr12:112847354..112847457,-	RPL6
ELF2	ELF1,2,4	1.52806	chr20:2644832..2644870,-	IDH3B
ELF2	ELF1,2,4	1.53179	chr17:30771479..30771536,+	PSMD11
ELF2	ELF1,2,4	1.53196	chr5:60458179..60458310,-	C5orf43
ELF2	ELF1,2,4	1.53301	chr1:40506393..40506453,+	CAP1
ELF2	ELF1,2,4	1.5345	chr9:33025263..33025279,+	DNAJA1
ELF2	ELF1,2,4	1.53714	chr20:16710634..16710698,+	SNRPB2
ELF2	ELF1,2,4	1.543	chr7:111846741..111846776,+	ZNF277
ELF2	ELF1,2,4	1.54931	chr20:18488528..18488593,+	SEC23B
ELF2	ELF1,2,4	1.55227	chr3:150264555..150264592,+	EIF2A
ELF2	ELF1,2,4	1.55954	chrX:11129388..11129475,+	HCCS
ELF2	ELF1,2,4	1.56033	chr19:18682661..18682686,+	UBA52
ELF2	ELF1,2,4	1.57149	chr14:54955658..54955707,-	GMFB
ELF2	ELF1,2,4	1.57267	chr10:27443294..27443320,-	YME1L1
ELF2	ELF1,2,4	1.57646	chrX:119763835..119763970,-	C1GALT1C1
ELF2	ELF1,2,4	1.57788	chr12:66563728..66563784,-	TMBIM4
ELF2	ELF1,2,4	1.57979	chr18:55288973..55289085,-	NARS
ELF2	ELF1,2,4	1.58578	chr17:73043046..73043080,-	ATP5H
ELF2	ELF1,2,4	1.58867	chr1:154245073..154245147,+	HAX1
ELF2	ELF1,2,4	1.58923	chr4:76649797..76649876,+	USO1
ELF2	ELF1,2,4	1.59439	chr20:60878005..60878086,+	ADRM1
ELF2	ELF1,2,4	1.60674	chr1:155658865..155658889,+	DAP3
ELF2	ELF1,2,4	1.6107	chr7:102937872..102937909,+	PMPCB
ELF2	ELF1,2,4	1.61431	chr5:145562147..145562240,-	LARS
ELF2	ELF1,2,4	1.62718	chr7:102988082..102988134,+	PSMC2
ELF2	ELF1,2,4	1.63585	chr17:30677160..30677200,+	ZNF207
ELF2	ELF1,2,4	1.63677	chr10:43904608..43904640,-	HNRNPF
ELF2	ELF1,2,4	1.64243	chr1:28099700..28099779,+	STX12
ELF2	ELF1,2,4	1.64262	chr5:64064508..64064529,-	SREK1IP1
ELF2	ELF1,2,4	1.64531	chr17:40985407..40985478,+	PSME3
ELF2	ELF1,2,4	1.64544	chr6:7313381..7313458,-	SSR1
ELF2	ELF1,2,4	1.64649	chr22:38864041..38864150,+	KDELR3
ELF2	ELF1,2,4	1.6557	chr17:66508537..66508650,+	PRKAR1A
ELF2	ELF1,2,4	1.66311	chr5:143550127..143550158,-	YIPF5
ELF2	ELF1,2,4	1.66339	chr11:32605350..32605410,+	EIF3M
ELF2	ELF1,2,4	1.67242	chr1:27248203..27248288,+	NUDC
ELF2	ELF1,2,4	1.67363	chr15:40331356..40331387,-	SRP14
ELF2	ELF1,2,4	1.68448	chr2:24299153..24299252,-	SF3B14
ELF2	ELF1,2,4	1.68592	chr2:54014168..54014220,+	ERLEC1
ELF2	ELF1,2,4	1.69007	chr15:66161802..66161866,+	RAB11A
ELF2	ELF1,2,4	1.70048	chrX:54835499..54835584,+	MAGED2
ELF2	ELF1,2,4	1.70441	chr1:161087802..161087860,-	PFDN2
ELF2	ELF1,2,4	1.70937	chr1:160313025..160313072,-	COPA
ELF2	ELF1,2,4	1.71936	chr1:145096387..145096477,+	SEC22B
ELF2	ELF1,2,4	1.72653	chr14:102553371..102553389,-	HSP90AA1
ELF2	ELF1,2,4	1.73691	chr5:82373164..82373220,-	TMEM167A
ELF2	ELF1,2,4	1.73697	chr5:143550159..143550236,-	YIPF5
ELF2	ELF1,2,4	1.74211	chr5:16465869..16465891,-	ZNF622
ELF2	ELF1,2,4	1.74714	chr10:27793209..27793247,+	RAB18
ELF2	ELF1,2,4	1.75093	chr5:54455989..54456019,+	GPX8
ELF2	ELF1,2,4	1.75113	chr16:74330688..74330746,+	PSMD7
ELF2	ELF1,2,4	1.75381	chr18:19192235..19192337,+	SNRPD1
ELF2	ELF1,2,4	1.75838	chrX:23801280..23801297,+	SAT1
ELF2	ELF1,2,4	1.7684	chr1:65886326..65886406,+	LEPR
ELF2	ELF1,2,4	1.7684	chr1:65886326..65886406,+	LEPROT
ELF2	ELF1,2,4	1.77062	chr8:26240542..26240631,+	BNIP3L
ELF2	ELF1,2,4	1.77967	chr17:40925460..40925496,+	VPS25
ELF2	ELF1,2,4	1.78587	chr3:179322573..179322603,+	NDUFB5
ELF2	ELF1,2,4	1.78679	chr16:67514983..67515130,-	ATP6V0D1
ELF2	ELF1,2,4	1.79407	chr17:57697246..57697302,+	CLTC
ELF2	ELF1,2,4	1.80381	chr17:61850894..61850986,-	CCDC47
ELF2	ELF1,2,4	1.82254	chr3:139108475..139108518,-	COPB2
ELF2	ELF1,2,4	1.82799	chr14:35761580..35761664,+	PSMA6
ELF2	ELF1,2,4	1.88841	chr1:7831323..7831414,+	VAMP3
ELF2	ELF1,2,4	1.93543	chr5:140700322..140700358,-	TAF7
ELF2	ELF1,2,4	1.93626	chr1:113162434..113162462,+	CAPZA1
ELF2	ELF1,2,4	2.03621	chr10:71930222..71930280,-	SAR1A
ELF2	ELF1,2,4	2.15032	chr5:72794245..72794285,+	BTF3
ELF2	ELF1,2,4	2.17442	chr18:3247779..3247859,+	MYL12A
ELF2	ELF1,2,4	2.17713	chr20:43150601..43150751,-	SERINC3
ELF2	ELF1,2,4	2.20235	chr1:25664791..25664833,+	TMEM50A
ELF4	ELF1,2,4	1.50226	chr1:162467600..162467655,+	UHMK1
ELF4	ELF1,2,4	1.51041	chr4:41937131..41937211,+	TMEM33
ELF4	ELF1,2,4	1.51105	chr5:158690290..158690334,+	UBLCP1
ELF4	ELF1,2,4	1.51401	chr9:132816177..132816213,+	GPR107
ELF4	ELF1,2,4	1.51938	chr2:65454926..65454991,+	ACTR2
ELF4	ELF1,2,4	1.52341	chr12:7053172..7053197,+	C12orf57
ELF4	ELF1,2,4	1.52487	chr12:112847354..112847457,-	RPL6
ELF4	ELF1,2,4	1.52806	chr20:2644832..2644870,-	IDH3B
ELF4	ELF1,2,4	1.53179	chr17:30771479..30771536,+	PSMD11
ELF4	ELF1,2,4	1.53196	chr5:60458179..60458310,-	C5orf43
ELF4	ELF1,2,4	1.53301	chr1:40506393..40506453,+	CAP1
ELF4	ELF1,2,4	1.5345	chr9:33025263..33025279,+	DNAJA1
ELF4	ELF1,2,4	1.53714	chr20:16710634..16710698,+	SNRPB2
ELF4	ELF1,2,4	1.543	chr7:111846741..111846776,+	ZNF277
ELF4	ELF1,2,4	1.54931	chr20:18488528..18488593,+	SEC23B
ELF4	ELF1,2,4	1.55227	chr3:150264555..150264592,+	EIF2A
ELF4	ELF1,2,4	1.55954	chrX:11129388..11129475,+	HCCS
ELF4	ELF1,2,4	1.56033	chr19:18682661..18682686,+	UBA52
ELF4	ELF1,2,4	1.57149	chr14:54955658..54955707,-	GMFB
ELF4	ELF1,2,4	1.57267	chr10:27443294..27443320,-	YME1L1
ELF4	ELF1,2,4	1.57646	chrX:119763835..119763970,-	C1GALT1C1
ELF4	ELF1,2,4	1.57788	chr12:66563728..66563784,-	TMBIM4
ELF4	ELF1,2,4	1.57979	chr18:55288973..55289085,-	NARS
ELF4	ELF1,2,4	1.58578	chr17:73043046..73043080,-	ATP5H
ELF4	ELF1,2,4	1.58867	chr1:154245073..154245147,+	HAX1
ELF4	ELF1,2,4	1.58923	chr4:76649797..76649876,+	USO1
ELF4	ELF1,2,4	1.59439	chr20:60878005..60878086,+	ADRM1
ELF4	ELF1,2,4	1.60674	chr1:155658865..155658889,+	DAP3
ELF4	ELF1,2,4	1.6107	chr7:102937872..102937909,+	PMPCB
ELF4	ELF1,2,4	1.61431	chr5:145562147..145562240,-	LARS
ELF4	ELF1,2,4	1.62718	chr7:102988082..102988134,+	PSMC2
ELF4	ELF1,2,4	1.63585	chr17:30677160..30677200,+	ZNF207
ELF4	ELF1,2,4	1.63677	chr10:43904608..43904640,-	HNRNPF
ELF4	ELF1,2,4	1.64243	chr1:28099700..28099779,+	STX12
ELF4	ELF1,2,4	1.64262	chr5:64064508..64064529,-	SREK1IP1
ELF4	ELF1,2,4	1.64531	chr17:40985407..40985478,+	PSME3
ELF4	ELF1,2,4	1.64544	chr6:7313381..7313458,-	SSR1
ELF4	ELF1,2,4	1.64649	chr22:38864041..38864150,+	KDELR3
ELF4	ELF1,2,4	1.6557	chr17:66508537..66508650,+	PRKAR1A
ELF4	ELF1,2,4	1.66311	chr5:143550127..143550158,-	YIPF5
ELF4	ELF1,2,4	1.66339	chr11:32605350..32605410,+	EIF3M
ELF4	ELF1,2,4	1.67242	chr1:27248203..27248288,+	NUDC
ELF4	ELF1,2,4	1.67363	chr15:40331356..40331387,-	SRP14
ELF4	ELF1,2,4	1.68448	chr2:24299153..24299252,-	SF3B14
ELF4	ELF1,2,4	1.68592	chr2:54014168..54014220,+	ERLEC1
ELF4	ELF1,2,4	1.69007	chr15:66161802..66161866,+	RAB11A
ELF4	ELF1,2,4	1.70048	chrX:54835499..54835584,+	MAGED2
ELF4	ELF1,2,4	1.70441	chr1:161087802..161087860,-	PFDN2
ELF4	ELF1,2,4	1.70937	chr1:160313025..160313072,-	COPA
ELF4	ELF1,2,4	1.71936	chr1:145096387..145096477,+	SEC22B
ELF4	ELF1,2,4	1.72653	chr14:102553371..102553389,-	HSP90AA1
ELF4	ELF1,2,4	1.73691	chr5:82373164..82373220,-	TMEM167A
ELF4	ELF1,2,4	1.73697	chr5:143550159..143550236,-	YIPF5
ELF4	ELF1,2,4	1.74211	chr5:16465869..16465891,-	ZNF622
ELF4	ELF1,2,4	1.74714	chr10:27793209..27793247,+	RAB18
ELF4	ELF1,2,4	1.75093	chr5:54455989..54456019,+	GPX8
ELF4	ELF1,2,4	1.75113	chr16:74330688..74330746,+	PSMD7
ELF4	ELF1,2,4	1.75381	chr18:19192235..19192337,+	SNRPD1
ELF4	ELF1,2,4	1.75838	chrX:23801280..23801297,+	SAT1
ELF4	ELF1,2,4	1.7684	chr1:65886326..65886406,+	LEPR
ELF4	ELF1,2,4	1.7684	chr1:65886326..65886406,+	LEPROT
ELF4	ELF1,2,4	1.77062	chr8:26240542..26240631,+	BNIP3L
ELF4	ELF1,2,4	1.77967	chr17:40925460..40925496,+	VPS25
ELF4	ELF1,2,4	1.78587	chr3:179322573..179322603,+	NDUFB5
ELF4	ELF1,2,4	1.78679	chr16:67514983..67515130,-	ATP6V0D1
ELF4	ELF1,2,4	1.79407	chr17:57697246..57697302,+	CLTC
ELF4	ELF1,2,4	1.80381	chr17:61850894..61850986,-	CCDC47
ELF4	ELF1,2,4	1.82254	chr3:139108475..139108518,-	COPB2
ELF4	ELF1,2,4	1.82799	chr14:35761580..35761664,+	PSMA6
ELF4	ELF1,2,4	1.88841	chr1:7831323..7831414,+	VAMP3
ELF4	ELF1,2,4	1.93543	chr5:140700322..140700358,-	TAF7
ELF4	ELF1,2,4	1.93626	chr1:113162434..113162462,+	CAPZA1
ELF4	ELF1,2,4	2.03621	chr10:71930222..71930280,-	SAR1A
ELF4	ELF1,2,4	2.15032	chr5:72794245..72794285,+	BTF3
ELF4	ELF1,2,4	2.17442	chr18:3247779..3247859,+	MYL12A
ELF4	ELF1,2,4	2.17713	chr20:43150601..43150751,-	SERINC3
ELF4	ELF1,2,4	2.20235	chr1:25664791..25664833,+	TMEM50A
ELK1	ELK1,4_GABP{A,B1}	1.50159	chr5:139937002..139937071,-	SRA1
ELK1	ELK1,4_GABP{A,B1}	1.50375	chr3:134204815..134204839,-	ANAPC13
ELK1	ELK1,4_GABP{A,B1}	1.50428	chr5:32585655..32585686,+	SUB1
ELK1	ELK1,4_GABP{A,B1}	1.50625	chr6:111195979..111195994,+	AMD1
ELK1	ELK1,4_GABP{A,B1}	1.50681	chr3:128444973..128444985,+	RAB7A
ELK1	ELK1,4_GABP{A,B1}	1.50683	chr9:19049383..19049460,+	RRAGA
ELK1	ELK1,4_GABP{A,B1}	1.50705	chr5:1345127..1345197,-	CLPTM1L
ELK1	ELK1,4_GABP{A,B1}	1.51179	chr17:17991218..17991320,+	DRG2
ELK1	ELK1,4_GABP{A,B1}	1.51206	chr8:53626974..53627032,-	RB1CC1
ELK1	ELK1,4_GABP{A,B1}	1.51399	chr1:22379179..22379215,+	CDC42
ELK1	ELK1,4_GABP{A,B1}	1.5148	chr19:16770925..16770972,-	C19orf42
ELK1	ELK1,4_GABP{A,B1}	1.51741	chr19:8455200..8455301,+	RAB11B
ELK1	ELK1,4_GABP{A,B1}	1.51755	chr5:172386419..172386480,+	RPL26L1
ELK1	ELK1,4_GABP{A,B1}	1.51962	chr6:30034966..30035030,+	PPP1R11
ELK1	ELK1,4_GABP{A,B1}	1.52055	chr14:35515684..35515710,+	FAM177A1
ELK1	ELK1,4_GABP{A,B1}	1.52132	chr6:111303231..111303301,+	RPF2
ELK1	ELK1,4_GABP{A,B1}	1.52139	chr11:68039364..68039457,-	C11orf24
ELK1	ELK1,4_GABP{A,B1}	1.52355	chr11:130786333..130786399,-	SNX19
ELK1	ELK1,4_GABP{A,B1}	1.52409	chr2:172778952..172779004,+	HAT1
ELK1	ELK1,4_GABP{A,B1}	1.52443	chr2:15731978..15732050,+	DDX1
ELK1	ELK1,4_GABP{A,B1}	1.5249	chr9:140100068..140100128,-	TMEM203
ELK1	ELK1,4_GABP{A,B1}	1.5254	chr22:20861858..20861914,+	MED15
ELK1	ELK1,4_GABP{A,B1}	1.527	chr8:104427581..104427677,+	DCAF13
ELK1	ELK1,4_GABP{A,B1}	1.52759	chr4:54243798..54243854,+	FIP1L1
ELK1	ELK1,4_GABP{A,B1}	1.52759	chr4:54243798..54243854,+	PDGFRA
ELK1	ELK1,4_GABP{A,B1}	1.52803	chr9:33076652..33076697,-	SMU1
ELK1	ELK1,4_GABP{A,B1}	1.52854	chr11:57103327..57103372,-	SSRP1
ELK1	ELK1,4_GABP{A,B1}	1.52926	chr7:123388976..123389093,-	WASL
ELK1	ELK1,4_GABP{A,B1}	1.53037	chr1:218458625..218458660,+	RRP15
ELK1	ELK1,4_GABP{A,B1}	1.53442	chr19:16222678..16222722,+	RAB8A
ELK1	ELK1,4_GABP{A,B1}	1.53769	chr2:207024134..207024195,-	NDUFS1
ELK1	ELK1,4_GABP{A,B1}	1.53907	chr1:193028717..193028801,+	TROVE2
ELK1	ELK1,4_GABP{A,B1}	1.53955	chr14:57735725..57735836,+	MUDENG
ELK1	ELK1,4_GABP{A,B1}	1.54098	chr3:149470229..149470290,-	COMMD2
ELK1	ELK1,4_GABP{A,B1}	1.54127	chr10:5726764..5726849,+	FAM208B
ELK1	ELK1,4_GABP{A,B1}	1.54161	chr2:32502952..32503025,+	YIPF4
ELK1	ELK1,4_GABP{A,B1}	1.54367	chr14:35515444..35515498,+	FAM177A1
ELK1	ELK1,4_GABP{A,B1}	1.54373	chr6:33239845..33239859,+	RPS18
ELK1	ELK1,4_GABP{A,B1}	1.54379	chr19:2783255..2783301,-	SGTA
ELK1	ELK1,4_GABP{A,B1}	1.55003	chr16:11945370..11945418,-	RSL1D1
ELK1	ELK1,4_GABP{A,B1}	1.55128	chr3:139062838..139062870,+	MRPS22
ELK1	ELK1,4_GABP{A,B1}	1.55235	chr4:83295103..83295157,-	HNRNPD
ELK1	ELK1,4_GABP{A,B1}	1.55347	chr11:124492749..124492795,+	TBRG1
ELK1	ELK1,4_GABP{A,B1}	1.55401	chr8:9413410..9413451,+	TNKS
ELK1	ELK1,4_GABP{A,B1}	1.56181	chr16:30087288..30087360,+	PPP4C
ELK1	ELK1,4_GABP{A,B1}	1.56232	chr19:2151523..2151585,-	AP3D1
ELK1	ELK1,4_GABP{A,B1}	1.56653	chr18:44676819..44676883,-	HDHD2
ELK1	ELK1,4_GABP{A,B1}	1.56659	chr15:78832757..78832806,+	PSMA4
ELK1	ELK1,4_GABP{A,B1}	1.56683	chr11:94706705..94706746,-	CWC15
ELK1	ELK1,4_GABP{A,B1}	1.56803	chr8:48920969..48921007,+	UBE2V2
ELK1	ELK1,4_GABP{A,B1}	1.56826	chr1:150552066..150552093,-	MCL1
ELK1	ELK1,4_GABP{A,B1}	1.57089	chrX:122866874..122866911,-	THOC2
ELK1	ELK1,4_GABP{A,B1}	1.57215	chr12:16035307..16035352,+	STRAP
ELK1	ELK1,4_GABP{A,B1}	1.5754	chr10:75504105..75504190,+	SEC24C
ELK1	ELK1,4_GABP{A,B1}	1.5762	chr12:95867919..95867951,+	METAP2
ELK1	ELK1,4_GABP{A,B1}	1.57709	chr1:168148169..168148221,+	TIPRL
ELK1	ELK1,4_GABP{A,B1}	1.58114	chr1:32479449..32479479,+	KHDRBS1
ELK1	ELK1,4_GABP{A,B1}	1.59026	chr2:219536693..219536732,-	RNF25
ELK1	ELK1,4_GABP{A,B1}	1.59197	chr1:46664074..46664126,-	POMGNT1
ELK1	ELK1,4_GABP{A,B1}	1.59207	chr3:88108083..88108179,-	CGGBP1
ELK1	ELK1,4_GABP{A,B1}	1.59445	chr2:173940557..173940625,+	ZAK
ELK1	ELK1,4_GABP{A,B1}	1.5953	chr21:30396966..30397025,+	USP16
ELK1	ELK1,4_GABP{A,B1}	1.59752	chr17:80009748..80009808,+	GPS1
ELK1	ELK1,4_GABP{A,B1}	1.59897	chr15:85259330..85259352,-	SEC11A
ELK1	ELK1,4_GABP{A,B1}	1.59927	chr22:31556134..31556263,+	RNF185
ELK1	ELK1,4_GABP{A,B1}	1.60081	chr10:72163885..72163919,+	EIF4EBP2
ELK1	ELK1,4_GABP{A,B1}	1.60338	chr19:17378278..17378293,+	BABAM1
ELK1	ELK1,4_GABP{A,B1}	1.60516	chr17:65362678..65362726,-	PSMD12
ELK1	ELK1,4_GABP{A,B1}	1.60545	chrX:122993827..122993910,+	XIAP
ELK1	ELK1,4_GABP{A,B1}	1.60654	chr15:83654950..83654978,+	FAM103A1
ELK1	ELK1,4_GABP{A,B1}	1.60698	chr2:231729636..231729697,+	ITM2C
ELK1	ELK1,4_GABP{A,B1}	1.60835	chr22:30752861..30752924,-	SF3A1
ELK1	ELK1,4_GABP{A,B1}	1.60895	chr2:128848740..128848816,+	UGGT1
ELK1	ELK1,4_GABP{A,B1}	1.60922	chr19:11670032..11670064,-	ELOF1
ELK1	ELK1,4_GABP{A,B1}	1.61021	chr5:114961673..114961746,-	TMED7
ELK1	ELK1,4_GABP{A,B1}	1.61021	chr5:114961673..114961746,-	TMED7-TICAM2
ELK1	ELK1,4_GABP{A,B1}	1.61278	chr3:139108475..139108518,-	COPB2
ELK1	ELK1,4_GABP{A,B1}	1.61325	chr17:2239729..2239758,-	TSR1
ELK1	ELK1,4_GABP{A,B1}	1.61478	chr7:90032735..90032793,+	CLDN12
ELK1	ELK1,4_GABP{A,B1}	1.61606	chr17:45266611..45266683,-	CDC27
ELK1	ELK1,4_GABP{A,B1}	1.61765	chr17:8286500..8286518,-	RPL26
ELK1	ELK1,4_GABP{A,B1}	1.62115	chr14:67826486..67826530,-	ATP6V1D
ELK1	ELK1,4_GABP{A,B1}	1.62295	chr7:7680327..7680420,+	LOC729852
ELK1	ELK1,4_GABP{A,B1}	1.62553	chr15:44092784..44092823,+	C15orf63
ELK1	ELK1,4_GABP{A,B1}	1.63081	chr10:121652204..121652286,+	SEC23IP
ELK1	ELK1,4_GABP{A,B1}	1.63255	chr13:113862948..113863016,-	PCID2
ELK1	ELK1,4_GABP{A,B1}	1.63268	chr4:95373080..95373104,+	PDLIM5
ELK1	ELK1,4_GABP{A,B1}	1.63403	chr13:29233218..29233332,+	POMP
ELK1	ELK1,4_GABP{A,B1}	1.636	chr3:191047131..191047219,+	CCDC50
ELK1	ELK1,4_GABP{A,B1}	1.63874	chr5:153418514..153418565,+	MFAP3
ELK1	ELK1,4_GABP{A,B1}	1.63923	chr16:56485425..56485490,+	OGFOD1
ELK1	ELK1,4_GABP{A,B1}	1.6396	chr11:65337923..65337959,+	SSSCA1
ELK1	ELK1,4_GABP{A,B1}	1.63988	chr12:51632600..51632620,+	DAZAP2
ELK1	ELK1,4_GABP{A,B1}	1.63995	chr17:618043..618107,-	VPS53
ELK1	ELK1,4_GABP{A,B1}	1.63998	chr2:203103281..203103327,-	SUMO1
ELK1	ELK1,4_GABP{A,B1}	1.64094	chr9:36190905..36190966,+	CLTA
ELK1	ELK1,4_GABP{A,B1}	1.64156	chr6:30585602..30585645,+	MRPS18B
ELK1	ELK1,4_GABP{A,B1}	1.64673	chr20:54967663..54967740,+	CSTF1
ELK1	ELK1,4_GABP{A,B1}	1.64887	chr15:90808889..90808917,+	NGRN
ELK1	ELK1,4_GABP{A,B1}	1.64902	chr2:99225018..99225117,+	UNC50
ELK1	ELK1,4_GABP{A,B1}	1.6542	chr3:33840050..33840177,+	PDCD6IP
ELK1	ELK1,4_GABP{A,B1}	1.6542	chr5:125936606..125936664,+	PHAX
ELK1	ELK1,4_GABP{A,B1}	1.65726	chr19:18682661..18682686,+	UBA52
ELK1	ELK1,4_GABP{A,B1}	1.65736	chr5:167913458..167913492,+	RARS
ELK1	ELK1,4_GABP{A,B1}	1.65804	chr16:75681541..75681572,-	KARS
ELK1	ELK1,4_GABP{A,B1}	1.65883	chrX:54556633..54556732,+	GNL3L
ELK1	ELK1,4_GABP{A,B1}	1.6631	chrX:99891689..99891764,-	TSPAN6
ELK1	ELK1,4_GABP{A,B1}	1.66331	chr14:82000140..82000229,-	SEL1L
ELK1	ELK1,4_GABP{A,B1}	1.66341	chr6:106773610..106773700,-	ATG5
ELK1	ELK1,4_GABP{A,B1}	1.66496	chr17:33914276..33914385,+	AP2B1
ELK1	ELK1,4_GABP{A,B1}	1.668	chr12:42719947..42719983,+	PPHLN1
ELK1	ELK1,4_GABP{A,B1}	1.66962	chr17:46985823..46985867,+	UBE2Z
ELK1	ELK1,4_GABP{A,B1}	1.67205	chr10:79789245..79789284,-	POLR3A
ELK1	ELK1,4_GABP{A,B1}	1.67633	chr6:111279937..111279972,+	GTF3C6
ELK1	ELK1,4_GABP{A,B1}	1.68558	chr17:48796951..48796996,+	LUC7L3
ELK1	ELK1,4_GABP{A,B1}	1.68571	chr19:19302931..19302974,-	MEF2B
ELK1	ELK1,4_GABP{A,B1}	1.68571	chr19:19302931..19302974,-	MEF2BNB
ELK1	ELK1,4_GABP{A,B1}	1.68571	chr19:19302931..19302974,-	MEF2BNB-MEF2B
ELK1	ELK1,4_GABP{A,B1}	1.68594	chr15:44580899..44580947,+	CASC4
ELK1	ELK1,4_GABP{A,B1}	1.68822	chr7:102937872..102937909,+	PMPCB
ELK1	ELK1,4_GABP{A,B1}	1.69007	chr17:48474828..48474914,-	LRRC59
ELK1	ELK1,4_GABP{A,B1}	1.69195	chr7:27779729..27779819,+	TAX1BP1
ELK1	ELK1,4_GABP{A,B1}	1.69226	chr4:76912070..76912118,-	SDAD1
ELK1	ELK1,4_GABP{A,B1}	1.69257	chr17:57784755..57784834,-	PTRH2
ELK1	ELK1,4_GABP{A,B1}	1.69806	chr20:5093713..5093757,-	C20orf30
ELK1	ELK1,4_GABP{A,B1}	1.70392	chr14:67826538..67826565,-	ATP6V1D
ELK1	ELK1,4_GABP{A,B1}	1.70463	chr1:54518866..54518921,-	TMEM59
ELK1	ELK1,4_GABP{A,B1}	1.70522	chr16:75681700..75681764,+	TERF2IP
ELK1	ELK1,4_GABP{A,B1}	1.70541	chr20:34638841..34638928,-	LOC647979
ELK1	ELK1,4_GABP{A,B1}	1.70951	chr12:49351229..49351282,-	ARF3
ELK1	ELK1,4_GABP{A,B1}	1.71119	chr14:73603140..73603255,+	PSEN1
ELK1	ELK1,4_GABP{A,B1}	1.71295	chr1:234509223..234509305,+	C1orf31
ELK1	ELK1,4_GABP{A,B1}	1.71366	chr11:118230287..118230361,+	UBE4A
ELK1	ELK1,4_GABP{A,B1}	1.71495	chr4:71554233..71554273,+	UTP3
ELK1	ELK1,4_GABP{A,B1}	1.72143	chr4:41937131..41937211,+	TMEM33
ELK1	ELK1,4_GABP{A,B1}	1.72249	chrX:70503447..70503517,+	NONO
ELK1	ELK1,4_GABP{A,B1}	1.72476	chr20:55043676..55043751,+	C20orf43
ELK1	ELK1,4_GABP{A,B1}	1.73428	chr3:179065474..179065530,+	MFN1
ELK1	ELK1,4_GABP{A,B1}	1.73705	chr20:2451395..2451455,-	SNRPB
ELK1	ELK1,4_GABP{A,B1}	1.74105	chr2:74153986..74154029,+	DGUOK
ELK1	ELK1,4_GABP{A,B1}	1.74198	chr19:2427539..2427591,-	TIMM13
ELK1	ELK1,4_GABP{A,B1}	1.74408	chr6:33176265..33176299,+	RING1
ELK1	ELK1,4_GABP{A,B1}	1.74442	chr19:44669221..44669274,+	ZNF226
ELK1	ELK1,4_GABP{A,B1}	1.74442	chr19:44669221..44669274,+	ZNF234
ELK1	ELK1,4_GABP{A,B1}	1.74503	chr16:85833320..85833333,+	COX4I1
ELK1	ELK1,4_GABP{A,B1}	1.74675	chr11:70244624..70244696,+	CTTN
ELK1	ELK1,4_GABP{A,B1}	1.74777	chr7:39663255..39663276,+	RALA
ELK1	ELK1,4_GABP{A,B1}	1.74841	chr19:16296214..16296250,+	FAM32A
ELK1	ELK1,4_GABP{A,B1}	1.74841	chr5:60458179..60458310,-	C5orf43
ELK1	ELK1,4_GABP{A,B1}	1.74909	chr5:158690290..158690334,+	UBLCP1
ELK1	ELK1,4_GABP{A,B1}	1.75001	chr15:76196234..76196299,+	FBXO22
ELK1	ELK1,4_GABP{A,B1}	1.75089	chr8:22102626..22102674,+	POLR3D
ELK1	ELK1,4_GABP{A,B1}	1.75297	chr10:12237836..12237900,-	NUDT5
ELK1	ELK1,4_GABP{A,B1}	1.75525	chr12:12966271..12966302,+	DDX47
ELK1	ELK1,4_GABP{A,B1}	1.75953	chr21:46293586..46293641,-	PTTG1IP
ELK1	ELK1,4_GABP{A,B1}	1.75959	chr14:75593708..75593769,-	NEK9
ELK1	ELK1,4_GABP{A,B1}	1.76536	chr5:140070897..140070979,-	HARS
ELK1	ELK1,4_GABP{A,B1}	1.77112	chr12:112847354..112847457,-	RPL6
ELK1	ELK1,4_GABP{A,B1}	1.77632	chr20:62612470..62612516,+	PRPF6
ELK1	ELK1,4_GABP{A,B1}	1.77856	chr16:1401925..1401969,+	GNPTG
ELK1	ELK1,4_GABP{A,B1}	1.7791	chr14:59951206..59951276,+	JKAMP
ELK1	ELK1,4_GABP{A,B1}	1.78137	chr5:6633114..6633204,-	NSUN2
ELK1	ELK1,4_GABP{A,B1}	1.78232	chr2:65454926..65454991,+	ACTR2
ELK1	ELK1,4_GABP{A,B1}	1.79694	chr13:45915315..45915321,-	TPT1
ELK1	ELK1,4_GABP{A,B1}	1.79853	chr9:116037926..116037975,+	PRPF4
ELK1	ELK1,4_GABP{A,B1}	1.7994	chr20:19997948..19998017,+	NAA20
ELK1	ELK1,4_GABP{A,B1}	1.8044	chr12:50135352..50135356,+	TMBIM6
ELK1	ELK1,4_GABP{A,B1}	1.80639	chr2:70121075..70121102,+	SNRNP27
ELK1	ELK1,4_GABP{A,B1}	1.80749	chr1:894620..894659,-	NOC2L
ELK1	ELK1,4_GABP{A,B1}	1.81604	chr12:66563728..66563784,-	TMBIM4
ELK1	ELK1,4_GABP{A,B1}	1.81726	chr2:24299153..24299252,-	SF3B14
ELK1	ELK1,4_GABP{A,B1}	1.82288	chr5:138677515..138677581,+	PAIP2
ELK1	ELK1,4_GABP{A,B1}	1.82506	chr8:101162849..101162903,+	POLR2K
ELK1	ELK1,4_GABP{A,B1}	1.83801	chrX:21958814..21958864,+	SMS
ELK1	ELK1,4_GABP{A,B1}	1.83979	chr16:30366549..30366641,-	CD2BP2
ELK1	ELK1,4_GABP{A,B1}	1.84088	chr7:39663146..39663225,+	RALA
ELK1	ELK1,4_GABP{A,B1}	1.84123	chr10:12238171..12238241,+	CDC123
ELK1	ELK1,4_GABP{A,B1}	1.84529	chr17:57784997..57785081,+	VMP1
ELK1	ELK1,4_GABP{A,B1}	1.85078	chr2:207024306..207024392,+	EEF1B2
ELK1	ELK1,4_GABP{A,B1}	1.85139	chr1:29063439..29063486,+	YTHDF2
ELK1	ELK1,4_GABP{A,B1}	1.85323	chr11:117014993..117015017,+	PAFAH1B2
ELK1	ELK1,4_GABP{A,B1}	1.85462	chr3:9932272..9932313,+	JAGN1
ELK1	ELK1,4_GABP{A,B1}	1.85593	chr1:22379158..22379177,+	CDC42
ELK1	ELK1,4_GABP{A,B1}	1.85781	chr16:8891670..8891734,+	PMM2
ELK1	ELK1,4_GABP{A,B1}	1.85806	chr14:24664776..24664904,-	TM9SF1
ELK1	ELK1,4_GABP{A,B1}	1.85867	chr17:47022140..47022210,-	SNF8
ELK1	ELK1,4_GABP{A,B1}	1.86279	chr2:46844159..46844209,-	PIGF
ELK1	ELK1,4_GABP{A,B1}	1.86341	chr15:34517251..34517276,+	TMEM85
ELK1	ELK1,4_GABP{A,B1}	1.8665	chr16:23652773..23652842,+	DCTN5
ELK1	ELK1,4_GABP{A,B1}	1.86917	chr15:85259360..85259377,-	SEC11A
ELK1	ELK1,4_GABP{A,B1}	1.88195	chr3:179322573..179322603,+	NDUFB5
ELK1	ELK1,4_GABP{A,B1}	1.8858	chr3:128444994..128445044,+	RAB7A
ELK1	ELK1,4_GABP{A,B1}	1.88611	chr2:101618729..101618761,+	RPL31
ELK1	ELK1,4_GABP{A,B1}	1.89525	chr7:77427676..77427766,-	TMEM60
ELK1	ELK1,4_GABP{A,B1}	1.90206	chr15:40331356..40331387,-	SRP14
ELK1	ELK1,4_GABP{A,B1}	1.90334	chrX:11129388..11129475,+	HCCS
ELK1	ELK1,4_GABP{A,B1}	1.90399	chr1:110091189..110091268,+	GNAI3
ELK1	ELK1,4_GABP{A,B1}	1.90907	chr20:16710634..16710698,+	SNRPB2
ELK1	ELK1,4_GABP{A,B1}	1.91092	chr1:212965104..212965141,-	NSL1
ELK1	ELK1,4_GABP{A,B1}	1.91469	chr11:62432641..62432709,-	C11orf48
ELK1	ELK1,4_GABP{A,B1}	1.92267	chr14:75348600..75348656,+	DLST
ELK1	ELK1,4_GABP{A,B1}	1.92305	chr1:3541543..3541658,+	TPRG1L
ELK1	ELK1,4_GABP{A,B1}	1.92731	chr17:46985759..46985777,+	UBE2Z
ELK1	ELK1,4_GABP{A,B1}	1.928	chr1:160313025..160313072,-	COPA
ELK1	ELK1,4_GABP{A,B1}	1.93305	chr3:119217376..119217421,+	TIMMDC1
ELK1	ELK1,4_GABP{A,B1}	1.94153	chr11:118443098..118443146,+	ARCN1
ELK1	ELK1,4_GABP{A,B1}	1.95315	chr19:18668672..18668701,+	KXD1
ELK1	ELK1,4_GABP{A,B1}	1.95339	chr16:70557685..70557730,+	SF3B3
ELK1	ELK1,4_GABP{A,B1}	1.95402	chr14:35452169..35452255,+	SRP54
ELK1	ELK1,4_GABP{A,B1}	1.96891	chr20:49126881..49126936,+	PTPN1
ELK1	ELK1,4_GABP{A,B1}	1.97008	chr17:73043046..73043080,-	ATP5H
ELK1	ELK1,4_GABP{A,B1}	1.97235	chr1:40506393..40506453,+	CAP1
ELK1	ELK1,4_GABP{A,B1}	1.97995	chr1:109618566..109618636,-	TAF13
ELK1	ELK1,4_GABP{A,B1}	1.98155	chr5:82373164..82373220,-	TMEM167A
ELK1	ELK1,4_GABP{A,B1}	1.98527	chr5:16465869..16465891,-	ZNF622
ELK1	ELK1,4_GABP{A,B1}	1.98895	chr11:32605350..32605410,+	EIF3M
ELK1	ELK1,4_GABP{A,B1}	1.99468	chr7:6414128..6414185,+	RAC1
ELK1	ELK1,4_GABP{A,B1}	1.99534	chr14:35761580..35761664,+	PSMA6
ELK1	ELK1,4_GABP{A,B1}	1.99776	chrX:23801280..23801297,+	SAT1
ELK1	ELK1,4_GABP{A,B1}	1.99945	chr8:22462236..22462330,+	KIAA1967
ELK1	ELK1,4_GABP{A,B1}	2.00025	chr10:7830125..7830151,+	ATP5C1
ELK1	ELK1,4_GABP{A,B1}	2.00174	chr2:54014168..54014220,+	ERLEC1
ELK1	ELK1,4_GABP{A,B1}	2.01033	chr17:40985407..40985478,+	PSME3
ELK1	ELK1,4_GABP{A,B1}	2.01066	chr9:132816177..132816213,+	GPR107
ELK1	ELK1,4_GABP{A,B1}	2.0194	chr5:157286104..157286188,-	CLINT1
ELK1	ELK1,4_GABP{A,B1}	2.02268	chr1:165738085..165738139,-	TMCO1
ELK1	ELK1,4_GABP{A,B1}	2.02561	chr1:162467600..162467655,+	UHMK1
ELK1	ELK1,4_GABP{A,B1}	2.03418	chr7:102988082..102988134,+	PSMC2
ELK1	ELK1,4_GABP{A,B1}	2.03514	chrX:16737718..16737778,+	SYAP1
ELK1	ELK1,4_GABP{A,B1}	2.06249	chr20:2644832..2644870,-	IDH3B
ELK1	ELK1,4_GABP{A,B1}	2.06895	chr2:216974092..216974148,+	XRCC5
ELK1	ELK1,4_GABP{A,B1}	2.07191	chr14:51706923..51707006,+	TMX1
ELK1	ELK1,4_GABP{A,B1}	2.0735	chr20:35807714..35807756,+	RPN2
ELK1	ELK1,4_GABP{A,B1}	2.07756	chr1:16767195..16767252,+	NECAP2
ELK1	ELK1,4_GABP{A,B1}	2.07884	chr12:7053172..7053197,+	C12orf57
ELK1	ELK1,4_GABP{A,B1}	2.08703	chr13:38923959..38924034,+	UFM1
ELK1	ELK1,4_GABP{A,B1}	2.09038	chr4:83812268..83812401,-	SEC31A
ELK1	ELK1,4_GABP{A,B1}	2.15617	chr3:52029900..52029941,-	RPL29
ELK1	ELK1,4_GABP{A,B1}	2.17169	chr3:131221790..131221835,-	MRPL3
ELK1	ELK1,4_GABP{A,B1}	2.17791	chr11:65819813..65819855,+	SF3B2
ELK1	ELK1,4_GABP{A,B1}	2.17984	chr6:31633833..31633901,+	CSNK2B
ELK1	ELK1,4_GABP{A,B1}	2.21379	chr2:162164918..162165013,+	PSMD14
ELK1	ELK1,4_GABP{A,B1}	2.24819	chr11:129939779..129939801,+	APLP2
ELK1	ELK1,4_GABP{A,B1}	2.24854	chr15:34517194..34517246,+	TMEM85
ELK1	ELK1,4_GABP{A,B1}	2.24928	chr12:50135333..50135346,+	TMBIM6
ELK1	ELK1,4_GABP{A,B1}	2.25291	chr18:19192235..19192337,+	SNRPD1
ELK1	ELK1,4_GABP{A,B1}	2.25461	chr7:99006550..99006600,+	BUD31
ELK1	ELK1,4_GABP{A,B1}	2.27179	chr7:44240520..44240652,+	YKT6
ELK1	ELK1,4_GABP{A,B1}	2.28245	chr17:66508537..66508650,+	PRKAR1A
ELK1	ELK1,4_GABP{A,B1}	2.29785	chr2:216974046..216974091,+	XRCC5
ELK1	ELK1,4_GABP{A,B1}	2.31714	chr1:27248203..27248288,+	NUDC
ELK1	ELK1,4_GABP{A,B1}	2.32856	chr12:93835665..93835750,-	UBE2N
ELK1	ELK1,4_GABP{A,B1}	2.34438	chr7:39663286..39663317,+	RALA
ELK1	ELK1,4_GABP{A,B1}	2.34749	chr3:100428317..100428471,+	TFG
ELK1	ELK1,4_GABP{A,B1}	2.3479	chr7:128379390..128379447,+	CALU
ELK1	ELK1,4_GABP{A,B1}	2.43093	chr18:3247779..3247859,+	MYL12A
ELK1	ELK1,4_GABP{A,B1}	2.43644	chr17:40925460..40925496,+	VPS25
ELK1	ELK1,4_GABP{A,B1}	2.45519	chr20:43150601..43150751,-	SERINC3
ELK1	ELK1,4_GABP{A,B1}	2.52338	chr15:44038609..44038643,+	PDIA3
ELK1	ELK1,4_GABP{A,B1}	2.55329	chr10:71930222..71930280,-	SAR1A
ELK1	ELK1,4_GABP{A,B1}	2.65151	chr5:72794245..72794285,+	BTF3
ELK1	ELK1,4_GABP{A,B1}	2.7294	chr9:34620462..34620513,-	DCTN3
ELK1	ELK1,4_GABP{A,B1}	2.96504	chr6:13615554..13615601,+	NOL7
ELK4	ELK1,4_GABP{A,B1}	1.50159	chr5:139937002..139937071,-	SRA1
ELK4	ELK1,4_GABP{A,B1}	1.50375	chr3:134204815..134204839,-	ANAPC13
ELK4	ELK1,4_GABP{A,B1}	1.50428	chr5:32585655..32585686,+	SUB1
ELK4	ELK1,4_GABP{A,B1}	1.50625	chr6:111195979..111195994,+	AMD1
ELK4	ELK1,4_GABP{A,B1}	1.50681	chr3:128444973..128444985,+	RAB7A
ELK4	ELK1,4_GABP{A,B1}	1.50683	chr9:19049383..19049460,+	RRAGA
ELK4	ELK1,4_GABP{A,B1}	1.50705	chr5:1345127..1345197,-	CLPTM1L
ELK4	ELK1,4_GABP{A,B1}	1.51179	chr17:17991218..17991320,+	DRG2
ELK4	ELK1,4_GABP{A,B1}	1.51206	chr8:53626974..53627032,-	RB1CC1
ELK4	ELK1,4_GABP{A,B1}	1.51399	chr1:22379179..22379215,+	CDC42
ELK4	ELK1,4_GABP{A,B1}	1.5148	chr19:16770925..16770972,-	C19orf42
ELK4	ELK1,4_GABP{A,B1}	1.51741	chr19:8455200..8455301,+	RAB11B
ELK4	ELK1,4_GABP{A,B1}	1.51755	chr5:172386419..172386480,+	RPL26L1
ELK4	ELK1,4_GABP{A,B1}	1.51962	chr6:30034966..30035030,+	PPP1R11
ELK4	ELK1,4_GABP{A,B1}	1.52055	chr14:35515684..35515710,+	FAM177A1
ELK4	ELK1,4_GABP{A,B1}	1.52132	chr6:111303231..111303301,+	RPF2
ELK4	ELK1,4_GABP{A,B1}	1.52139	chr11:68039364..68039457,-	C11orf24
ELK4	ELK1,4_GABP{A,B1}	1.52355	chr11:130786333..130786399,-	SNX19
ELK4	ELK1,4_GABP{A,B1}	1.52409	chr2:172778952..172779004,+	HAT1
ELK4	ELK1,4_GABP{A,B1}	1.52443	chr2:15731978..15732050,+	DDX1
ELK4	ELK1,4_GABP{A,B1}	1.5249	chr9:140100068..140100128,-	TMEM203
ELK4	ELK1,4_GABP{A,B1}	1.5254	chr22:20861858..20861914,+	MED15
ELK4	ELK1,4_GABP{A,B1}	1.527	chr8:104427581..104427677,+	DCAF13
ELK4	ELK1,4_GABP{A,B1}	1.52759	chr4:54243798..54243854,+	FIP1L1
ELK4	ELK1,4_GABP{A,B1}	1.52759	chr4:54243798..54243854,+	PDGFRA
ELK4	ELK1,4_GABP{A,B1}	1.52803	chr9:33076652..33076697,-	SMU1
ELK4	ELK1,4_GABP{A,B1}	1.52854	chr11:57103327..57103372,-	SSRP1
ELK4	ELK1,4_GABP{A,B1}	1.52926	chr7:123388976..123389093,-	WASL
ELK4	ELK1,4_GABP{A,B1}	1.53037	chr1:218458625..218458660,+	RRP15
ELK4	ELK1,4_GABP{A,B1}	1.53442	chr19:16222678..16222722,+	RAB8A
ELK4	ELK1,4_GABP{A,B1}	1.53769	chr2:207024134..207024195,-	NDUFS1
ELK4	ELK1,4_GABP{A,B1}	1.53907	chr1:193028717..193028801,+	TROVE2
ELK4	ELK1,4_GABP{A,B1}	1.53955	chr14:57735725..57735836,+	MUDENG
ELK4	ELK1,4_GABP{A,B1}	1.54098	chr3:149470229..149470290,-	COMMD2
ELK4	ELK1,4_GABP{A,B1}	1.54127	chr10:5726764..5726849,+	FAM208B
ELK4	ELK1,4_GABP{A,B1}	1.54161	chr2:32502952..32503025,+	YIPF4
ELK4	ELK1,4_GABP{A,B1}	1.54367	chr14:35515444..35515498,+	FAM177A1
ELK4	ELK1,4_GABP{A,B1}	1.54373	chr6:33239845..33239859,+	RPS18
ELK4	ELK1,4_GABP{A,B1}	1.54379	chr19:2783255..2783301,-	SGTA
ELK4	ELK1,4_GABP{A,B1}	1.55003	chr16:11945370..11945418,-	RSL1D1
ELK4	ELK1,4_GABP{A,B1}	1.55128	chr3:139062838..139062870,+	MRPS22
ELK4	ELK1,4_GABP{A,B1}	1.55235	chr4:83295103..83295157,-	HNRNPD
ELK4	ELK1,4_GABP{A,B1}	1.55347	chr11:124492749..124492795,+	TBRG1
ELK4	ELK1,4_GABP{A,B1}	1.55401	chr8:9413410..9413451,+	TNKS
ELK4	ELK1,4_GABP{A,B1}	1.56181	chr16:30087288..30087360,+	PPP4C
ELK4	ELK1,4_GABP{A,B1}	1.56232	chr19:2151523..2151585,-	AP3D1
ELK4	ELK1,4_GABP{A,B1}	1.56653	chr18:44676819..44676883,-	HDHD2
ELK4	ELK1,4_GABP{A,B1}	1.56659	chr15:78832757..78832806,+	PSMA4
ELK4	ELK1,4_GABP{A,B1}	1.56683	chr11:94706705..94706746,-	CWC15
ELK4	ELK1,4_GABP{A,B1}	1.56803	chr8:48920969..48921007,+	UBE2V2
ELK4	ELK1,4_GABP{A,B1}	1.56826	chr1:150552066..150552093,-	MCL1
ELK4	ELK1,4_GABP{A,B1}	1.57089	chrX:122866874..122866911,-	THOC2
ELK4	ELK1,4_GABP{A,B1}	1.57215	chr12:16035307..16035352,+	STRAP
ELK4	ELK1,4_GABP{A,B1}	1.5754	chr10:75504105..75504190,+	SEC24C
ELK4	ELK1,4_GABP{A,B1}	1.5762	chr12:95867919..95867951,+	METAP2
ELK4	ELK1,4_GABP{A,B1}	1.57709	chr1:168148169..168148221,+	TIPRL
ELK4	ELK1,4_GABP{A,B1}	1.58114	chr1:32479449..32479479,+	KHDRBS1
ELK4	ELK1,4_GABP{A,B1}	1.59026	chr2:219536693..219536732,-	RNF25
ELK4	ELK1,4_GABP{A,B1}	1.59197	chr1:46664074..46664126,-	POMGNT1
ELK4	ELK1,4_GABP{A,B1}	1.59207	chr3:88108083..88108179,-	CGGBP1
ELK4	ELK1,4_GABP{A,B1}	1.59445	chr2:173940557..173940625,+	ZAK
ELK4	ELK1,4_GABP{A,B1}	1.5953	chr21:30396966..30397025,+	USP16
ELK4	ELK1,4_GABP{A,B1}	1.59752	chr17:80009748..80009808,+	GPS1
ELK4	ELK1,4_GABP{A,B1}	1.59897	chr15:85259330..85259352,-	SEC11A
ELK4	ELK1,4_GABP{A,B1}	1.59927	chr22:31556134..31556263,+	RNF185
ELK4	ELK1,4_GABP{A,B1}	1.60081	chr10:72163885..72163919,+	EIF4EBP2
ELK4	ELK1,4_GABP{A,B1}	1.60338	chr19:17378278..17378293,+	BABAM1
ELK4	ELK1,4_GABP{A,B1}	1.60516	chr17:65362678..65362726,-	PSMD12
ELK4	ELK1,4_GABP{A,B1}	1.60545	chrX:122993827..122993910,+	XIAP
ELK4	ELK1,4_GABP{A,B1}	1.60654	chr15:83654950..83654978,+	FAM103A1
ELK4	ELK1,4_GABP{A,B1}	1.60698	chr2:231729636..231729697,+	ITM2C
ELK4	ELK1,4_GABP{A,B1}	1.60835	chr22:30752861..30752924,-	SF3A1
ELK4	ELK1,4_GABP{A,B1}	1.60895	chr2:128848740..128848816,+	UGGT1
ELK4	ELK1,4_GABP{A,B1}	1.60922	chr19:11670032..11670064,-	ELOF1
ELK4	ELK1,4_GABP{A,B1}	1.61021	chr5:114961673..114961746,-	TMED7
ELK4	ELK1,4_GABP{A,B1}	1.61021	chr5:114961673..114961746,-	TMED7-TICAM2
ELK4	ELK1,4_GABP{A,B1}	1.61278	chr3:139108475..139108518,-	COPB2
ELK4	ELK1,4_GABP{A,B1}	1.61325	chr17:2239729..2239758,-	TSR1
ELK4	ELK1,4_GABP{A,B1}	1.61478	chr7:90032735..90032793,+	CLDN12
ELK4	ELK1,4_GABP{A,B1}	1.61606	chr17:45266611..45266683,-	CDC27
ELK4	ELK1,4_GABP{A,B1}	1.61765	chr17:8286500..8286518,-	RPL26
ELK4	ELK1,4_GABP{A,B1}	1.62115	chr14:67826486..67826530,-	ATP6V1D
ELK4	ELK1,4_GABP{A,B1}	1.62295	chr7:7680327..7680420,+	LOC729852
ELK4	ELK1,4_GABP{A,B1}	1.62553	chr15:44092784..44092823,+	C15orf63
ELK4	ELK1,4_GABP{A,B1}	1.63081	chr10:121652204..121652286,+	SEC23IP
ELK4	ELK1,4_GABP{A,B1}	1.63255	chr13:113862948..113863016,-	PCID2
ELK4	ELK1,4_GABP{A,B1}	1.63268	chr4:95373080..95373104,+	PDLIM5
ELK4	ELK1,4_GABP{A,B1}	1.63403	chr13:29233218..29233332,+	POMP
ELK4	ELK1,4_GABP{A,B1}	1.636	chr3:191047131..191047219,+	CCDC50
ELK4	ELK1,4_GABP{A,B1}	1.63874	chr5:153418514..153418565,+	MFAP3
ELK4	ELK1,4_GABP{A,B1}	1.63923	chr16:56485425..56485490,+	OGFOD1
ELK4	ELK1,4_GABP{A,B1}	1.6396	chr11:65337923..65337959,+	SSSCA1
ELK4	ELK1,4_GABP{A,B1}	1.63988	chr12:51632600..51632620,+	DAZAP2
ELK4	ELK1,4_GABP{A,B1}	1.63995	chr17:618043..618107,-	VPS53
ELK4	ELK1,4_GABP{A,B1}	1.63998	chr2:203103281..203103327,-	SUMO1
ELK4	ELK1,4_GABP{A,B1}	1.64094	chr9:36190905..36190966,+	CLTA
ELK4	ELK1,4_GABP{A,B1}	1.64156	chr6:30585602..30585645,+	MRPS18B
ELK4	ELK1,4_GABP{A,B1}	1.64673	chr20:54967663..54967740,+	CSTF1
ELK4	ELK1,4_GABP{A,B1}	1.64887	chr15:90808889..90808917,+	NGRN
ELK4	ELK1,4_GABP{A,B1}	1.64902	chr2:99225018..99225117,+	UNC50
ELK4	ELK1,4_GABP{A,B1}	1.6542	chr3:33840050..33840177,+	PDCD6IP
ELK4	ELK1,4_GABP{A,B1}	1.6542	chr5:125936606..125936664,+	PHAX
ELK4	ELK1,4_GABP{A,B1}	1.65726	chr19:18682661..18682686,+	UBA52
ELK4	ELK1,4_GABP{A,B1}	1.65736	chr5:167913458..167913492,+	RARS
ELK4	ELK1,4_GABP{A,B1}	1.65804	chr16:75681541..75681572,-	KARS
ELK4	ELK1,4_GABP{A,B1}	1.65883	chrX:54556633..54556732,+	GNL3L
ELK4	ELK1,4_GABP{A,B1}	1.6631	chrX:99891689..99891764,-	TSPAN6
ELK4	ELK1,4_GABP{A,B1}	1.66331	chr14:82000140..82000229,-	SEL1L
ELK4	ELK1,4_GABP{A,B1}	1.66341	chr6:106773610..106773700,-	ATG5
ELK4	ELK1,4_GABP{A,B1}	1.66496	chr17:33914276..33914385,+	AP2B1
ELK4	ELK1,4_GABP{A,B1}	1.668	chr12:42719947..42719983,+	PPHLN1
ELK4	ELK1,4_GABP{A,B1}	1.66962	chr17:46985823..46985867,+	UBE2Z
ELK4	ELK1,4_GABP{A,B1}	1.67205	chr10:79789245..79789284,-	POLR3A
ELK4	ELK1,4_GABP{A,B1}	1.67633	chr6:111279937..111279972,+	GTF3C6
ELK4	ELK1,4_GABP{A,B1}	1.68558	chr17:48796951..48796996,+	LUC7L3
ELK4	ELK1,4_GABP{A,B1}	1.68571	chr19:19302931..19302974,-	MEF2B
ELK4	ELK1,4_GABP{A,B1}	1.68571	chr19:19302931..19302974,-	MEF2BNB
ELK4	ELK1,4_GABP{A,B1}	1.68571	chr19:19302931..19302974,-	MEF2BNB-MEF2B
ELK4	ELK1,4_GABP{A,B1}	1.68594	chr15:44580899..44580947,+	CASC4
ELK4	ELK1,4_GABP{A,B1}	1.68822	chr7:102937872..102937909,+	PMPCB
ELK4	ELK1,4_GABP{A,B1}	1.69007	chr17:48474828..48474914,-	LRRC59
ELK4	ELK1,4_GABP{A,B1}	1.69195	chr7:27779729..27779819,+	TAX1BP1
ELK4	ELK1,4_GABP{A,B1}	1.69226	chr4:76912070..76912118,-	SDAD1
ELK4	ELK1,4_GABP{A,B1}	1.69257	chr17:57784755..57784834,-	PTRH2
ELK4	ELK1,4_GABP{A,B1}	1.69806	chr20:5093713..5093757,-	C20orf30
ELK4	ELK1,4_GABP{A,B1}	1.70392	chr14:67826538..67826565,-	ATP6V1D
ELK4	ELK1,4_GABP{A,B1}	1.70463	chr1:54518866..54518921,-	TMEM59
ELK4	ELK1,4_GABP{A,B1}	1.70522	chr16:75681700..75681764,+	TERF2IP
ELK4	ELK1,4_GABP{A,B1}	1.70541	chr20:34638841..34638928,-	LOC647979
ELK4	ELK1,4_GABP{A,B1}	1.70951	chr12:49351229..49351282,-	ARF3
ELK4	ELK1,4_GABP{A,B1}	1.71119	chr14:73603140..73603255,+	PSEN1
ELK4	ELK1,4_GABP{A,B1}	1.71295	chr1:234509223..234509305,+	C1orf31
ELK4	ELK1,4_GABP{A,B1}	1.71366	chr11:118230287..118230361,+	UBE4A
ELK4	ELK1,4_GABP{A,B1}	1.71495	chr4:71554233..71554273,+	UTP3
ELK4	ELK1,4_GABP{A,B1}	1.72143	chr4:41937131..41937211,+	TMEM33
ELK4	ELK1,4_GABP{A,B1}	1.72249	chrX:70503447..70503517,+	NONO
ELK4	ELK1,4_GABP{A,B1}	1.72476	chr20:55043676..55043751,+	C20orf43
ELK4	ELK1,4_GABP{A,B1}	1.73428	chr3:179065474..179065530,+	MFN1
ELK4	ELK1,4_GABP{A,B1}	1.73705	chr20:2451395..2451455,-	SNRPB
ELK4	ELK1,4_GABP{A,B1}	1.74105	chr2:74153986..74154029,+	DGUOK
ELK4	ELK1,4_GABP{A,B1}	1.74198	chr19:2427539..2427591,-	TIMM13
ELK4	ELK1,4_GABP{A,B1}	1.74408	chr6:33176265..33176299,+	RING1
ELK4	ELK1,4_GABP{A,B1}	1.74442	chr19:44669221..44669274,+	ZNF226
ELK4	ELK1,4_GABP{A,B1}	1.74442	chr19:44669221..44669274,+	ZNF234
ELK4	ELK1,4_GABP{A,B1}	1.74503	chr16:85833320..85833333,+	COX4I1
ELK4	ELK1,4_GABP{A,B1}	1.74675	chr11:70244624..70244696,+	CTTN
ELK4	ELK1,4_GABP{A,B1}	1.74777	chr7:39663255..39663276,+	RALA
ELK4	ELK1,4_GABP{A,B1}	1.74841	chr19:16296214..16296250,+	FAM32A
ELK4	ELK1,4_GABP{A,B1}	1.74841	chr5:60458179..60458310,-	C5orf43
ELK4	ELK1,4_GABP{A,B1}	1.74909	chr5:158690290..158690334,+	UBLCP1
ELK4	ELK1,4_GABP{A,B1}	1.75001	chr15:76196234..76196299,+	FBXO22
ELK4	ELK1,4_GABP{A,B1}	1.75089	chr8:22102626..22102674,+	POLR3D
ELK4	ELK1,4_GABP{A,B1}	1.75297	chr10:12237836..12237900,-	NUDT5
ELK4	ELK1,4_GABP{A,B1}	1.75525	chr12:12966271..12966302,+	DDX47
ELK4	ELK1,4_GABP{A,B1}	1.75953	chr21:46293586..46293641,-	PTTG1IP
ELK4	ELK1,4_GABP{A,B1}	1.75959	chr14:75593708..75593769,-	NEK9
ELK4	ELK1,4_GABP{A,B1}	1.76536	chr5:140070897..140070979,-	HARS
ELK4	ELK1,4_GABP{A,B1}	1.77112	chr12:112847354..112847457,-	RPL6
ELK4	ELK1,4_GABP{A,B1}	1.77632	chr20:62612470..62612516,+	PRPF6
ELK4	ELK1,4_GABP{A,B1}	1.77856	chr16:1401925..1401969,+	GNPTG
ELK4	ELK1,4_GABP{A,B1}	1.7791	chr14:59951206..59951276,+	JKAMP
ELK4	ELK1,4_GABP{A,B1}	1.78137	chr5:6633114..6633204,-	NSUN2
ELK4	ELK1,4_GABP{A,B1}	1.78232	chr2:65454926..65454991,+	ACTR2
ELK4	ELK1,4_GABP{A,B1}	1.79694	chr13:45915315..45915321,-	TPT1
ELK4	ELK1,4_GABP{A,B1}	1.79853	chr9:116037926..116037975,+	PRPF4
ELK4	ELK1,4_GABP{A,B1}	1.7994	chr20:19997948..19998017,+	NAA20
ELK4	ELK1,4_GABP{A,B1}	1.8044	chr12:50135352..50135356,+	TMBIM6
ELK4	ELK1,4_GABP{A,B1}	1.80639	chr2:70121075..70121102,+	SNRNP27
ELK4	ELK1,4_GABP{A,B1}	1.80749	chr1:894620..894659,-	NOC2L
ELK4	ELK1,4_GABP{A,B1}	1.81604	chr12:66563728..66563784,-	TMBIM4
ELK4	ELK1,4_GABP{A,B1}	1.81726	chr2:24299153..24299252,-	SF3B14
ELK4	ELK1,4_GABP{A,B1}	1.82288	chr5:138677515..138677581,+	PAIP2
ELK4	ELK1,4_GABP{A,B1}	1.82506	chr8:101162849..101162903,+	POLR2K
ELK4	ELK1,4_GABP{A,B1}	1.83801	chrX:21958814..21958864,+	SMS
ELK4	ELK1,4_GABP{A,B1}	1.83979	chr16:30366549..30366641,-	CD2BP2
ELK4	ELK1,4_GABP{A,B1}	1.84088	chr7:39663146..39663225,+	RALA
ELK4	ELK1,4_GABP{A,B1}	1.84123	chr10:12238171..12238241,+	CDC123
ELK4	ELK1,4_GABP{A,B1}	1.84529	chr17:57784997..57785081,+	VMP1
ELK4	ELK1,4_GABP{A,B1}	1.85078	chr2:207024306..207024392,+	EEF1B2
ELK4	ELK1,4_GABP{A,B1}	1.85139	chr1:29063439..29063486,+	YTHDF2
ELK4	ELK1,4_GABP{A,B1}	1.85323	chr11:117014993..117015017,+	PAFAH1B2
ELK4	ELK1,4_GABP{A,B1}	1.85462	chr3:9932272..9932313,+	JAGN1
ELK4	ELK1,4_GABP{A,B1}	1.85593	chr1:22379158..22379177,+	CDC42
ELK4	ELK1,4_GABP{A,B1}	1.85781	chr16:8891670..8891734,+	PMM2
ELK4	ELK1,4_GABP{A,B1}	1.85806	chr14:24664776..24664904,-	TM9SF1
ELK4	ELK1,4_GABP{A,B1}	1.85867	chr17:47022140..47022210,-	SNF8
ELK4	ELK1,4_GABP{A,B1}	1.86279	chr2:46844159..46844209,-	PIGF
ELK4	ELK1,4_GABP{A,B1}	1.86341	chr15:34517251..34517276,+	TMEM85
ELK4	ELK1,4_GABP{A,B1}	1.8665	chr16:23652773..23652842,+	DCTN5
ELK4	ELK1,4_GABP{A,B1}	1.86917	chr15:85259360..85259377,-	SEC11A
ELK4	ELK1,4_GABP{A,B1}	1.88195	chr3:179322573..179322603,+	NDUFB5
ELK4	ELK1,4_GABP{A,B1}	1.8858	chr3:128444994..128445044,+	RAB7A
ELK4	ELK1,4_GABP{A,B1}	1.88611	chr2:101618729..101618761,+	RPL31
ELK4	ELK1,4_GABP{A,B1}	1.89525	chr7:77427676..77427766,-	TMEM60
ELK4	ELK1,4_GABP{A,B1}	1.90206	chr15:40331356..40331387,-	SRP14
ELK4	ELK1,4_GABP{A,B1}	1.90334	chrX:11129388..11129475,+	HCCS
ELK4	ELK1,4_GABP{A,B1}	1.90399	chr1:110091189..110091268,+	GNAI3
ELK4	ELK1,4_GABP{A,B1}	1.90907	chr20:16710634..16710698,+	SNRPB2
ELK4	ELK1,4_GABP{A,B1}	1.91092	chr1:212965104..212965141,-	NSL1
ELK4	ELK1,4_GABP{A,B1}	1.91469	chr11:62432641..62432709,-	C11orf48
ELK4	ELK1,4_GABP{A,B1}	1.92267	chr14:75348600..75348656,+	DLST
ELK4	ELK1,4_GABP{A,B1}	1.92305	chr1:3541543..3541658,+	TPRG1L
ELK4	ELK1,4_GABP{A,B1}	1.92731	chr17:46985759..46985777,+	UBE2Z
ELK4	ELK1,4_GABP{A,B1}	1.928	chr1:160313025..160313072,-	COPA
ELK4	ELK1,4_GABP{A,B1}	1.93305	chr3:119217376..119217421,+	TIMMDC1
ELK4	ELK1,4_GABP{A,B1}	1.94153	chr11:118443098..118443146,+	ARCN1
ELK4	ELK1,4_GABP{A,B1}	1.95315	chr19:18668672..18668701,+	KXD1
ELK4	ELK1,4_GABP{A,B1}	1.95339	chr16:70557685..70557730,+	SF3B3
ELK4	ELK1,4_GABP{A,B1}	1.95402	chr14:35452169..35452255,+	SRP54
ELK4	ELK1,4_GABP{A,B1}	1.96891	chr20:49126881..49126936,+	PTPN1
ELK4	ELK1,4_GABP{A,B1}	1.97008	chr17:73043046..73043080,-	ATP5H
ELK4	ELK1,4_GABP{A,B1}	1.97235	chr1:40506393..40506453,+	CAP1
ELK4	ELK1,4_GABP{A,B1}	1.97995	chr1:109618566..109618636,-	TAF13
ELK4	ELK1,4_GABP{A,B1}	1.98155	chr5:82373164..82373220,-	TMEM167A
ELK4	ELK1,4_GABP{A,B1}	1.98527	chr5:16465869..16465891,-	ZNF622
ELK4	ELK1,4_GABP{A,B1}	1.98895	chr11:32605350..32605410,+	EIF3M
ELK4	ELK1,4_GABP{A,B1}	1.99468	chr7:6414128..6414185,+	RAC1
ELK4	ELK1,4_GABP{A,B1}	1.99534	chr14:35761580..35761664,+	PSMA6
ELK4	ELK1,4_GABP{A,B1}	1.99776	chrX:23801280..23801297,+	SAT1
ELK4	ELK1,4_GABP{A,B1}	1.99945	chr8:22462236..22462330,+	KIAA1967
ELK4	ELK1,4_GABP{A,B1}	2.00025	chr10:7830125..7830151,+	ATP5C1
ELK4	ELK1,4_GABP{A,B1}	2.00174	chr2:54014168..54014220,+	ERLEC1
ELK4	ELK1,4_GABP{A,B1}	2.01033	chr17:40985407..40985478,+	PSME3
ELK4	ELK1,4_GABP{A,B1}	2.01066	chr9:132816177..132816213,+	GPR107
ELK4	ELK1,4_GABP{A,B1}	2.0194	chr5:157286104..157286188,-	CLINT1
ELK4	ELK1,4_GABP{A,B1}	2.02268	chr1:165738085..165738139,-	TMCO1
ELK4	ELK1,4_GABP{A,B1}	2.02561	chr1:162467600..162467655,+	UHMK1
ELK4	ELK1,4_GABP{A,B1}	2.03418	chr7:102988082..102988134,+	PSMC2
ELK4	ELK1,4_GABP{A,B1}	2.03514	chrX:16737718..16737778,+	SYAP1
ELK4	ELK1,4_GABP{A,B1}	2.06249	chr20:2644832..2644870,-	IDH3B
ELK4	ELK1,4_GABP{A,B1}	2.06895	chr2:216974092..216974148,+	XRCC5
ELK4	ELK1,4_GABP{A,B1}	2.07191	chr14:51706923..51707006,+	TMX1
ELK4	ELK1,4_GABP{A,B1}	2.0735	chr20:35807714..35807756,+	RPN2
ELK4	ELK1,4_GABP{A,B1}	2.07756	chr1:16767195..16767252,+	NECAP2
ELK4	ELK1,4_GABP{A,B1}	2.07884	chr12:7053172..7053197,+	C12orf57
ELK4	ELK1,4_GABP{A,B1}	2.08703	chr13:38923959..38924034,+	UFM1
ELK4	ELK1,4_GABP{A,B1}	2.09038	chr4:83812268..83812401,-	SEC31A
ELK4	ELK1,4_GABP{A,B1}	2.15617	chr3:52029900..52029941,-	RPL29
ELK4	ELK1,4_GABP{A,B1}	2.17169	chr3:131221790..131221835,-	MRPL3
ELK4	ELK1,4_GABP{A,B1}	2.17791	chr11:65819813..65819855,+	SF3B2
ELK4	ELK1,4_GABP{A,B1}	2.17984	chr6:31633833..31633901,+	CSNK2B
ELK4	ELK1,4_GABP{A,B1}	2.21379	chr2:162164918..162165013,+	PSMD14
ELK4	ELK1,4_GABP{A,B1}	2.24819	chr11:129939779..129939801,+	APLP2
ELK4	ELK1,4_GABP{A,B1}	2.24854	chr15:34517194..34517246,+	TMEM85
ELK4	ELK1,4_GABP{A,B1}	2.24928	chr12:50135333..50135346,+	TMBIM6
ELK4	ELK1,4_GABP{A,B1}	2.25291	chr18:19192235..19192337,+	SNRPD1
ELK4	ELK1,4_GABP{A,B1}	2.25461	chr7:99006550..99006600,+	BUD31
ELK4	ELK1,4_GABP{A,B1}	2.27179	chr7:44240520..44240652,+	YKT6
ELK4	ELK1,4_GABP{A,B1}	2.28245	chr17:66508537..66508650,+	PRKAR1A
ELK4	ELK1,4_GABP{A,B1}	2.29785	chr2:216974046..216974091,+	XRCC5
ELK4	ELK1,4_GABP{A,B1}	2.31714	chr1:27248203..27248288,+	NUDC
ELK4	ELK1,4_GABP{A,B1}	2.32856	chr12:93835665..93835750,-	UBE2N
ELK4	ELK1,4_GABP{A,B1}	2.34438	chr7:39663286..39663317,+	RALA
ELK4	ELK1,4_GABP{A,B1}	2.34749	chr3:100428317..100428471,+	TFG
ELK4	ELK1,4_GABP{A,B1}	2.3479	chr7:128379390..128379447,+	CALU
ELK4	ELK1,4_GABP{A,B1}	2.43093	chr18:3247779..3247859,+	MYL12A
ELK4	ELK1,4_GABP{A,B1}	2.43644	chr17:40925460..40925496,+	VPS25
ELK4	ELK1,4_GABP{A,B1}	2.45519	chr20:43150601..43150751,-	SERINC3
ELK4	ELK1,4_GABP{A,B1}	2.52338	chr15:44038609..44038643,+	PDIA3
ELK4	ELK1,4_GABP{A,B1}	2.55329	chr10:71930222..71930280,-	SAR1A
ELK4	ELK1,4_GABP{A,B1}	2.65151	chr5:72794245..72794285,+	BTF3
ELK4	ELK1,4_GABP{A,B1}	2.7294	chr9:34620462..34620513,-	DCTN3
ELK4	ELK1,4_GABP{A,B1}	2.96504	chr6:13615554..13615601,+	NOL7
FOXP1	FOXP1	1.52523	chr12:120972147..120972167,+	RNF10
FOXP1	FOXP1	1.56843	chr17:66031838..66031876,+	KPNA2
FOXP1	FOXP1	1.627	chr19:16296214..16296250,+	FAM32A
FOXP1	FOXP1	1.6777	chr11:59578202..59578274,-	MRPL16
FOXP1	FOXP1	1.70938	chr8:99057769..99057776,-	RPL30
FOXP1	FOXP1	1.82151	chr1:93297586..93297609,+	RPL5
FOXP1	FOXP1	1.87181	chr4:88343717..88343800,+	NUDT9
FOXP1	FOXP1	1.89069	chr3:128369643..128369678,-	RPN1
GABPA	ELK1,4_GABP{A,B1}	1.50159	chr5:139937002..139937071,-	SRA1
GABPA	ELK1,4_GABP{A,B1}	1.50375	chr3:134204815..134204839,-	ANAPC13
GABPA	ELK1,4_GABP{A,B1}	1.50428	chr5:32585655..32585686,+	SUB1
GABPA	ELK1,4_GABP{A,B1}	1.50625	chr6:111195979..111195994,+	AMD1
GABPA	ELK1,4_GABP{A,B1}	1.50681	chr3:128444973..128444985,+	RAB7A
GABPA	ELK1,4_GABP{A,B1}	1.50683	chr9:19049383..19049460,+	RRAGA
GABPA	ELK1,4_GABP{A,B1}	1.50705	chr5:1345127..1345197,-	CLPTM1L
GABPA	ELK1,4_GABP{A,B1}	1.51179	chr17:17991218..17991320,+	DRG2
GABPA	ELK1,4_GABP{A,B1}	1.51206	chr8:53626974..53627032,-	RB1CC1
GABPA	ELK1,4_GABP{A,B1}	1.51399	chr1:22379179..22379215,+	CDC42
GABPA	ELK1,4_GABP{A,B1}	1.5148	chr19:16770925..16770972,-	C19orf42
GABPA	ELK1,4_GABP{A,B1}	1.51741	chr19:8455200..8455301,+	RAB11B
GABPA	ELK1,4_GABP{A,B1}	1.51755	chr5:172386419..172386480,+	RPL26L1
GABPA	ELK1,4_GABP{A,B1}	1.51962	chr6:30034966..30035030,+	PPP1R11
GABPA	ELK1,4_GABP{A,B1}	1.52055	chr14:35515684..35515710,+	FAM177A1
GABPA	ELK1,4_GABP{A,B1}	1.52132	chr6:111303231..111303301,+	RPF2
GABPA	ELK1,4_GABP{A,B1}	1.52139	chr11:68039364..68039457,-	C11orf24
GABPA	ELK1,4_GABP{A,B1}	1.52355	chr11:130786333..130786399,-	SNX19
GABPA	ELK1,4_GABP{A,B1}	1.52409	chr2:172778952..172779004,+	HAT1
GABPA	ELK1,4_GABP{A,B1}	1.52443	chr2:15731978..15732050,+	DDX1
GABPA	ELK1,4_GABP{A,B1}	1.5249	chr9:140100068..140100128,-	TMEM203
GABPA	ELK1,4_GABP{A,B1}	1.5254	chr22:20861858..20861914,+	MED15
GABPA	ELK1,4_GABP{A,B1}	1.527	chr8:104427581..104427677,+	DCAF13
GABPA	ELK1,4_GABP{A,B1}	1.52759	chr4:54243798..54243854,+	FIP1L1
GABPA	ELK1,4_GABP{A,B1}	1.52759	chr4:54243798..54243854,+	PDGFRA
GABPA	ELK1,4_GABP{A,B1}	1.52803	chr9:33076652..33076697,-	SMU1
GABPA	ELK1,4_GABP{A,B1}	1.52854	chr11:57103327..57103372,-	SSRP1
GABPA	ELK1,4_GABP{A,B1}	1.52926	chr7:123388976..123389093,-	WASL
GABPA	ELK1,4_GABP{A,B1}	1.53037	chr1:218458625..218458660,+	RRP15
GABPA	ELK1,4_GABP{A,B1}	1.53442	chr19:16222678..16222722,+	RAB8A
GABPA	ELK1,4_GABP{A,B1}	1.53769	chr2:207024134..207024195,-	NDUFS1
GABPA	ELK1,4_GABP{A,B1}	1.53907	chr1:193028717..193028801,+	TROVE2
GABPA	ELK1,4_GABP{A,B1}	1.53955	chr14:57735725..57735836,+	MUDENG
GABPA	ELK1,4_GABP{A,B1}	1.54098	chr3:149470229..149470290,-	COMMD2
GABPA	ELK1,4_GABP{A,B1}	1.54127	chr10:5726764..5726849,+	FAM208B
GABPA	ELK1,4_GABP{A,B1}	1.54161	chr2:32502952..32503025,+	YIPF4
GABPA	ELK1,4_GABP{A,B1}	1.54367	chr14:35515444..35515498,+	FAM177A1
GABPA	ELK1,4_GABP{A,B1}	1.54373	chr6:33239845..33239859,+	RPS18
GABPA	ELK1,4_GABP{A,B1}	1.54379	chr19:2783255..2783301,-	SGTA
GABPA	ELK1,4_GABP{A,B1}	1.55003	chr16:11945370..11945418,-	RSL1D1
GABPA	ELK1,4_GABP{A,B1}	1.55128	chr3:139062838..139062870,+	MRPS22
GABPA	ELK1,4_GABP{A,B1}	1.55235	chr4:83295103..83295157,-	HNRNPD
GABPA	ELK1,4_GABP{A,B1}	1.55347	chr11:124492749..124492795,+	TBRG1
GABPA	ELK1,4_GABP{A,B1}	1.55401	chr8:9413410..9413451,+	TNKS
GABPA	ELK1,4_GABP{A,B1}	1.56181	chr16:30087288..30087360,+	PPP4C
GABPA	ELK1,4_GABP{A,B1}	1.56232	chr19:2151523..2151585,-	AP3D1
GABPA	ELK1,4_GABP{A,B1}	1.56653	chr18:44676819..44676883,-	HDHD2
GABPA	ELK1,4_GABP{A,B1}	1.56659	chr15:78832757..78832806,+	PSMA4
GABPA	ELK1,4_GABP{A,B1}	1.56683	chr11:94706705..94706746,-	CWC15
GABPA	ELK1,4_GABP{A,B1}	1.56803	chr8:48920969..48921007,+	UBE2V2
GABPA	ELK1,4_GABP{A,B1}	1.56826	chr1:150552066..150552093,-	MCL1
GABPA	ELK1,4_GABP{A,B1}	1.57089	chrX:122866874..122866911,-	THOC2
GABPA	ELK1,4_GABP{A,B1}	1.57215	chr12:16035307..16035352,+	STRAP
GABPA	ELK1,4_GABP{A,B1}	1.5754	chr10:75504105..75504190,+	SEC24C
GABPA	ELK1,4_GABP{A,B1}	1.5762	chr12:95867919..95867951,+	METAP2
GABPA	ELK1,4_GABP{A,B1}	1.57709	chr1:168148169..168148221,+	TIPRL
GABPA	ELK1,4_GABP{A,B1}	1.58114	chr1:32479449..32479479,+	KHDRBS1
GABPA	ELK1,4_GABP{A,B1}	1.59026	chr2:219536693..219536732,-	RNF25
GABPA	ELK1,4_GABP{A,B1}	1.59197	chr1:46664074..46664126,-	POMGNT1
GABPA	ELK1,4_GABP{A,B1}	1.59207	chr3:88108083..88108179,-	CGGBP1
GABPA	ELK1,4_GABP{A,B1}	1.59445	chr2:173940557..173940625,+	ZAK
GABPA	ELK1,4_GABP{A,B1}	1.5953	chr21:30396966..30397025,+	USP16
GABPA	ELK1,4_GABP{A,B1}	1.59752	chr17:80009748..80009808,+	GPS1
GABPA	ELK1,4_GABP{A,B1}	1.59897	chr15:85259330..85259352,-	SEC11A
GABPA	ELK1,4_GABP{A,B1}	1.59927	chr22:31556134..31556263,+	RNF185
GABPA	ELK1,4_GABP{A,B1}	1.60081	chr10:72163885..72163919,+	EIF4EBP2
GABPA	ELK1,4_GABP{A,B1}	1.60338	chr19:17378278..17378293,+	BABAM1
GABPA	ELK1,4_GABP{A,B1}	1.60516	chr17:65362678..65362726,-	PSMD12
GABPA	ELK1,4_GABP{A,B1}	1.60545	chrX:122993827..122993910,+	XIAP
GABPA	ELK1,4_GABP{A,B1}	1.60654	chr15:83654950..83654978,+	FAM103A1
GABPA	ELK1,4_GABP{A,B1}	1.60698	chr2:231729636..231729697,+	ITM2C
GABPA	ELK1,4_GABP{A,B1}	1.60835	chr22:30752861..30752924,-	SF3A1
GABPA	ELK1,4_GABP{A,B1}	1.60895	chr2:128848740..128848816,+	UGGT1
GABPA	ELK1,4_GABP{A,B1}	1.60922	chr19:11670032..11670064,-	ELOF1
GABPA	ELK1,4_GABP{A,B1}	1.61021	chr5:114961673..114961746,-	TMED7
GABPA	ELK1,4_GABP{A,B1}	1.61021	chr5:114961673..114961746,-	TMED7-TICAM2
GABPA	ELK1,4_GABP{A,B1}	1.61278	chr3:139108475..139108518,-	COPB2
GABPA	ELK1,4_GABP{A,B1}	1.61325	chr17:2239729..2239758,-	TSR1
GABPA	ELK1,4_GABP{A,B1}	1.61478	chr7:90032735..90032793,+	CLDN12
GABPA	ELK1,4_GABP{A,B1}	1.61606	chr17:45266611..45266683,-	CDC27
GABPA	ELK1,4_GABP{A,B1}	1.61765	chr17:8286500..8286518,-	RPL26
GABPA	ELK1,4_GABP{A,B1}	1.62115	chr14:67826486..67826530,-	ATP6V1D
GABPA	ELK1,4_GABP{A,B1}	1.62295	chr7:7680327..7680420,+	LOC729852
GABPA	ELK1,4_GABP{A,B1}	1.62553	chr15:44092784..44092823,+	C15orf63
GABPA	ELK1,4_GABP{A,B1}	1.63081	chr10:121652204..121652286,+	SEC23IP
GABPA	ELK1,4_GABP{A,B1}	1.63255	chr13:113862948..113863016,-	PCID2
GABPA	ELK1,4_GABP{A,B1}	1.63268	chr4:95373080..95373104,+	PDLIM5
GABPA	ELK1,4_GABP{A,B1}	1.63403	chr13:29233218..29233332,+	POMP
GABPA	ELK1,4_GABP{A,B1}	1.636	chr3:191047131..191047219,+	CCDC50
GABPA	ELK1,4_GABP{A,B1}	1.63874	chr5:153418514..153418565,+	MFAP3
GABPA	ELK1,4_GABP{A,B1}	1.63923	chr16:56485425..56485490,+	OGFOD1
GABPA	ELK1,4_GABP{A,B1}	1.6396	chr11:65337923..65337959,+	SSSCA1
GABPA	ELK1,4_GABP{A,B1}	1.63988	chr12:51632600..51632620,+	DAZAP2
GABPA	ELK1,4_GABP{A,B1}	1.63995	chr17:618043..618107,-	VPS53
GABPA	ELK1,4_GABP{A,B1}	1.63998	chr2:203103281..203103327,-	SUMO1
GABPA	ELK1,4_GABP{A,B1}	1.64094	chr9:36190905..36190966,+	CLTA
GABPA	ELK1,4_GABP{A,B1}	1.64156	chr6:30585602..30585645,+	MRPS18B
GABPA	ELK1,4_GABP{A,B1}	1.64673	chr20:54967663..54967740,+	CSTF1
GABPA	ELK1,4_GABP{A,B1}	1.64887	chr15:90808889..90808917,+	NGRN
GABPA	ELK1,4_GABP{A,B1}	1.64902	chr2:99225018..99225117,+	UNC50
GABPA	ELK1,4_GABP{A,B1}	1.6542	chr3:33840050..33840177,+	PDCD6IP
GABPA	ELK1,4_GABP{A,B1}	1.6542	chr5:125936606..125936664,+	PHAX
GABPA	ELK1,4_GABP{A,B1}	1.65726	chr19:18682661..18682686,+	UBA52
GABPA	ELK1,4_GABP{A,B1}	1.65736	chr5:167913458..167913492,+	RARS
GABPA	ELK1,4_GABP{A,B1}	1.65804	chr16:75681541..75681572,-	KARS
GABPA	ELK1,4_GABP{A,B1}	1.65883	chrX:54556633..54556732,+	GNL3L
GABPA	ELK1,4_GABP{A,B1}	1.6631	chrX:99891689..99891764,-	TSPAN6
GABPA	ELK1,4_GABP{A,B1}	1.66331	chr14:82000140..82000229,-	SEL1L
GABPA	ELK1,4_GABP{A,B1}	1.66341	chr6:106773610..106773700,-	ATG5
GABPA	ELK1,4_GABP{A,B1}	1.66496	chr17:33914276..33914385,+	AP2B1
GABPA	ELK1,4_GABP{A,B1}	1.668	chr12:42719947..42719983,+	PPHLN1
GABPA	ELK1,4_GABP{A,B1}	1.66962	chr17:46985823..46985867,+	UBE2Z
GABPA	ELK1,4_GABP{A,B1}	1.67205	chr10:79789245..79789284,-	POLR3A
GABPA	ELK1,4_GABP{A,B1}	1.67633	chr6:111279937..111279972,+	GTF3C6
GABPA	ELK1,4_GABP{A,B1}	1.68558	chr17:48796951..48796996,+	LUC7L3
GABPA	ELK1,4_GABP{A,B1}	1.68571	chr19:19302931..19302974,-	MEF2B
GABPA	ELK1,4_GABP{A,B1}	1.68571	chr19:19302931..19302974,-	MEF2BNB
GABPA	ELK1,4_GABP{A,B1}	1.68571	chr19:19302931..19302974,-	MEF2BNB-MEF2B
GABPA	ELK1,4_GABP{A,B1}	1.68594	chr15:44580899..44580947,+	CASC4
GABPA	ELK1,4_GABP{A,B1}	1.68822	chr7:102937872..102937909,+	PMPCB
GABPA	ELK1,4_GABP{A,B1}	1.69007	chr17:48474828..48474914,-	LRRC59
GABPA	ELK1,4_GABP{A,B1}	1.69195	chr7:27779729..27779819,+	TAX1BP1
GABPA	ELK1,4_GABP{A,B1}	1.69226	chr4:76912070..76912118,-	SDAD1
GABPA	ELK1,4_GABP{A,B1}	1.69257	chr17:57784755..57784834,-	PTRH2
GABPA	ELK1,4_GABP{A,B1}	1.69806	chr20:5093713..5093757,-	C20orf30
GABPA	ELK1,4_GABP{A,B1}	1.70392	chr14:67826538..67826565,-	ATP6V1D
GABPA	ELK1,4_GABP{A,B1}	1.70463	chr1:54518866..54518921,-	TMEM59
GABPA	ELK1,4_GABP{A,B1}	1.70522	chr16:75681700..75681764,+	TERF2IP
GABPA	ELK1,4_GABP{A,B1}	1.70541	chr20:34638841..34638928,-	LOC647979
GABPA	ELK1,4_GABP{A,B1}	1.70951	chr12:49351229..49351282,-	ARF3
GABPA	ELK1,4_GABP{A,B1}	1.71119	chr14:73603140..73603255,+	PSEN1
GABPA	ELK1,4_GABP{A,B1}	1.71295	chr1:234509223..234509305,+	C1orf31
GABPA	ELK1,4_GABP{A,B1}	1.71366	chr11:118230287..118230361,+	UBE4A
GABPA	ELK1,4_GABP{A,B1}	1.71495	chr4:71554233..71554273,+	UTP3
GABPA	ELK1,4_GABP{A,B1}	1.72143	chr4:41937131..41937211,+	TMEM33
GABPA	ELK1,4_GABP{A,B1}	1.72249	chrX:70503447..70503517,+	NONO
GABPA	ELK1,4_GABP{A,B1}	1.72476	chr20:55043676..55043751,+	C20orf43
GABPA	ELK1,4_GABP{A,B1}	1.73428	chr3:179065474..179065530,+	MFN1
GABPA	ELK1,4_GABP{A,B1}	1.73705	chr20:2451395..2451455,-	SNRPB
GABPA	ELK1,4_GABP{A,B1}	1.74105	chr2:74153986..74154029,+	DGUOK
GABPA	ELK1,4_GABP{A,B1}	1.74198	chr19:2427539..2427591,-	TIMM13
GABPA	ELK1,4_GABP{A,B1}	1.74408	chr6:33176265..33176299,+	RING1
GABPA	ELK1,4_GABP{A,B1}	1.74442	chr19:44669221..44669274,+	ZNF226
GABPA	ELK1,4_GABP{A,B1}	1.74442	chr19:44669221..44669274,+	ZNF234
GABPA	ELK1,4_GABP{A,B1}	1.74503	chr16:85833320..85833333,+	COX4I1
GABPA	ELK1,4_GABP{A,B1}	1.74675	chr11:70244624..70244696,+	CTTN
GABPA	ELK1,4_GABP{A,B1}	1.74777	chr7:39663255..39663276,+	RALA
GABPA	ELK1,4_GABP{A,B1}	1.74841	chr19:16296214..16296250,+	FAM32A
GABPA	ELK1,4_GABP{A,B1}	1.74841	chr5:60458179..60458310,-	C5orf43
GABPA	ELK1,4_GABP{A,B1}	1.74909	chr5:158690290..158690334,+	UBLCP1
GABPA	ELK1,4_GABP{A,B1}	1.75001	chr15:76196234..76196299,+	FBXO22
GABPA	ELK1,4_GABP{A,B1}	1.75089	chr8:22102626..22102674,+	POLR3D
GABPA	ELK1,4_GABP{A,B1}	1.75297	chr10:12237836..12237900,-	NUDT5
GABPA	ELK1,4_GABP{A,B1}	1.75525	chr12:12966271..12966302,+	DDX47
GABPA	ELK1,4_GABP{A,B1}	1.75953	chr21:46293586..46293641,-	PTTG1IP
GABPA	ELK1,4_GABP{A,B1}	1.75959	chr14:75593708..75593769,-	NEK9
GABPA	ELK1,4_GABP{A,B1}	1.76536	chr5:140070897..140070979,-	HARS
GABPA	ELK1,4_GABP{A,B1}	1.77112	chr12:112847354..112847457,-	RPL6
GABPA	ELK1,4_GABP{A,B1}	1.77632	chr20:62612470..62612516,+	PRPF6
GABPA	ELK1,4_GABP{A,B1}	1.77856	chr16:1401925..1401969,+	GNPTG
GABPA	ELK1,4_GABP{A,B1}	1.7791	chr14:59951206..59951276,+	JKAMP
GABPA	ELK1,4_GABP{A,B1}	1.78137	chr5:6633114..6633204,-	NSUN2
GABPA	ELK1,4_GABP{A,B1}	1.78232	chr2:65454926..65454991,+	ACTR2
GABPA	ELK1,4_GABP{A,B1}	1.79694	chr13:45915315..45915321,-	TPT1
GABPA	ELK1,4_GABP{A,B1}	1.79853	chr9:116037926..116037975,+	PRPF4
GABPA	ELK1,4_GABP{A,B1}	1.7994	chr20:19997948..19998017,+	NAA20
GABPA	ELK1,4_GABP{A,B1}	1.8044	chr12:50135352..50135356,+	TMBIM6
GABPA	ELK1,4_GABP{A,B1}	1.80639	chr2:70121075..70121102,+	SNRNP27
GABPA	ELK1,4_GABP{A,B1}	1.80749	chr1:894620..894659,-	NOC2L
GABPA	ELK1,4_GABP{A,B1}	1.81604	chr12:66563728..66563784,-	TMBIM4
GABPA	ELK1,4_GABP{A,B1}	1.81726	chr2:24299153..24299252,-	SF3B14
GABPA	ELK1,4_GABP{A,B1}	1.82288	chr5:138677515..138677581,+	PAIP2
GABPA	ELK1,4_GABP{A,B1}	1.82506	chr8:101162849..101162903,+	POLR2K
GABPA	ELK1,4_GABP{A,B1}	1.83801	chrX:21958814..21958864,+	SMS
GABPA	ELK1,4_GABP{A,B1}	1.83979	chr16:30366549..30366641,-	CD2BP2
GABPA	ELK1,4_GABP{A,B1}	1.84088	chr7:39663146..39663225,+	RALA
GABPA	ELK1,4_GABP{A,B1}	1.84123	chr10:12238171..12238241,+	CDC123
GABPA	ELK1,4_GABP{A,B1}	1.84529	chr17:57784997..57785081,+	VMP1
GABPA	ELK1,4_GABP{A,B1}	1.85078	chr2:207024306..207024392,+	EEF1B2
GABPA	ELK1,4_GABP{A,B1}	1.85139	chr1:29063439..29063486,+	YTHDF2
GABPA	ELK1,4_GABP{A,B1}	1.85323	chr11:117014993..117015017,+	PAFAH1B2
GABPA	ELK1,4_GABP{A,B1}	1.85462	chr3:9932272..9932313,+	JAGN1
GABPA	ELK1,4_GABP{A,B1}	1.85593	chr1:22379158..22379177,+	CDC42
GABPA	ELK1,4_GABP{A,B1}	1.85781	chr16:8891670..8891734,+	PMM2
GABPA	ELK1,4_GABP{A,B1}	1.85806	chr14:24664776..24664904,-	TM9SF1
GABPA	ELK1,4_GABP{A,B1}	1.85867	chr17:47022140..47022210,-	SNF8
GABPA	ELK1,4_GABP{A,B1}	1.86279	chr2:46844159..46844209,-	PIGF
GABPA	ELK1,4_GABP{A,B1}	1.86341	chr15:34517251..34517276,+	TMEM85
GABPA	ELK1,4_GABP{A,B1}	1.8665	chr16:23652773..23652842,+	DCTN5
GABPA	ELK1,4_GABP{A,B1}	1.86917	chr15:85259360..85259377,-	SEC11A
GABPA	ELK1,4_GABP{A,B1}	1.88195	chr3:179322573..179322603,+	NDUFB5
GABPA	ELK1,4_GABP{A,B1}	1.8858	chr3:128444994..128445044,+	RAB7A
GABPA	ELK1,4_GABP{A,B1}	1.88611	chr2:101618729..101618761,+	RPL31
GABPA	ELK1,4_GABP{A,B1}	1.89525	chr7:77427676..77427766,-	TMEM60
GABPA	ELK1,4_GABP{A,B1}	1.90206	chr15:40331356..40331387,-	SRP14
GABPA	ELK1,4_GABP{A,B1}	1.90334	chrX:11129388..11129475,+	HCCS
GABPA	ELK1,4_GABP{A,B1}	1.90399	chr1:110091189..110091268,+	GNAI3
GABPA	ELK1,4_GABP{A,B1}	1.90907	chr20:16710634..16710698,+	SNRPB2
GABPA	ELK1,4_GABP{A,B1}	1.91092	chr1:212965104..212965141,-	NSL1
GABPA	ELK1,4_GABP{A,B1}	1.91469	chr11:62432641..62432709,-	C11orf48
GABPA	ELK1,4_GABP{A,B1}	1.92267	chr14:75348600..75348656,+	DLST
GABPA	ELK1,4_GABP{A,B1}	1.92305	chr1:3541543..3541658,+	TPRG1L
GABPA	ELK1,4_GABP{A,B1}	1.92731	chr17:46985759..46985777,+	UBE2Z
GABPA	ELK1,4_GABP{A,B1}	1.928	chr1:160313025..160313072,-	COPA
GABPA	ELK1,4_GABP{A,B1}	1.93305	chr3:119217376..119217421,+	TIMMDC1
GABPA	ELK1,4_GABP{A,B1}	1.94153	chr11:118443098..118443146,+	ARCN1
GABPA	ELK1,4_GABP{A,B1}	1.95315	chr19:18668672..18668701,+	KXD1
GABPA	ELK1,4_GABP{A,B1}	1.95339	chr16:70557685..70557730,+	SF3B3
GABPA	ELK1,4_GABP{A,B1}	1.95402	chr14:35452169..35452255,+	SRP54
GABPA	ELK1,4_GABP{A,B1}	1.96891	chr20:49126881..49126936,+	PTPN1
GABPA	ELK1,4_GABP{A,B1}	1.97008	chr17:73043046..73043080,-	ATP5H
GABPA	ELK1,4_GABP{A,B1}	1.97235	chr1:40506393..40506453,+	CAP1
GABPA	ELK1,4_GABP{A,B1}	1.97995	chr1:109618566..109618636,-	TAF13
GABPA	ELK1,4_GABP{A,B1}	1.98155	chr5:82373164..82373220,-	TMEM167A
GABPA	ELK1,4_GABP{A,B1}	1.98527	chr5:16465869..16465891,-	ZNF622
GABPA	ELK1,4_GABP{A,B1}	1.98895	chr11:32605350..32605410,+	EIF3M
GABPA	ELK1,4_GABP{A,B1}	1.99468	chr7:6414128..6414185,+	RAC1
GABPA	ELK1,4_GABP{A,B1}	1.99534	chr14:35761580..35761664,+	PSMA6
GABPA	ELK1,4_GABP{A,B1}	1.99776	chrX:23801280..23801297,+	SAT1
GABPA	ELK1,4_GABP{A,B1}	1.99945	chr8:22462236..22462330,+	KIAA1967
GABPA	ELK1,4_GABP{A,B1}	2.00025	chr10:7830125..7830151,+	ATP5C1
GABPA	ELK1,4_GABP{A,B1}	2.00174	chr2:54014168..54014220,+	ERLEC1
GABPA	ELK1,4_GABP{A,B1}	2.01033	chr17:40985407..40985478,+	PSME3
GABPA	ELK1,4_GABP{A,B1}	2.01066	chr9:132816177..132816213,+	GPR107
GABPA	ELK1,4_GABP{A,B1}	2.0194	chr5:157286104..157286188,-	CLINT1
GABPA	ELK1,4_GABP{A,B1}	2.02268	chr1:165738085..165738139,-	TMCO1
GABPA	ELK1,4_GABP{A,B1}	2.02561	chr1:162467600..162467655,+	UHMK1
GABPA	ELK1,4_GABP{A,B1}	2.03418	chr7:102988082..102988134,+	PSMC2
GABPA	ELK1,4_GABP{A,B1}	2.03514	chrX:16737718..16737778,+	SYAP1
GABPA	ELK1,4_GABP{A,B1}	2.06249	chr20:2644832..2644870,-	IDH3B
GABPA	ELK1,4_GABP{A,B1}	2.06895	chr2:216974092..216974148,+	XRCC5
GABPA	ELK1,4_GABP{A,B1}	2.07191	chr14:51706923..51707006,+	TMX1
GABPA	ELK1,4_GABP{A,B1}	2.0735	chr20:35807714..35807756,+	RPN2
GABPA	ELK1,4_GABP{A,B1}	2.07756	chr1:16767195..16767252,+	NECAP2
GABPA	ELK1,4_GABP{A,B1}	2.07884	chr12:7053172..7053197,+	C12orf57
GABPA	ELK1,4_GABP{A,B1}	2.08703	chr13:38923959..38924034,+	UFM1
GABPA	ELK1,4_GABP{A,B1}	2.09038	chr4:83812268..83812401,-	SEC31A
GABPA	ELK1,4_GABP{A,B1}	2.15617	chr3:52029900..52029941,-	RPL29
GABPA	ELK1,4_GABP{A,B1}	2.17169	chr3:131221790..131221835,-	MRPL3
GABPA	ELK1,4_GABP{A,B1}	2.17791	chr11:65819813..65819855,+	SF3B2
GABPA	ELK1,4_GABP{A,B1}	2.17984	chr6:31633833..31633901,+	CSNK2B
GABPA	ELK1,4_GABP{A,B1}	2.21379	chr2:162164918..162165013,+	PSMD14
GABPA	ELK1,4_GABP{A,B1}	2.24819	chr11:129939779..129939801,+	APLP2
GABPA	ELK1,4_GABP{A,B1}	2.24854	chr15:34517194..34517246,+	TMEM85
GABPA	ELK1,4_GABP{A,B1}	2.24928	chr12:50135333..50135346,+	TMBIM6
GABPA	ELK1,4_GABP{A,B1}	2.25291	chr18:19192235..19192337,+	SNRPD1
GABPA	ELK1,4_GABP{A,B1}	2.25461	chr7:99006550..99006600,+	BUD31
GABPA	ELK1,4_GABP{A,B1}	2.27179	chr7:44240520..44240652,+	YKT6
GABPA	ELK1,4_GABP{A,B1}	2.28245	chr17:66508537..66508650,+	PRKAR1A
GABPA	ELK1,4_GABP{A,B1}	2.29785	chr2:216974046..216974091,+	XRCC5
GABPA	ELK1,4_GABP{A,B1}	2.31714	chr1:27248203..27248288,+	NUDC
GABPA	ELK1,4_GABP{A,B1}	2.32856	chr12:93835665..93835750,-	UBE2N
GABPA	ELK1,4_GABP{A,B1}	2.34438	chr7:39663286..39663317,+	RALA
GABPA	ELK1,4_GABP{A,B1}	2.34749	chr3:100428317..100428471,+	TFG
GABPA	ELK1,4_GABP{A,B1}	2.3479	chr7:128379390..128379447,+	CALU
GABPA	ELK1,4_GABP{A,B1}	2.43093	chr18:3247779..3247859,+	MYL12A
GABPA	ELK1,4_GABP{A,B1}	2.43644	chr17:40925460..40925496,+	VPS25
GABPA	ELK1,4_GABP{A,B1}	2.45519	chr20:43150601..43150751,-	SERINC3
GABPA	ELK1,4_GABP{A,B1}	2.52338	chr15:44038609..44038643,+	PDIA3
GABPA	ELK1,4_GABP{A,B1}	2.55329	chr10:71930222..71930280,-	SAR1A
GABPA	ELK1,4_GABP{A,B1}	2.65151	chr5:72794245..72794285,+	BTF3
GABPA	ELK1,4_GABP{A,B1}	2.7294	chr9:34620462..34620513,-	DCTN3
GABPA	ELK1,4_GABP{A,B1}	2.96504	chr6:13615554..13615601,+	NOL7
GABPB1	ELK1,4_GABP{A,B1}	1.50159	chr5:139937002..139937071,-	SRA1
GABPB1	ELK1,4_GABP{A,B1}	1.50375	chr3:134204815..134204839,-	ANAPC13
GABPB1	ELK1,4_GABP{A,B1}	1.50428	chr5:32585655..32585686,+	SUB1
GABPB1	ELK1,4_GABP{A,B1}	1.50625	chr6:111195979..111195994,+	AMD1
GABPB1	ELK1,4_GABP{A,B1}	1.50681	chr3:128444973..128444985,+	RAB7A
GABPB1	ELK1,4_GABP{A,B1}	1.50683	chr9:19049383..19049460,+	RRAGA
GABPB1	ELK1,4_GABP{A,B1}	1.50705	chr5:1345127..1345197,-	CLPTM1L
GABPB1	ELK1,4_GABP{A,B1}	1.51179	chr17:17991218..17991320,+	DRG2
GABPB1	ELK1,4_GABP{A,B1}	1.51206	chr8:53626974..53627032,-	RB1CC1
GABPB1	ELK1,4_GABP{A,B1}	1.51399	chr1:22379179..22379215,+	CDC42
GABPB1	ELK1,4_GABP{A,B1}	1.5148	chr19:16770925..16770972,-	C19orf42
GABPB1	ELK1,4_GABP{A,B1}	1.51741	chr19:8455200..8455301,+	RAB11B
GABPB1	ELK1,4_GABP{A,B1}	1.51755	chr5:172386419..172386480,+	RPL26L1
GABPB1	ELK1,4_GABP{A,B1}	1.51962	chr6:30034966..30035030,+	PPP1R11
GABPB1	ELK1,4_GABP{A,B1}	1.52055	chr14:35515684..35515710,+	FAM177A1
GABPB1	ELK1,4_GABP{A,B1}	1.52132	chr6:111303231..111303301,+	RPF2
GABPB1	ELK1,4_GABP{A,B1}	1.52139	chr11:68039364..68039457,-	C11orf24
GABPB1	ELK1,4_GABP{A,B1}	1.52355	chr11:130786333..130786399,-	SNX19
GABPB1	ELK1,4_GABP{A,B1}	1.52409	chr2:172778952..172779004,+	HAT1
GABPB1	ELK1,4_GABP{A,B1}	1.52443	chr2:15731978..15732050,+	DDX1
GABPB1	ELK1,4_GABP{A,B1}	1.5249	chr9:140100068..140100128,-	TMEM203
GABPB1	ELK1,4_GABP{A,B1}	1.5254	chr22:20861858..20861914,+	MED15
GABPB1	ELK1,4_GABP{A,B1}	1.527	chr8:104427581..104427677,+	DCAF13
GABPB1	ELK1,4_GABP{A,B1}	1.52759	chr4:54243798..54243854,+	FIP1L1
GABPB1	ELK1,4_GABP{A,B1}	1.52759	chr4:54243798..54243854,+	PDGFRA
GABPB1	ELK1,4_GABP{A,B1}	1.52803	chr9:33076652..33076697,-	SMU1
GABPB1	ELK1,4_GABP{A,B1}	1.52854	chr11:57103327..57103372,-	SSRP1
GABPB1	ELK1,4_GABP{A,B1}	1.52926	chr7:123388976..123389093,-	WASL
GABPB1	ELK1,4_GABP{A,B1}	1.53037	chr1:218458625..218458660,+	RRP15
GABPB1	ELK1,4_GABP{A,B1}	1.53442	chr19:16222678..16222722,+	RAB8A
GABPB1	ELK1,4_GABP{A,B1}	1.53769	chr2:207024134..207024195,-	NDUFS1
GABPB1	ELK1,4_GABP{A,B1}	1.53907	chr1:193028717..193028801,+	TROVE2
GABPB1	ELK1,4_GABP{A,B1}	1.53955	chr14:57735725..57735836,+	MUDENG
GABPB1	ELK1,4_GABP{A,B1}	1.54098	chr3:149470229..149470290,-	COMMD2
GABPB1	ELK1,4_GABP{A,B1}	1.54127	chr10:5726764..5726849,+	FAM208B
GABPB1	ELK1,4_GABP{A,B1}	1.54161	chr2:32502952..32503025,+	YIPF4
GABPB1	ELK1,4_GABP{A,B1}	1.54367	chr14:35515444..35515498,+	FAM177A1
GABPB1	ELK1,4_GABP{A,B1}	1.54373	chr6:33239845..33239859,+	RPS18
GABPB1	ELK1,4_GABP{A,B1}	1.54379	chr19:2783255..2783301,-	SGTA
GABPB1	ELK1,4_GABP{A,B1}	1.55003	chr16:11945370..11945418,-	RSL1D1
GABPB1	ELK1,4_GABP{A,B1}	1.55128	chr3:139062838..139062870,+	MRPS22
GABPB1	ELK1,4_GABP{A,B1}	1.55235	chr4:83295103..83295157,-	HNRNPD
GABPB1	ELK1,4_GABP{A,B1}	1.55347	chr11:124492749..124492795,+	TBRG1
GABPB1	ELK1,4_GABP{A,B1}	1.55401	chr8:9413410..9413451,+	TNKS
GABPB1	ELK1,4_GABP{A,B1}	1.56181	chr16:30087288..30087360,+	PPP4C
GABPB1	ELK1,4_GABP{A,B1}	1.56232	chr19:2151523..2151585,-	AP3D1
GABPB1	ELK1,4_GABP{A,B1}	1.56653	chr18:44676819..44676883,-	HDHD2
GABPB1	ELK1,4_GABP{A,B1}	1.56659	chr15:78832757..78832806,+	PSMA4
GABPB1	ELK1,4_GABP{A,B1}	1.56683	chr11:94706705..94706746,-	CWC15
GABPB1	ELK1,4_GABP{A,B1}	1.56803	chr8:48920969..48921007,+	UBE2V2
GABPB1	ELK1,4_GABP{A,B1}	1.56826	chr1:150552066..150552093,-	MCL1
GABPB1	ELK1,4_GABP{A,B1}	1.57089	chrX:122866874..122866911,-	THOC2
GABPB1	ELK1,4_GABP{A,B1}	1.57215	chr12:16035307..16035352,+	STRAP
GABPB1	ELK1,4_GABP{A,B1}	1.5754	chr10:75504105..75504190,+	SEC24C
GABPB1	ELK1,4_GABP{A,B1}	1.5762	chr12:95867919..95867951,+	METAP2
GABPB1	ELK1,4_GABP{A,B1}	1.57709	chr1:168148169..168148221,+	TIPRL
GABPB1	ELK1,4_GABP{A,B1}	1.58114	chr1:32479449..32479479,+	KHDRBS1
GABPB1	ELK1,4_GABP{A,B1}	1.59026	chr2:219536693..219536732,-	RNF25
GABPB1	ELK1,4_GABP{A,B1}	1.59197	chr1:46664074..46664126,-	POMGNT1
GABPB1	ELK1,4_GABP{A,B1}	1.59207	chr3:88108083..88108179,-	CGGBP1
GABPB1	ELK1,4_GABP{A,B1}	1.59445	chr2:173940557..173940625,+	ZAK
GABPB1	ELK1,4_GABP{A,B1}	1.5953	chr21:30396966..30397025,+	USP16
GABPB1	ELK1,4_GABP{A,B1}	1.59752	chr17:80009748..80009808,+	GPS1
GABPB1	ELK1,4_GABP{A,B1}	1.59897	chr15:85259330..85259352,-	SEC11A
GABPB1	ELK1,4_GABP{A,B1}	1.59927	chr22:31556134..31556263,+	RNF185
GABPB1	ELK1,4_GABP{A,B1}	1.60081	chr10:72163885..72163919,+	EIF4EBP2
GABPB1	ELK1,4_GABP{A,B1}	1.60338	chr19:17378278..17378293,+	BABAM1
GABPB1	ELK1,4_GABP{A,B1}	1.60516	chr17:65362678..65362726,-	PSMD12
GABPB1	ELK1,4_GABP{A,B1}	1.60545	chrX:122993827..122993910,+	XIAP
GABPB1	ELK1,4_GABP{A,B1}	1.60654	chr15:83654950..83654978,+	FAM103A1
GABPB1	ELK1,4_GABP{A,B1}	1.60698	chr2:231729636..231729697,+	ITM2C
GABPB1	ELK1,4_GABP{A,B1}	1.60835	chr22:30752861..30752924,-	SF3A1
GABPB1	ELK1,4_GABP{A,B1}	1.60895	chr2:128848740..128848816,+	UGGT1
GABPB1	ELK1,4_GABP{A,B1}	1.60922	chr19:11670032..11670064,-	ELOF1
GABPB1	ELK1,4_GABP{A,B1}	1.61021	chr5:114961673..114961746,-	TMED7
GABPB1	ELK1,4_GABP{A,B1}	1.61021	chr5:114961673..114961746,-	TMED7-TICAM2
GABPB1	ELK1,4_GABP{A,B1}	1.61278	chr3:139108475..139108518,-	COPB2
GABPB1	ELK1,4_GABP{A,B1}	1.61325	chr17:2239729..2239758,-	TSR1
GABPB1	ELK1,4_GABP{A,B1}	1.61478	chr7:90032735..90032793,+	CLDN12
GABPB1	ELK1,4_GABP{A,B1}	1.61606	chr17:45266611..45266683,-	CDC27
GABPB1	ELK1,4_GABP{A,B1}	1.61765	chr17:8286500..8286518,-	RPL26
GABPB1	ELK1,4_GABP{A,B1}	1.62115	chr14:67826486..67826530,-	ATP6V1D
GABPB1	ELK1,4_GABP{A,B1}	1.62295	chr7:7680327..7680420,+	LOC729852
GABPB1	ELK1,4_GABP{A,B1}	1.62553	chr15:44092784..44092823,+	C15orf63
GABPB1	ELK1,4_GABP{A,B1}	1.63081	chr10:121652204..121652286,+	SEC23IP
GABPB1	ELK1,4_GABP{A,B1}	1.63255	chr13:113862948..113863016,-	PCID2
GABPB1	ELK1,4_GABP{A,B1}	1.63268	chr4:95373080..95373104,+	PDLIM5
GABPB1	ELK1,4_GABP{A,B1}	1.63403	chr13:29233218..29233332,+	POMP
GABPB1	ELK1,4_GABP{A,B1}	1.636	chr3:191047131..191047219,+	CCDC50
GABPB1	ELK1,4_GABP{A,B1}	1.63874	chr5:153418514..153418565,+	MFAP3
GABPB1	ELK1,4_GABP{A,B1}	1.63923	chr16:56485425..56485490,+	OGFOD1
GABPB1	ELK1,4_GABP{A,B1}	1.6396	chr11:65337923..65337959,+	SSSCA1
GABPB1	ELK1,4_GABP{A,B1}	1.63988	chr12:51632600..51632620,+	DAZAP2
GABPB1	ELK1,4_GABP{A,B1}	1.63995	chr17:618043..618107,-	VPS53
GABPB1	ELK1,4_GABP{A,B1}	1.63998	chr2:203103281..203103327,-	SUMO1
GABPB1	ELK1,4_GABP{A,B1}	1.64094	chr9:36190905..36190966,+	CLTA
GABPB1	ELK1,4_GABP{A,B1}	1.64156	chr6:30585602..30585645,+	MRPS18B
GABPB1	ELK1,4_GABP{A,B1}	1.64673	chr20:54967663..54967740,+	CSTF1
GABPB1	ELK1,4_GABP{A,B1}	1.64887	chr15:90808889..90808917,+	NGRN
GABPB1	ELK1,4_GABP{A,B1}	1.64902	chr2:99225018..99225117,+	UNC50
GABPB1	ELK1,4_GABP{A,B1}	1.6542	chr3:33840050..33840177,+	PDCD6IP
GABPB1	ELK1,4_GABP{A,B1}	1.6542	chr5:125936606..125936664,+	PHAX
GABPB1	ELK1,4_GABP{A,B1}	1.65726	chr19:18682661..18682686,+	UBA52
GABPB1	ELK1,4_GABP{A,B1}	1.65736	chr5:167913458..167913492,+	RARS
GABPB1	ELK1,4_GABP{A,B1}	1.65804	chr16:75681541..75681572,-	KARS
GABPB1	ELK1,4_GABP{A,B1}	1.65883	chrX:54556633..54556732,+	GNL3L
GABPB1	ELK1,4_GABP{A,B1}	1.6631	chrX:99891689..99891764,-	TSPAN6
GABPB1	ELK1,4_GABP{A,B1}	1.66331	chr14:82000140..82000229,-	SEL1L
GABPB1	ELK1,4_GABP{A,B1}	1.66341	chr6:106773610..106773700,-	ATG5
GABPB1	ELK1,4_GABP{A,B1}	1.66496	chr17:33914276..33914385,+	AP2B1
GABPB1	ELK1,4_GABP{A,B1}	1.668	chr12:42719947..42719983,+	PPHLN1
GABPB1	ELK1,4_GABP{A,B1}	1.66962	chr17:46985823..46985867,+	UBE2Z
GABPB1	ELK1,4_GABP{A,B1}	1.67205	chr10:79789245..79789284,-	POLR3A
GABPB1	ELK1,4_GABP{A,B1}	1.67633	chr6:111279937..111279972,+	GTF3C6
GABPB1	ELK1,4_GABP{A,B1}	1.68558	chr17:48796951..48796996,+	LUC7L3
GABPB1	ELK1,4_GABP{A,B1}	1.68571	chr19:19302931..19302974,-	MEF2B
GABPB1	ELK1,4_GABP{A,B1}	1.68571	chr19:19302931..19302974,-	MEF2BNB
GABPB1	ELK1,4_GABP{A,B1}	1.68571	chr19:19302931..19302974,-	MEF2BNB-MEF2B
GABPB1	ELK1,4_GABP{A,B1}	1.68594	chr15:44580899..44580947,+	CASC4
GABPB1	ELK1,4_GABP{A,B1}	1.68822	chr7:102937872..102937909,+	PMPCB
GABPB1	ELK1,4_GABP{A,B1}	1.69007	chr17:48474828..48474914,-	LRRC59
GABPB1	ELK1,4_GABP{A,B1}	1.69195	chr7:27779729..27779819,+	TAX1BP1
GABPB1	ELK1,4_GABP{A,B1}	1.69226	chr4:76912070..76912118,-	SDAD1
GABPB1	ELK1,4_GABP{A,B1}	1.69257	chr17:57784755..57784834,-	PTRH2
GABPB1	ELK1,4_GABP{A,B1}	1.69806	chr20:5093713..5093757,-	C20orf30
GABPB1	ELK1,4_GABP{A,B1}	1.70392	chr14:67826538..67826565,-	ATP6V1D
GABPB1	ELK1,4_GABP{A,B1}	1.70463	chr1:54518866..54518921,-	TMEM59
GABPB1	ELK1,4_GABP{A,B1}	1.70522	chr16:75681700..75681764,+	TERF2IP
GABPB1	ELK1,4_GABP{A,B1}	1.70541	chr20:34638841..34638928,-	LOC647979
GABPB1	ELK1,4_GABP{A,B1}	1.70951	chr12:49351229..49351282,-	ARF3
GABPB1	ELK1,4_GABP{A,B1}	1.71119	chr14:73603140..73603255,+	PSEN1
GABPB1	ELK1,4_GABP{A,B1}	1.71295	chr1:234509223..234509305,+	C1orf31
GABPB1	ELK1,4_GABP{A,B1}	1.71366	chr11:118230287..118230361,+	UBE4A
GABPB1	ELK1,4_GABP{A,B1}	1.71495	chr4:71554233..71554273,+	UTP3
GABPB1	ELK1,4_GABP{A,B1}	1.72143	chr4:41937131..41937211,+	TMEM33
GABPB1	ELK1,4_GABP{A,B1}	1.72249	chrX:70503447..70503517,+	NONO
GABPB1	ELK1,4_GABP{A,B1}	1.72476	chr20:55043676..55043751,+	C20orf43
GABPB1	ELK1,4_GABP{A,B1}	1.73428	chr3:179065474..179065530,+	MFN1
GABPB1	ELK1,4_GABP{A,B1}	1.73705	chr20:2451395..2451455,-	SNRPB
GABPB1	ELK1,4_GABP{A,B1}	1.74105	chr2:74153986..74154029,+	DGUOK
GABPB1	ELK1,4_GABP{A,B1}	1.74198	chr19:2427539..2427591,-	TIMM13
GABPB1	ELK1,4_GABP{A,B1}	1.74408	chr6:33176265..33176299,+	RING1
GABPB1	ELK1,4_GABP{A,B1}	1.74442	chr19:44669221..44669274,+	ZNF226
GABPB1	ELK1,4_GABP{A,B1}	1.74442	chr19:44669221..44669274,+	ZNF234
GABPB1	ELK1,4_GABP{A,B1}	1.74503	chr16:85833320..85833333,+	COX4I1
GABPB1	ELK1,4_GABP{A,B1}	1.74675	chr11:70244624..70244696,+	CTTN
GABPB1	ELK1,4_GABP{A,B1}	1.74777	chr7:39663255..39663276,+	RALA
GABPB1	ELK1,4_GABP{A,B1}	1.74841	chr19:16296214..16296250,+	FAM32A
GABPB1	ELK1,4_GABP{A,B1}	1.74841	chr5:60458179..60458310,-	C5orf43
GABPB1	ELK1,4_GABP{A,B1}	1.74909	chr5:158690290..158690334,+	UBLCP1
GABPB1	ELK1,4_GABP{A,B1}	1.75001	chr15:76196234..76196299,+	FBXO22
GABPB1	ELK1,4_GABP{A,B1}	1.75089	chr8:22102626..22102674,+	POLR3D
GABPB1	ELK1,4_GABP{A,B1}	1.75297	chr10:12237836..12237900,-	NUDT5
GABPB1	ELK1,4_GABP{A,B1}	1.75525	chr12:12966271..12966302,+	DDX47
GABPB1	ELK1,4_GABP{A,B1}	1.75953	chr21:46293586..46293641,-	PTTG1IP
GABPB1	ELK1,4_GABP{A,B1}	1.75959	chr14:75593708..75593769,-	NEK9
GABPB1	ELK1,4_GABP{A,B1}	1.76536	chr5:140070897..140070979,-	HARS
GABPB1	ELK1,4_GABP{A,B1}	1.77112	chr12:112847354..112847457,-	RPL6
GABPB1	ELK1,4_GABP{A,B1}	1.77632	chr20:62612470..62612516,+	PRPF6
GABPB1	ELK1,4_GABP{A,B1}	1.77856	chr16:1401925..1401969,+	GNPTG
GABPB1	ELK1,4_GABP{A,B1}	1.7791	chr14:59951206..59951276,+	JKAMP
GABPB1	ELK1,4_GABP{A,B1}	1.78137	chr5:6633114..6633204,-	NSUN2
GABPB1	ELK1,4_GABP{A,B1}	1.78232	chr2:65454926..65454991,+	ACTR2
GABPB1	ELK1,4_GABP{A,B1}	1.79694	chr13:45915315..45915321,-	TPT1
GABPB1	ELK1,4_GABP{A,B1}	1.79853	chr9:116037926..116037975,+	PRPF4
GABPB1	ELK1,4_GABP{A,B1}	1.7994	chr20:19997948..19998017,+	NAA20
GABPB1	ELK1,4_GABP{A,B1}	1.8044	chr12:50135352..50135356,+	TMBIM6
GABPB1	ELK1,4_GABP{A,B1}	1.80639	chr2:70121075..70121102,+	SNRNP27
GABPB1	ELK1,4_GABP{A,B1}	1.80749	chr1:894620..894659,-	NOC2L
GABPB1	ELK1,4_GABP{A,B1}	1.81604	chr12:66563728..66563784,-	TMBIM4
GABPB1	ELK1,4_GABP{A,B1}	1.81726	chr2:24299153..24299252,-	SF3B14
GABPB1	ELK1,4_GABP{A,B1}	1.82288	chr5:138677515..138677581,+	PAIP2
GABPB1	ELK1,4_GABP{A,B1}	1.82506	chr8:101162849..101162903,+	POLR2K
GABPB1	ELK1,4_GABP{A,B1}	1.83801	chrX:21958814..21958864,+	SMS
GABPB1	ELK1,4_GABP{A,B1}	1.83979	chr16:30366549..30366641,-	CD2BP2
GABPB1	ELK1,4_GABP{A,B1}	1.84088	chr7:39663146..39663225,+	RALA
GABPB1	ELK1,4_GABP{A,B1}	1.84123	chr10:12238171..12238241,+	CDC123
GABPB1	ELK1,4_GABP{A,B1}	1.84529	chr17:57784997..57785081,+	VMP1
GABPB1	ELK1,4_GABP{A,B1}	1.85078	chr2:207024306..207024392,+	EEF1B2
GABPB1	ELK1,4_GABP{A,B1}	1.85139	chr1:29063439..29063486,+	YTHDF2
GABPB1	ELK1,4_GABP{A,B1}	1.85323	chr11:117014993..117015017,+	PAFAH1B2
GABPB1	ELK1,4_GABP{A,B1}	1.85462	chr3:9932272..9932313,+	JAGN1
GABPB1	ELK1,4_GABP{A,B1}	1.85593	chr1:22379158..22379177,+	CDC42
GABPB1	ELK1,4_GABP{A,B1}	1.85781	chr16:8891670..8891734,+	PMM2
GABPB1	ELK1,4_GABP{A,B1}	1.85806	chr14:24664776..24664904,-	TM9SF1
GABPB1	ELK1,4_GABP{A,B1}	1.85867	chr17:47022140..47022210,-	SNF8
GABPB1	ELK1,4_GABP{A,B1}	1.86279	chr2:46844159..46844209,-	PIGF
GABPB1	ELK1,4_GABP{A,B1}	1.86341	chr15:34517251..34517276,+	TMEM85
GABPB1	ELK1,4_GABP{A,B1}	1.8665	chr16:23652773..23652842,+	DCTN5
GABPB1	ELK1,4_GABP{A,B1}	1.86917	chr15:85259360..85259377,-	SEC11A
GABPB1	ELK1,4_GABP{A,B1}	1.88195	chr3:179322573..179322603,+	NDUFB5
GABPB1	ELK1,4_GABP{A,B1}	1.8858	chr3:128444994..128445044,+	RAB7A
GABPB1	ELK1,4_GABP{A,B1}	1.88611	chr2:101618729..101618761,+	RPL31
GABPB1	ELK1,4_GABP{A,B1}	1.89525	chr7:77427676..77427766,-	TMEM60
GABPB1	ELK1,4_GABP{A,B1}	1.90206	chr15:40331356..40331387,-	SRP14
GABPB1	ELK1,4_GABP{A,B1}	1.90334	chrX:11129388..11129475,+	HCCS
GABPB1	ELK1,4_GABP{A,B1}	1.90399	chr1:110091189..110091268,+	GNAI3
GABPB1	ELK1,4_GABP{A,B1}	1.90907	chr20:16710634..16710698,+	SNRPB2
GABPB1	ELK1,4_GABP{A,B1}	1.91092	chr1:212965104..212965141,-	NSL1
GABPB1	ELK1,4_GABP{A,B1}	1.91469	chr11:62432641..62432709,-	C11orf48
GABPB1	ELK1,4_GABP{A,B1}	1.92267	chr14:75348600..75348656,+	DLST
GABPB1	ELK1,4_GABP{A,B1}	1.92305	chr1:3541543..3541658,+	TPRG1L
GABPB1	ELK1,4_GABP{A,B1}	1.92731	chr17:46985759..46985777,+	UBE2Z
GABPB1	ELK1,4_GABP{A,B1}	1.928	chr1:160313025..160313072,-	COPA
GABPB1	ELK1,4_GABP{A,B1}	1.93305	chr3:119217376..119217421,+	TIMMDC1
GABPB1	ELK1,4_GABP{A,B1}	1.94153	chr11:118443098..118443146,+	ARCN1
GABPB1	ELK1,4_GABP{A,B1}	1.95315	chr19:18668672..18668701,+	KXD1
GABPB1	ELK1,4_GABP{A,B1}	1.95339	chr16:70557685..70557730,+	SF3B3
GABPB1	ELK1,4_GABP{A,B1}	1.95402	chr14:35452169..35452255,+	SRP54
GABPB1	ELK1,4_GABP{A,B1}	1.96891	chr20:49126881..49126936,+	PTPN1
GABPB1	ELK1,4_GABP{A,B1}	1.97008	chr17:73043046..73043080,-	ATP5H
GABPB1	ELK1,4_GABP{A,B1}	1.97235	chr1:40506393..40506453,+	CAP1
GABPB1	ELK1,4_GABP{A,B1}	1.97995	chr1:109618566..109618636,-	TAF13
GABPB1	ELK1,4_GABP{A,B1}	1.98155	chr5:82373164..82373220,-	TMEM167A
GABPB1	ELK1,4_GABP{A,B1}	1.98527	chr5:16465869..16465891,-	ZNF622
GABPB1	ELK1,4_GABP{A,B1}	1.98895	chr11:32605350..32605410,+	EIF3M
GABPB1	ELK1,4_GABP{A,B1}	1.99468	chr7:6414128..6414185,+	RAC1
GABPB1	ELK1,4_GABP{A,B1}	1.99534	chr14:35761580..35761664,+	PSMA6
GABPB1	ELK1,4_GABP{A,B1}	1.99776	chrX:23801280..23801297,+	SAT1
GABPB1	ELK1,4_GABP{A,B1}	1.99945	chr8:22462236..22462330,+	KIAA1967
GABPB1	ELK1,4_GABP{A,B1}	2.00025	chr10:7830125..7830151,+	ATP5C1
GABPB1	ELK1,4_GABP{A,B1}	2.00174	chr2:54014168..54014220,+	ERLEC1
GABPB1	ELK1,4_GABP{A,B1}	2.01033	chr17:40985407..40985478,+	PSME3
GABPB1	ELK1,4_GABP{A,B1}	2.01066	chr9:132816177..132816213,+	GPR107
GABPB1	ELK1,4_GABP{A,B1}	2.0194	chr5:157286104..157286188,-	CLINT1
GABPB1	ELK1,4_GABP{A,B1}	2.02268	chr1:165738085..165738139,-	TMCO1
GABPB1	ELK1,4_GABP{A,B1}	2.02561	chr1:162467600..162467655,+	UHMK1
GABPB1	ELK1,4_GABP{A,B1}	2.03418	chr7:102988082..102988134,+	PSMC2
GABPB1	ELK1,4_GABP{A,B1}	2.03514	chrX:16737718..16737778,+	SYAP1
GABPB1	ELK1,4_GABP{A,B1}	2.06249	chr20:2644832..2644870,-	IDH3B
GABPB1	ELK1,4_GABP{A,B1}	2.06895	chr2:216974092..216974148,+	XRCC5
GABPB1	ELK1,4_GABP{A,B1}	2.07191	chr14:51706923..51707006,+	TMX1
GABPB1	ELK1,4_GABP{A,B1}	2.0735	chr20:35807714..35807756,+	RPN2
GABPB1	ELK1,4_GABP{A,B1}	2.07756	chr1:16767195..16767252,+	NECAP2
GABPB1	ELK1,4_GABP{A,B1}	2.07884	chr12:7053172..7053197,+	C12orf57
GABPB1	ELK1,4_GABP{A,B1}	2.08703	chr13:38923959..38924034,+	UFM1
GABPB1	ELK1,4_GABP{A,B1}	2.09038	chr4:83812268..83812401,-	SEC31A
GABPB1	ELK1,4_GABP{A,B1}	2.15617	chr3:52029900..52029941,-	RPL29
GABPB1	ELK1,4_GABP{A,B1}	2.17169	chr3:131221790..131221835,-	MRPL3
GABPB1	ELK1,4_GABP{A,B1}	2.17791	chr11:65819813..65819855,+	SF3B2
GABPB1	ELK1,4_GABP{A,B1}	2.17984	chr6:31633833..31633901,+	CSNK2B
GABPB1	ELK1,4_GABP{A,B1}	2.21379	chr2:162164918..162165013,+	PSMD14
GABPB1	ELK1,4_GABP{A,B1}	2.24819	chr11:129939779..129939801,+	APLP2
GABPB1	ELK1,4_GABP{A,B1}	2.24854	chr15:34517194..34517246,+	TMEM85
GABPB1	ELK1,4_GABP{A,B1}	2.24928	chr12:50135333..50135346,+	TMBIM6
GABPB1	ELK1,4_GABP{A,B1}	2.25291	chr18:19192235..19192337,+	SNRPD1
GABPB1	ELK1,4_GABP{A,B1}	2.25461	chr7:99006550..99006600,+	BUD31
GABPB1	ELK1,4_GABP{A,B1}	2.27179	chr7:44240520..44240652,+	YKT6
GABPB1	ELK1,4_GABP{A,B1}	2.28245	chr17:66508537..66508650,+	PRKAR1A
GABPB1	ELK1,4_GABP{A,B1}	2.29785	chr2:216974046..216974091,+	XRCC5
GABPB1	ELK1,4_GABP{A,B1}	2.31714	chr1:27248203..27248288,+	NUDC
GABPB1	ELK1,4_GABP{A,B1}	2.32856	chr12:93835665..93835750,-	UBE2N
GABPB1	ELK1,4_GABP{A,B1}	2.34438	chr7:39663286..39663317,+	RALA
GABPB1	ELK1,4_GABP{A,B1}	2.34749	chr3:100428317..100428471,+	TFG
GABPB1	ELK1,4_GABP{A,B1}	2.3479	chr7:128379390..128379447,+	CALU
GABPB1	ELK1,4_GABP{A,B1}	2.43093	chr18:3247779..3247859,+	MYL12A
GABPB1	ELK1,4_GABP{A,B1}	2.43644	chr17:40925460..40925496,+	VPS25
GABPB1	ELK1,4_GABP{A,B1}	2.45519	chr20:43150601..43150751,-	SERINC3
GABPB1	ELK1,4_GABP{A,B1}	2.52338	chr15:44038609..44038643,+	PDIA3
GABPB1	ELK1,4_GABP{A,B1}	2.55329	chr10:71930222..71930280,-	SAR1A
GABPB1	ELK1,4_GABP{A,B1}	2.65151	chr5:72794245..72794285,+	BTF3
GABPB1	ELK1,4_GABP{A,B1}	2.7294	chr9:34620462..34620513,-	DCTN3
GABPB1	ELK1,4_GABP{A,B1}	2.96504	chr6:13615554..13615601,+	NOL7
GTF2I	GTF2I	1.50133	chr17:8066256..8066301,-	VAMP2
GTF2I	GTF2I	1.50982	chr6:151561535..151561551,+	AKAP12
GTF2I	GTF2I	1.51279	chr17:7835228..7835307,-	TRAPPC1
GTF2I	GTF2I	1.52368	chr8:101734308..101734321,-	PABPC1
GTF2I	GTF2I	1.54108	chr17:48278983..48278999,-	COL1A1
GTF2I	GTF2I	1.54306	chr19:49458107..49458172,+	BAX
GTF2I	GTF2I	1.55356	chr2:54683448..54683470,+	SPTBN1
GTF2I	GTF2I	1.55864	chr1:16085263..16085314,+	FBLIM1
GTF2I	GTF2I	1.56154	chr17:40761660..40761748,+	TUBG1
GTF2I	GTF2I	1.56612	chr3:105085734..105085760,+	ALCAM
GTF2I	GTF2I	1.58073	chr5:82767585..82767607,+	VCAN
GTF2I	GTF2I	1.58325	chr5:138677515..138677581,+	PAIP2
GTF2I	GTF2I	1.59312	chr12:49351229..49351282,-	ARF3
GTF2I	GTF2I	1.5933	chr7:143078379..143078454,+	ZYX
GTF2I	GTF2I	1.60106	chr1:40042452..40042470,-	PABPC4
GTF2I	GTF2I	1.61847	chr17:46125707..46125746,+	NFE2L1
GTF2I	GTF2I	1.62002	chrX:152760428..152760447,+	BGN
GTF2I	GTF2I	1.62028	chr11:118927817..118927862,-	HYOU1
GTF2I	GTF2I	1.63216	chr10:97050749..97050772,-	PDLIM1
GTF2I	GTF2I	1.64982	chr17:45727296..45727344,+	KPNB1
GTF2I	GTF2I	1.685	chr5:179050660..179050681,-	HNRNPH1
GTF2I	GTF2I	1.68865	chr9:33817124..33817197,+	UBE2R2
GTF2I	GTF2I	1.81773	chr2:56150910..56150938,-	EFEMP1
IRF1	IRF1,2	1.50526	chr5:149535392..149535417,-	PDGFRB
IRF1	IRF1,2	1.51882	chr1:78225482..78225544,-	USP33
IRF1	IRF1,2	1.52027	chr4:77134999..77135036,-	SCARB2
IRF1	IRF1,2	1.52249	chr14:24605389..24605446,+	PSME1
IRF1	IRF1,2	1.53079	chr2:202122747..202122819,+	CASP8
IRF1	IRF1,2	1.53815	chr1:150898812..150898923,+	SETDB1
IRF1	IRF1,2	1.57162	chr1:170632137..170632172,+	PRRX1
IRF1	IRF1,2	1.58277	chr1:155829286..155829340,+	SYT11
IRF1	IRF1,2	1.60749	chr11:60681611..60681706,+	TMEM109
IRF1	IRF1,2	1.64014	chr3:178866130..178866177,+	PIK3CA
IRF1	IRF1,2	1.64146	chr10:115439661..115439681,+	CASP7
IRF1	IRF1,2	1.64852	chr1:89488464..89488501,-	GBP3
IRF1	IRF1,2	1.67916	chr16:25123095..25123128,+	LCMT1
IRF1	IRF1,2	1.69368	chr5:149535421..149535441,-	PDGFRB
IRF1	IRF1,2	1.695	chr11:65381643..65381767,-	MAP3K11
IRF1	IRF1,2	1.7001	chr8:23540441..23540466,-	NKX3-1
IRF1	IRF1,2	1.70041	chr12:7245018..7245073,-	C1R
IRF1	IRF1,2	1.72844	chr1:89530952..89530967,-	GBP1
IRF1	IRF1,2	1.77229	chr1:235491462..235491510,-	ARID4B
IRF1	IRF1,2	1.77855	chr12:102271137..102271164,+	DRAM1
IRF1	IRF1,2	1.77881	chr11:104839260..104839327,-	CASP4
IRF1	IRF1,2	1.78309	chr3:48507621..48507689,+	TREX1
IRF1	IRF1,2	1.78913	chr1:109506036..109506129,-	AKNAD1
IRF1	IRF1,2	1.78913	chr1:109506036..109506129,-	CLCC1
IRF1	IRF1,2	1.79541	chr22:38669030..38669045,-	TMEM184B
IRF1	IRF1,2	1.81879	chr8:41166953..41166999,-	SFRP1
IRF1	IRF1,2	1.83233	chr11:33183007..33183046,-	CSTF3
IRF1	IRF1,2	1.83891	chr5:131746575..131746682,+	C5orf56
IRF1	IRF1,2	1.8477	chr12:78334017..78334054,+	NAV3
IRF1	IRF1,2	1.8497	chr10:5726764..5726849,+	FAM208B
IRF1	IRF1,2	1.85671	chr15:80263506..80263553,-	BCL2A1
IRF1	IRF1,2	1.86033	chr1:198906528..198906573,-	LOC100131234
IRF1	IRF1,2	1.86751	chr12:50616382..50616505,-	LIMA1
IRF1	IRF1,2	1.89455	chr11:4414880..4414953,-	TRIM21
IRF1	IRF1,2	1.89501	chr7:138794453..138794473,-	ZC3HAV1
IRF1	IRF1,2	1.91571	chr1:170632285..170632309,+	PRRX1
IRF1	IRF1,2	1.91746	chr12:102271492..102271516,+	DRAM1
IRF1	IRF1,2	1.94808	chr10:91174314..91174403,+	IFIT5
IRF1	IRF1,2	1.95452	chr2:37384085..37384134,-	EIF2AK2
IRF1	IRF1,2	1.97178	chr17:32597232..32597250,+	CCL7
IRF1	IRF1,2	1.97273	chr5:72861175..72861264,-	ANKRA2
IRF1	IRF1,2	1.97536	chr6:15246261..15246312,+	JARID2
IRF1	IRF1,2	1.9844	chr10:95242044..95242072,-	MYOF
IRF1	IRF1,2	1.98499	chr11:117186946..117186981,-	BACE1
IRF1	IRF1,2	1.99834	chr1:89530883..89530906,-	GBP1
IRF1	IRF1,2	2.00506	chr4:144434814..144434932,+	SMARCA5
IRF1	IRF1,2	2.00722	chr9:5510574..5510587,+	PDCD1LG2
IRF1	IRF1,2	2.00939	chr1:79115503..79115530,+	IFI44
IRF1	IRF1,2	2.0104	chr6:44094627..44094662,+	TMEM63B
IRF1	IRF1,2	2.01695	chr5:96143602..96143655,-	ERAP1
IRF1	IRF1,2	2.02655	chr1:948866..948885,+	ISG15
IRF1	IRF1,2	2.03083	chr1:150780808..150780829,-	CTSK
IRF1	IRF1,2	2.03512	chr7:100728745..100728792,+	TRIM56
IRF1	IRF1,2	2.04212	chr2:201994490..201994538,+	CFLAR
IRF1	IRF1,2	2.05419	chr9:118916082..118916108,+	PAPPA
IRF1	IRF1,2	2.05594	chr5:111093081..111093111,-	C5orf13
IRF1	IRF1,2	2.06047	chr8:55014421..55014595,-	LYPLA1
IRF1	IRF1,2	2.06876	chr2:231084659..231084721,-	SP110
IRF1	IRF1,2	2.08041	chr2:201994265..201994294,+	CFLAR
IRF1	IRF1,2	2.08572	chr6:158402860..158402933,+	SYNJ2
IRF1	IRF1,2	2.09893	chr11:93862245..93862344,+	PANX1
IRF1	IRF1,2	2.11416	chr12:102271348..102271376,+	DRAM1
IRF1	IRF1,2	2.12811	chr10:122611224..122611295,+	WDR11
IRF1	IRF1,2	2.15079	chr6:32806506..32806579,-	TAP2
IRF1	IRF1,2	2.16101	chr17:25783441..25783499,+	KSR1
IRF1	IRF1,2	2.16288	chr1:27998692..27998710,-	IFI6
IRF1	IRF1,2	2.16782	chr6:143266297..143266356,-	HIVEP2
IRF1	IRF1,2	2.18324	chr2:231577532..231577639,+	CAB39
IRF1	IRF1,2	2.18645	chr5:96212185..96212210,+	ERAP2
IRF1	IRF1,2	2.19919	chr7:23338925..23338973,+	C7orf30
IRF1	IRF1,2	2.25448	chr6:26440710..26440788,+	BTN3A3
IRF1	IRF1,2	2.26689	chr2:75788038..75788089,-	FAM176A
IRF1	IRF1,2	2.2671	chr10:128076861..128076899,-	ADAM12
IRF1	IRF1,2	2.27087	chr3:122283175..122283273,+	DTX3L
IRF1	IRF1,2	2.28688	chr2:197664366..197664454,-	GTF3C3
IRF1	IRF1,2	2.29538	chr10:70939983..70940040,+	SUPV3L1
IRF1	IRF1,2	2.29925	chr2:46844319..46844384,+	CRIPT
IRF1	IRF1,2	2.30188	chr14:35452169..35452255,+	SRP54
IRF1	IRF1,2	2.32202	chr2:231577686..231577705,+	CAB39
IRF1	IRF1,2	2.32249	chr1:12227035..12227058,+	TNFRSF1B
IRF1	IRF1,2	2.32995	chr12:6561190..6561312,+	TAPBPL
IRF1	IRF1,2	2.33155	chr15:78832757..78832806,+	PSMA4
IRF1	IRF1,2	2.33464	chr9:33265011..33265059,+	CHMP5
IRF1	IRF1,2	2.33468	chr4:169401630..169401649,-	DDX60L
IRF1	IRF1,2	2.36173	chr5:169010736..169010799,+	CCDC99
IRF1	IRF1,2	2.36875	chr9:91926103..91926119,+	CKS2
IRF1	IRF1,2	2.37191	chr12:78334061..78334110,+	NAV3
IRF1	IRF1,2	2.3784	chr6:25963020..25963051,+	TRIM38
IRF1	IRF1,2	2.38145	chr1:170632115..170632136,+	PRRX1
IRF1	IRF1,2	2.39125	chr9:5450534..5450551,+	CD274
IRF1	IRF1,2	2.39609	chr3:100712253..100712274,-	ABI3BP
IRF1	IRF1,2	2.4011	chr1:162467600..162467655,+	UHMK1
IRF1	IRF1,2	2.43776	chr1:150780727..150780743,-	CTSK
IRF1	IRF1,2	2.48872	chr12:102271387..102271426,+	DRAM1
IRF1	IRF1,2	2.48958	chr4:156875003..156875074,-	CTSO
IRF1	IRF1,2	2.5199	chr7:139762641..139762768,-	PARP12
IRF1	IRF1,2	2.53109	chr12:50478977..50479040,+	SMARCD1
IRF1	IRF1,2	2.57193	chr2:162931082..162931100,-	DPP4
IRF1	IRF1,2	2.58662	chr17:41158760..41158822,+	IFI35
IRF1	IRF1,2	2.61348	chr1:150780757..150780800,-	CTSK
IRF1	IRF1,2	2.61365	chr2:152146385..152146435,-	NMI
IRF1	IRF1,2	2.64386	chr14:24615805..24615834,-	PSME2
IRF1	IRF1,2	2.68951	chr4:77134970..77134985,-	SCARB2
IRF1	IRF1,2	2.69408	chr1:154580616..154580695,-	ADAR
IRF1	IRF1,2	2.69577	chr20:61436146..61436197,+	OGFR
IRF1	IRF1,2	2.71916	chr11:5711010..5711105,+	TRIM22
IRF1	IRF1,2	2.74728	chr12:102271436..102271486,+	DRAM1
IRF1	IRF1,2	2.78701	chr6:111927062..111927125,-	TRAF3IP2
IRF1	IRF1,2	2.79235	chr6:33281832..33281863,-	TAPBP
IRF1	IRF1,2	2.81118	chr12:49961883..49961933,-	MCRS1
IRF1	IRF1,2	2.82795	chr9:32526184..32526261,-	DDX58
IRF1	IRF1,2	2.83964	chr4:76649753..76649774,+	USO1
IRF1	IRF1,2	2.94692	chr2:231280908..231280945,+	SP100
IRF1	IRF1,2	2.94908	chr9:5510492..5510552,+	PDCD1LG2
IRF1	IRF1,2	2.95821	chr2:191878874..191878938,-	STAT1
IRF1	IRF1,2	2.9801	chr11:102962874..102962927,-	DCUN1D5
IRF1	IRF1,2	2.98113	chr1:40839369..40839449,+	SMAP2
IRF1	IRF1,2	2.98791	chr16:67970711..67970770,-	PSMB10
IRF1	IRF1,2	3.13863	chr6:32811771..32811831,-	PSMB8
IRF1	IRF1,2	3.15374	chr6:24719375..24719391,-	C6orf62
IRF1	IRF1,2	3.23137	chr3:195270131..195270160,-	PPP1R2
IRF1	IRF1,2	3.29369	chr16:30457186..30457203,-	SEPHS2
IRF1	IRF1,2	3.40433	chr17:30677160..30677200,+	ZNF207
IRF1	IRF1,2	3.4841	chr15:45003704..45003724,+	B2M
IRF1	IRF1,2	3.57585	chr3:122785895..122786001,+	PDIA5
IRF1	IRF1,2	3.63874	chr11:102217936..102218035,+	BIRC2
IRF1	IRF1,2	3.80972	chr7:75508341..75508396,+	RHBDD2
IRF2	IRF1,2	1.50526	chr5:149535392..149535417,-	PDGFRB
IRF2	IRF1,2	1.51882	chr1:78225482..78225544,-	USP33
IRF2	IRF1,2	1.52027	chr4:77134999..77135036,-	SCARB2
IRF2	IRF1,2	1.52249	chr14:24605389..24605446,+	PSME1
IRF2	IRF1,2	1.53079	chr2:202122747..202122819,+	CASP8
IRF2	IRF1,2	1.53815	chr1:150898812..150898923,+	SETDB1
IRF2	IRF1,2	1.57162	chr1:170632137..170632172,+	PRRX1
IRF2	IRF1,2	1.58277	chr1:155829286..155829340,+	SYT11
IRF2	IRF1,2	1.60749	chr11:60681611..60681706,+	TMEM109
IRF2	IRF1,2	1.64014	chr3:178866130..178866177,+	PIK3CA
IRF2	IRF1,2	1.64146	chr10:115439661..115439681,+	CASP7
IRF2	IRF1,2	1.64852	chr1:89488464..89488501,-	GBP3
IRF2	IRF1,2	1.67916	chr16:25123095..25123128,+	LCMT1
IRF2	IRF1,2	1.69368	chr5:149535421..149535441,-	PDGFRB
IRF2	IRF1,2	1.695	chr11:65381643..65381767,-	MAP3K11
IRF2	IRF1,2	1.7001	chr8:23540441..23540466,-	NKX3-1
IRF2	IRF1,2	1.70041	chr12:7245018..7245073,-	C1R
IRF2	IRF1,2	1.72844	chr1:89530952..89530967,-	GBP1
IRF2	IRF1,2	1.77229	chr1:235491462..235491510,-	ARID4B
IRF2	IRF1,2	1.77855	chr12:102271137..102271164,+	DRAM1
IRF2	IRF1,2	1.77881	chr11:104839260..104839327,-	CASP4
IRF2	IRF1,2	1.78309	chr3:48507621..48507689,+	TREX1
IRF2	IRF1,2	1.78913	chr1:109506036..109506129,-	AKNAD1
IRF2	IRF1,2	1.78913	chr1:109506036..109506129,-	CLCC1
IRF2	IRF1,2	1.79541	chr22:38669030..38669045,-	TMEM184B
IRF2	IRF1,2	1.81879	chr8:41166953..41166999,-	SFRP1
IRF2	IRF1,2	1.83233	chr11:33183007..33183046,-	CSTF3
IRF2	IRF1,2	1.83891	chr5:131746575..131746682,+	C5orf56
IRF2	IRF1,2	1.8477	chr12:78334017..78334054,+	NAV3
IRF2	IRF1,2	1.8497	chr10:5726764..5726849,+	FAM208B
IRF2	IRF1,2	1.85671	chr15:80263506..80263553,-	BCL2A1
IRF2	IRF1,2	1.86033	chr1:198906528..198906573,-	LOC100131234
IRF2	IRF1,2	1.86751	chr12:50616382..50616505,-	LIMA1
IRF2	IRF1,2	1.89455	chr11:4414880..4414953,-	TRIM21
IRF2	IRF1,2	1.89501	chr7:138794453..138794473,-	ZC3HAV1
IRF2	IRF1,2	1.91571	chr1:170632285..170632309,+	PRRX1
IRF2	IRF1,2	1.91746	chr12:102271492..102271516,+	DRAM1
IRF2	IRF1,2	1.94808	chr10:91174314..91174403,+	IFIT5
IRF2	IRF1,2	1.95452	chr2:37384085..37384134,-	EIF2AK2
IRF2	IRF1,2	1.97178	chr17:32597232..32597250,+	CCL7
IRF2	IRF1,2	1.97273	chr5:72861175..72861264,-	ANKRA2
IRF2	IRF1,2	1.97536	chr6:15246261..15246312,+	JARID2
IRF2	IRF1,2	1.9844	chr10:95242044..95242072,-	MYOF
IRF2	IRF1,2	1.98499	chr11:117186946..117186981,-	BACE1
IRF2	IRF1,2	1.99834	chr1:89530883..89530906,-	GBP1
IRF2	IRF1,2	2.00506	chr4:144434814..144434932,+	SMARCA5
IRF2	IRF1,2	2.00722	chr9:5510574..5510587,+	PDCD1LG2
IRF2	IRF1,2	2.00939	chr1:79115503..79115530,+	IFI44
IRF2	IRF1,2	2.0104	chr6:44094627..44094662,+	TMEM63B
IRF2	IRF1,2	2.01695	chr5:96143602..96143655,-	ERAP1
IRF2	IRF1,2	2.02655	chr1:948866..948885,+	ISG15
IRF2	IRF1,2	2.03083	chr1:150780808..150780829,-	CTSK
IRF2	IRF1,2	2.03512	chr7:100728745..100728792,+	TRIM56
IRF2	IRF1,2	2.04212	chr2:201994490..201994538,+	CFLAR
IRF2	IRF1,2	2.05419	chr9:118916082..118916108,+	PAPPA
IRF2	IRF1,2	2.05594	chr5:111093081..111093111,-	C5orf13
IRF2	IRF1,2	2.06047	chr8:55014421..55014595,-	LYPLA1
IRF2	IRF1,2	2.06876	chr2:231084659..231084721,-	SP110
IRF2	IRF1,2	2.08041	chr2:201994265..201994294,+	CFLAR
IRF2	IRF1,2	2.08572	chr6:158402860..158402933,+	SYNJ2
IRF2	IRF1,2	2.09893	chr11:93862245..93862344,+	PANX1
IRF2	IRF1,2	2.11416	chr12:102271348..102271376,+	DRAM1
IRF2	IRF1,2	2.12811	chr10:122611224..122611295,+	WDR11
IRF2	IRF1,2	2.15079	chr6:32806506..32806579,-	TAP2
IRF2	IRF1,2	2.16101	chr17:25783441..25783499,+	KSR1
IRF2	IRF1,2	2.16288	chr1:27998692..27998710,-	IFI6
IRF2	IRF1,2	2.16782	chr6:143266297..143266356,-	HIVEP2
IRF2	IRF1,2	2.18324	chr2:231577532..231577639,+	CAB39
IRF2	IRF1,2	2.18645	chr5:96212185..96212210,+	ERAP2
IRF2	IRF1,2	2.19919	chr7:23338925..23338973,+	C7orf30
IRF2	IRF1,2	2.25448	chr6:26440710..26440788,+	BTN3A3
IRF2	IRF1,2	2.26689	chr2:75788038..75788089,-	FAM176A
IRF2	IRF1,2	2.2671	chr10:128076861..128076899,-	ADAM12
IRF2	IRF1,2	2.27087	chr3:122283175..122283273,+	DTX3L
IRF2	IRF1,2	2.28688	chr2:197664366..197664454,-	GTF3C3
IRF2	IRF1,2	2.29538	chr10:70939983..70940040,+	SUPV3L1
IRF2	IRF1,2	2.29925	chr2:46844319..46844384,+	CRIPT
IRF2	IRF1,2	2.30188	chr14:35452169..35452255,+	SRP54
IRF2	IRF1,2	2.32202	chr2:231577686..231577705,+	CAB39
IRF2	IRF1,2	2.32249	chr1:12227035..12227058,+	TNFRSF1B
IRF2	IRF1,2	2.32995	chr12:6561190..6561312,+	TAPBPL
IRF2	IRF1,2	2.33155	chr15:78832757..78832806,+	PSMA4
IRF2	IRF1,2	2.33464	chr9:33265011..33265059,+	CHMP5
IRF2	IRF1,2	2.33468	chr4:169401630..169401649,-	DDX60L
IRF2	IRF1,2	2.36173	chr5:169010736..169010799,+	CCDC99
IRF2	IRF1,2	2.36875	chr9:91926103..91926119,+	CKS2
IRF2	IRF1,2	2.37191	chr12:78334061..78334110,+	NAV3
IRF2	IRF1,2	2.3784	chr6:25963020..25963051,+	TRIM38
IRF2	IRF1,2	2.38145	chr1:170632115..170632136,+	PRRX1
IRF2	IRF1,2	2.39125	chr9:5450534..5450551,+	CD274
IRF2	IRF1,2	2.39609	chr3:100712253..100712274,-	ABI3BP
IRF2	IRF1,2	2.4011	chr1:162467600..162467655,+	UHMK1
IRF2	IRF1,2	2.43776	chr1:150780727..150780743,-	CTSK
IRF2	IRF1,2	2.48872	chr12:102271387..102271426,+	DRAM1
IRF2	IRF1,2	2.48958	chr4:156875003..156875074,-	CTSO
IRF2	IRF1,2	2.5199	chr7:139762641..139762768,-	PARP12
IRF2	IRF1,2	2.53109	chr12:50478977..50479040,+	SMARCD1
IRF2	IRF1,2	2.57193	chr2:162931082..162931100,-	DPP4
IRF2	IRF1,2	2.58662	chr17:41158760..41158822,+	IFI35
IRF2	IRF1,2	2.61348	chr1:150780757..150780800,-	CTSK
IRF2	IRF1,2	2.61365	chr2:152146385..152146435,-	NMI
IRF2	IRF1,2	2.64386	chr14:24615805..24615834,-	PSME2
IRF2	IRF1,2	2.68951	chr4:77134970..77134985,-	SCARB2
IRF2	IRF1,2	2.69408	chr1:154580616..154580695,-	ADAR
IRF2	IRF1,2	2.69577	chr20:61436146..61436197,+	OGFR
IRF2	IRF1,2	2.71916	chr11:5711010..5711105,+	TRIM22
IRF2	IRF1,2	2.74728	chr12:102271436..102271486,+	DRAM1
IRF2	IRF1,2	2.78701	chr6:111927062..111927125,-	TRAF3IP2
IRF2	IRF1,2	2.79235	chr6:33281832..33281863,-	TAPBP
IRF2	IRF1,2	2.81118	chr12:49961883..49961933,-	MCRS1
IRF2	IRF1,2	2.82795	chr9:32526184..32526261,-	DDX58
IRF2	IRF1,2	2.83964	chr4:76649753..76649774,+	USO1
IRF2	IRF1,2	2.94692	chr2:231280908..231280945,+	SP100
IRF2	IRF1,2	2.94908	chr9:5510492..5510552,+	PDCD1LG2
IRF2	IRF1,2	2.95821	chr2:191878874..191878938,-	STAT1
IRF2	IRF1,2	2.9801	chr11:102962874..102962927,-	DCUN1D5
IRF2	IRF1,2	2.98113	chr1:40839369..40839449,+	SMAP2
IRF2	IRF1,2	2.98791	chr16:67970711..67970770,-	PSMB10
IRF2	IRF1,2	3.13863	chr6:32811771..32811831,-	PSMB8
IRF2	IRF1,2	3.15374	chr6:24719375..24719391,-	C6orf62
IRF2	IRF1,2	3.23137	chr3:195270131..195270160,-	PPP1R2
IRF2	IRF1,2	3.29369	chr16:30457186..30457203,-	SEPHS2
IRF2	IRF1,2	3.40433	chr17:30677160..30677200,+	ZNF207
IRF2	IRF1,2	3.4841	chr15:45003704..45003724,+	B2M
IRF2	IRF1,2	3.57585	chr3:122785895..122786001,+	PDIA5
IRF2	IRF1,2	3.63874	chr11:102217936..102218035,+	BIRC2
IRF2	IRF1,2	3.80972	chr7:75508341..75508396,+	RHBDD2
MAZ	MAZ	1.50345	chr11:63448962..63448982,+	RTN3
MAZ	MAZ	1.51301	chr10:102759545..102759593,+	LZTS2
MAZ	MAZ	1.51326	chr1:40506393..40506453,+	CAP1
MAZ	MAZ	1.52099	chr10:33247124..33247207,-	ITGB1
MAZ	MAZ	1.52677	chr11:117014993..117015017,+	PAFAH1B2
MAZ	MAZ	1.52862	chr5:151066469..151066483,-	SPARC
MAZ	MAZ	1.52993	chr10:104474128..104474209,-	ARL3
MAZ	MAZ	1.5394	chr16:2563989..2564006,+	ATP6V0C
MAZ	MAZ	1.54054	chr18:25756974..25757018,-	CDH2
MAZ	MAZ	1.5501	chr20:35807714..35807756,+	RPN2
MAZ	MAZ	1.56643	chr7:99006181..99006238,-	PDAP1
MAZ	MAZ	1.56775	chr14:23341013..23341067,+	LRP10
MAZ	MAZ	1.56823	chr11:12399071..12399185,+	PARVA
MAZ	MAZ	1.57448	chr2:20251406..20251451,-	LAPTM4A
MAZ	MAZ	1.57684	chr11:12030131..12030183,-	DKK3
MAZ	MAZ	1.59694	chr10:97050749..97050772,-	PDLIM1
MAZ	MAZ	1.61933	chr18:23670546..23670605,-	SS18
MAZ	MAZ	1.62139	chr22:36783977..36784020,-	MYH9
MAZ	MAZ	1.62895	chr1:27248203..27248288,+	NUDC
MAZ	MAZ	1.63533	chrX:100663186..100663241,+	HNRNPH2
MAZ	MAZ	1.65138	chr21:44527613..44527695,-	U2AF1
MAZ	MAZ	1.65198	chr8:26240542..26240631,+	BNIP3L
MAZ	MAZ	1.66107	chr6:7313381..7313458,-	SSR1
MAZ	MAZ	1.66742	chr20:43514320..43514425,+	YWHAB
MAZ	MAZ	1.66865	chr1:228675057..228675128,+	RNF187
MAZ	MAZ	1.68599	chr20:44519948..44519986,+	CTSA
MAZ	MAZ	1.70036	chr7:6414128..6414185,+	RAC1
MAZ	MAZ	1.70559	chr3:48130317..48130396,-	MAP4
MAZ	MAZ	1.71532	chr2:10952832..10952918,-	PDIA6
MAZ	MAZ	1.73679	chr17:73851380..73851427,-	WBP2
MAZ	MAZ	1.76794	chr10:71930222..71930280,-	SAR1A
MAZ	MAZ	1.87752	chr7:44240520..44240652,+	YKT6
MAZ	MAZ	1.8923	chr1:1822495..1822571,-	GNB1
MAZ	MAZ	1.96087	chr19:13049413..13049432,+	CALR
MEIS1	HOXA9_MEIS1	1.57893	chr20:62601243..62601291,-	ZNF512B
MEIS1	HOXA9_MEIS1	1.70594	chr12:22839812..22839816,+	ETNK1
MEIS1	HOXA9_MEIS1	1.88922	chr19:57791328..57791377,+	ZNF460
MEIS1	HOXA9_MEIS1	1.9519	chr11:86013299..86013362,+	C11orf73
MEIS1	HOXA9_MEIS1	2.10332	chr3:98517628..98517642,-	DCBLD2
MEIS1	HOXA9_MEIS1	2.11108	chr3:180707466..180707564,-	DNAJC19
MEIS1	HOXA9_MEIS1	2.32844	chr7:23510088..23510118,-	IGF2BP3
MEIS1	HOXA9_MEIS1	2.43987	chr1:25168712..25168734,+	CLIC4
MEIS1	HOXA9_MEIS1	2.47966	chr11:86013257..86013298,+	C11orf73
MEIS1	HOXA9_MEIS1	2.48388	chr3:124732713..124732735,-	HEG1
MEIS1	HOXA9_MEIS1	2.54468	chr19:44174330..44174355,-	PLAUR
MEIS1	HOXA9_MEIS1	2.98482	chr10:13749543..13749575,-	FRMD4A
MEIS1	HOXA9_MEIS1	2.9889	chr6:26285754..26285769,-	HIST1H4A
MEIS1	HOXA9_MEIS1	2.9889	chr6:26285754..26285769,-	HIST1H4B
MEIS1	HOXA9_MEIS1	2.9889	chr6:26285754..26285769,-	HIST1H4C
MEIS1	HOXA9_MEIS1	2.9889	chr6:26285754..26285769,-	HIST1H4D
MEIS1	HOXA9_MEIS1	2.9889	chr6:26285754..26285769,-	HIST1H4E
MEIS1	HOXA9_MEIS1	2.9889	chr6:26285754..26285769,-	HIST1H4F
MEIS1	HOXA9_MEIS1	2.9889	chr6:26285754..26285769,-	HIST1H4H
MEIS1	HOXA9_MEIS1	2.9889	chr6:26285754..26285769,-	HIST1H4I
MEIS1	HOXA9_MEIS1	2.9889	chr6:26285754..26285769,-	HIST1H4J
MEIS1	HOXA9_MEIS1	2.9889	chr6:26285754..26285769,-	HIST1H4K
MEIS1	HOXA9_MEIS1	2.9889	chr6:26285754..26285769,-	HIST1H4L
MEIS1	HOXA9_MEIS1	2.9889	chr6:26285754..26285769,-	HIST2H4A
MEIS1	HOXA9_MEIS1	2.9889	chr6:26285754..26285769,-	HIST2H4B
MEIS1	HOXA9_MEIS1	2.9889	chr6:26285754..26285769,-	HIST4H4
MEIS1	HOXA9_MEIS1	3.40189	chr7:23509977..23510032,-	IGF2BP3
MEIS1	HOXA9_MEIS1	3.48149	chr4:107237660..107237685,+	AIMP1
MEIS1	HOXA9_MEIS1	4.00347	chr19:49496557..49496573,-	GYS1
MEIS1	HOXA9_MEIS1	4.30473	chr11:67374365..67374437,+	NDUFV1
MZF1	MZF1	1.50782	chr21:40177845..40177863,+	ETS2
MZF1	MZF1	1.51218	chrX:54834791..54834832,+	MAGED2
MZF1	MZF1	1.51455	chr11:128392085..128392232,-	ETS1
MZF1	MZF1	1.5182	chr15:73925651..73925773,-	NPTN
MZF1	MZF1	1.51898	chr17:7452336..7452421,+	TNFSF12
MZF1	MZF1	1.51898	chr17:7452336..7452421,+	TNFSF12-TNFSF13
MZF1	MZF1	1.52053	chr15:59041768..59041950,-	ADAM10
MZF1	MZF1	1.52649	chrX:152760428..152760447,+	BGN
MZF1	MZF1	1.54015	chr2:264913..264964,+	ACP1
MZF1	MZF1	1.54449	chr18:158513..158596,+	USP14
MZF1	MZF1	1.54709	chr3:48481658..48481678,+	CCDC72
MZF1	MZF1	1.54766	chr17:48278983..48278999,-	COL1A1
MZF1	MZF1	1.54942	chr1:16693720..16693747,+	C1orf144
MZF1	MZF1	1.54942	chr19:797408..797422,+	PTBP1
MZF1	MZF1	1.57941	chr9:131451480..131451567,+	SET
MZF1	MZF1	1.58803	chr16:57481283..57481327,-	CIAPIN1
MZF1	MZF1	1.59012	chr6:32143828..32143921,-	AGPAT1
MZF1	MZF1	1.59738	chr9:131314859..131314877,+	SPTAN1
MZF1	MZF1	1.60677	chr10:71078595..71078677,+	HK1
MZF1	MZF1	1.60733	chr7:39663146..39663225,+	RALA
MZF1	MZF1	1.61051	chr5:71403280..71403312,+	MAP1B
MZF1	MZF1	1.61062	chr14:96968707..96968788,+	PAPOLA
MZF1	MZF1	1.61621	chr11:62341318..62341402,-	EEF1G
MZF1	MZF1	1.62777	chr17:4851851..4851861,-	PFN1
MZF1	MZF1	1.62781	chr6:30034966..30035030,+	PPP1R11
MZF1	MZF1	1.6378	chr3:171758298..171758336,+	FNDC3B
MZF1	MZF1	1.64484	chr12:104324239..104324284,+	HSP90B1
MZF1	MZF1	1.66915	chr11:46722117..46722183,-	ARHGAP1
MZF1	MZF1	1.66946	chr7:5570229..5570234,-	ACTB
MZF1	MZF1	1.66994	chr1:160175166..160175195,+	PEA15
MZF1	MZF1	1.67446	chr14:105155925..105155979,+	INF2
MZF1	MZF1	1.67556	chr1:93811438..93811548,+	DR1
MZF1	MZF1	1.67621	chr5:115177247..115177279,-	ATG12
MZF1	MZF1	1.67786	chr14:23341013..23341067,+	LRP10
MZF1	MZF1	1.68132	chr18:25756974..25757018,-	CDH2
MZF1	MZF1	1.68403	chr12:110719036..110719113,+	ATP2A2
MZF1	MZF1	1.68444	chr17:7835228..7835307,-	TRAPPC1
MZF1	MZF1	1.68742	chr5:82767585..82767607,+	VCAN
MZF1	MZF1	1.69546	chr8:22462236..22462330,+	KIAA1967
MZF1	MZF1	1.69941	chr14:23340941..23341004,+	LRP10
MZF1	MZF1	1.70379	chr5:145562147..145562240,-	LARS
MZF1	MZF1	1.71013	chr9:33817124..33817197,+	UBE2R2
MZF1	MZF1	1.71939	chr15:63334938..63334957,+	TPM1
MZF1	MZF1	1.72867	chr1:154943212..154943230,-	SHC1
MZF1	MZF1	1.75634	chr12:104324152..104324196,+	HSP90B1
MZF1	MZF1	1.75953	chr4:129208940..129208976,-	PGRMC2
MZF1	MZF1	1.76424	chr17:42143963..42144057,-	LSM12
MZF1	MZF1	1.76657	chr8:101734308..101734321,-	PABPC1
MZF1	MZF1	1.77698	chr19:44174310..44174329,-	PLAUR
MZF1	MZF1	1.79039	chr17:45727296..45727344,+	KPNB1
MZF1	MZF1	1.81161	chrX:70503447..70503517,+	NONO
MZF1	MZF1	1.83192	chr4:57333756..57333807,+	SRP72
MZF1	MZF1	1.84508	chr2:216300784..216300798,-	FN1
MZF1	MZF1	1.85097	chr2:56150910..56150938,-	EFEMP1
MZF1	MZF1	2.09469	chr20:43514320..43514425,+	YWHAB
NFKB1	NFKB1_REL_RELA	1.50224	chr4:148538517..148538592,+	TMEM184C
NFKB1	NFKB1_REL_RELA	1.51491	chr1:201798277..201798339,+	IPO9
NFKB1	NFKB1_REL_RELA	1.51819	chr15:56207566..56207594,-	NEDD4
NFKB1	NFKB1_REL_RELA	1.52041	chr9:133454943..133455020,+	FUBP3
NFKB1	NFKB1_REL_RELA	1.53111	chr7:18548924..18548947,+	HDAC9
NFKB1	NFKB1_REL_RELA	1.53737	chr10:104155455..104155479,+	NFKB2
NFKB1	NFKB1_REL_RELA	1.54335	chr14:103589789..103589804,+	TNFAIP2
NFKB1	NFKB1_REL_RELA	1.54485	chr18:12884150..12884250,-	PTPN2
NFKB1	NFKB1_REL_RELA	1.55136	chrX:37706772..37706805,-	DYNLT3
NFKB1	NFKB1_REL_RELA	1.55315	chr19:1383877..1383888,+	NDUFS7
NFKB1	NFKB1_REL_RELA	1.56338	chr16:3115418..3115429,+	IL32
NFKB1	NFKB1_REL_RELA	1.5635	chr11:62494623..62494700,-	HNRNPUL2
NFKB1	NFKB1_REL_RELA	1.57013	chr1:151319710..151319774,-	RFX5
NFKB1	NFKB1_REL_RELA	1.57226	chr8:101964265..101964297,-	YWHAZ
NFKB1	NFKB1_REL_RELA	1.59733	chr11:10476928..10476969,+	AMPD3
NFKB1	NFKB1_REL_RELA	1.5974	chr15:85144229..85144273,+	ZSCAN2
NFKB1	NFKB1_REL_RELA	1.59829	chr16:50775971..50776014,+	CYLD
NFKB1	NFKB1_REL_RELA	1.59952	chr8:134203273..134203289,+	WISP1
NFKB1	NFKB1_REL_RELA	1.61769	chr11:18287801..18287818,+	SAA1
NFKB1	NFKB1_REL_RELA	1.6246	chr16:28223166..28223223,-	XPO6
NFKB1	NFKB1_REL_RELA	1.62614	chr6:106534192..106534224,+	PRDM1
NFKB1	NFKB1_REL_RELA	1.62616	chr11:102188181..102188222,+	BIRC3
NFKB1	NFKB1_REL_RELA	1.62954	chr20:61436146..61436197,+	OGFR
NFKB1	NFKB1_REL_RELA	1.64561	chr10:30723105..30723122,+	MAP3K8
NFKB1	NFKB1_REL_RELA	1.64734	chr11:46299539..46299620,+	CREB3L1
NFKB1	NFKB1_REL_RELA	1.6532	chr5:54830808..54830868,-	PPAP2A
NFKB1	NFKB1_REL_RELA	1.6567	chr17:61776662..61776738,-	LIMD2
NFKB1	NFKB1_REL_RELA	1.66084	chr11:109963515..109963534,+	ZC3H12C
NFKB1	NFKB1_REL_RELA	1.66225	chr2:136743074..136743116,-	DARS
NFKB1	NFKB1_REL_RELA	1.66682	chr1:27114016..27114072,+	PIGV
NFKB1	NFKB1_REL_RELA	1.6721	chr4:140222640..140222696,+	NAA15
NFKB1	NFKB1_REL_RELA	1.6832	chr4:74964904..74964919,-	CXCL2
NFKB1	NFKB1_REL_RELA	1.69624	chr3:48514483..48514523,-	SHISA5
NFKB1	NFKB1_REL_RELA	1.70263	chr5:146833451..146833484,-	DPYSL3
NFKB1	NFKB1_REL_RELA	1.70541	chr11:10476851..10476862,+	AMPD3
NFKB1	NFKB1_REL_RELA	1.71597	chr1:110453462..110453478,+	CSF1
NFKB1	NFKB1_REL_RELA	1.72298	chr2:153573965..153573982,-	PRPF40A
NFKB1	NFKB1_REL_RELA	1.7538	chr19:10426413..10426456,-	FDX1L
NFKB1	NFKB1_REL_RELA	1.75658	chr17:61819121..61819219,-	STRADA
NFKB1	NFKB1_REL_RELA	1.76359	chr7:100273736..100273769,+	GNB2
NFKB1	NFKB1_REL_RELA	1.76576	chr19:50143268..50143279,-	RRAS
NFKB1	NFKB1_REL_RELA	1.76606	chr5:133984462..133984513,+	SEC24A
NFKB1	NFKB1_REL_RELA	1.76838	chr8:90769801..90769825,+	RIPK2
NFKB1	NFKB1_REL_RELA	1.77441	chr1:182992639..182992662,+	LAMC1
NFKB1	NFKB1_REL_RELA	1.77463	chr5:96143602..96143655,-	ERAP1
NFKB1	NFKB1_REL_RELA	1.78169	chr11:128392273..128392308,-	ETS1
NFKB1	NFKB1_REL_RELA	1.78538	chr1:245133673..245133720,+	EFCAB2
NFKB1	NFKB1_REL_RELA	1.78767	chr6:106534230..106534254,+	PRDM1
NFKB1	NFKB1_REL_RELA	1.788	chr11:34642612..34642646,+	EHF
NFKB1	NFKB1_REL_RELA	1.788	chr5:131826457..131826514,-	IRF1
NFKB1	NFKB1_REL_RELA	1.78887	chr2:228678550..228678570,+	CCL20
NFKB1	NFKB1_REL_RELA	1.79437	chr12:102271137..102271164,+	DRAM1
NFKB1	NFKB1_REL_RELA	1.80621	chr1:161168834..161168851,-	ADAMTS4
NFKB1	NFKB1_REL_RELA	1.81081	chr6:44233252..44233296,-	NFKBIE
NFKB1	NFKB1_REL_RELA	1.815	chr16:27325202..27325307,+	IL4R
NFKB1	NFKB1_REL_RELA	1.81522	chr12:6716537..6716557,-	CHD4
NFKB1	NFKB1_REL_RELA	1.81862	chr17:34901366..34901511,+	GGNBP2
NFKB1	NFKB1_REL_RELA	1.82137	chr19:6720653..6720670,-	C3
NFKB1	NFKB1_REL_RELA	1.83535	chr11:64008525..64008585,+	FKBP2
NFKB1	NFKB1_REL_RELA	1.83842	chr8:27491402..27491476,+	SCARA3
NFKB1	NFKB1_REL_RELA	1.84316	chr3:49131473..49131511,-	QRICH1
NFKB1	NFKB1_REL_RELA	1.84453	chr18:812231..812300,-	YES1
NFKB1	NFKB1_REL_RELA	1.85577	chr7:134464465..134464476,+	CALD1
NFKB1	NFKB1_REL_RELA	1.86022	chr4:4861385..4861398,+	MSX1
NFKB1	NFKB1_REL_RELA	1.86305	chr4:76598544..76598605,-	G3BP2
NFKB1	NFKB1_REL_RELA	1.87412	chr13:31736073..31736092,-	HSPH1
NFKB1	NFKB1_REL_RELA	1.876	chr10:18948311..18948417,+	ARL5B
NFKB1	NFKB1_REL_RELA	1.87812	chr22:41215328..41215395,-	SLC25A17
NFKB1	NFKB1_REL_RELA	1.88157	chr4:74904398..74904413,-	CXCL3
NFKB1	NFKB1_REL_RELA	1.90182	chr1:19578005..19578041,-	KIAA0090
NFKB1	NFKB1_REL_RELA	1.9067	chr4:74702338..74702349,+	CXCL6
NFKB1	NFKB1_REL_RELA	1.9134	chr6:17706378..17706411,+	NUP153
NFKB1	NFKB1_REL_RELA	1.92328	chr2:112641724..112641781,-	ANAPC1
NFKB1	NFKB1_REL_RELA	1.9298	chr10:104192322..104192379,-	CUEDC2
NFKB1	NFKB1_REL_RELA	1.93084	chr3:142838629..142838697,+	CHST2
NFKB1	NFKB1_REL_RELA	1.95355	chr4:147443043..147443113,-	SLC10A7
NFKB1	NFKB1_REL_RELA	1.95609	chr4:74904449..74904476,-	CXCL3
NFKB1	NFKB1_REL_RELA	1.96998	chr12:6561190..6561312,+	TAPBPL
NFKB1	NFKB1_REL_RELA	1.97382	chr9:111882195..111882255,-	C9orf5
NFKB1	NFKB1_REL_RELA	1.9869	chr6:149068153..149068210,+	UST
NFKB1	NFKB1_REL_RELA	1.98926	chr18:9708229..9708326,+	RAB31
NFKB1	NFKB1_REL_RELA	2.00584	chr7:116165557..116165572,+	CAV1
NFKB1	NFKB1_REL_RELA	2.01038	chr8:101964198..101964221,-	YWHAZ
NFKB1	NFKB1_REL_RELA	2.01087	chr14:35873947..35873965,-	NFKBIA
NFKB1	NFKB1_REL_RELA	2.01811	chr7:22766811..22766825,+	IL6
NFKB1	NFKB1_REL_RELA	2.02411	chr6:31802687..31802705,+	C6orf48
NFKB1	NFKB1_REL_RELA	2.02429	chr21:34915337..34915397,+	SON
NFKB1	NFKB1_REL_RELA	2.03395	chr13:31736027..31736053,-	HSPH1
NFKB1	NFKB1_REL_RELA	2.03884	chr6:44094627..44094662,+	TMEM63B
NFKB1	NFKB1_REL_RELA	2.04316	chr19:39390587..39390646,+	NFKBIB
NFKB1	NFKB1_REL_RELA	2.06194	chr19:11071685..11071798,+	SMARCA4
NFKB1	NFKB1_REL_RELA	2.06509	chr5:172571516..172571551,+	BNIP1
NFKB1	NFKB1_REL_RELA	2.06848	chr13:97874578..97874594,+	MBNL2
NFKB1	NFKB1_REL_RELA	2.08175	chr11:96076334..96076419,-	MAML2
NFKB1	NFKB1_REL_RELA	2.09158	chr4:122085469..122085486,-	TNIP3
NFKB1	NFKB1_REL_RELA	2.11479	chr16:66959429..66959444,-	RRAD
NFKB1	NFKB1_REL_RELA	2.12163	chr6:138188378..138188415,+	TNFAIP3
NFKB1	NFKB1_REL_RELA	2.12694	chr15:34394040..34394088,-	C15orf24
NFKB1	NFKB1_REL_RELA	2.15242	chr6:143999072..143999170,+	PHACTR2
NFKB1	NFKB1_REL_RELA	2.16176	chr4:74702384..74702402,+	CXCL6
NFKB1	NFKB1_REL_RELA	2.16901	chr8:105601469..105601520,-	LRP12
NFKB1	NFKB1_REL_RELA	2.18663	chr2:163099885..163099963,-	FAP
NFKB1	NFKB1_REL_RELA	2.18729	chr10:90750493..90750633,+	FAS
NFKB1	NFKB1_REL_RELA	2.20609	chr10:104154246..104154347,+	NFKB2
NFKB1	NFKB1_REL_RELA	2.21453	chr21:34775698..34775771,+	IFNGR2
NFKB1	NFKB1_REL_RELA	2.21718	chr1:155278625..155278745,+	FDPS
NFKB1	NFKB1_REL_RELA	2.21791	chr17:73401728..73401801,-	GRB2
NFKB1	NFKB1_REL_RELA	2.22034	chr12:6875684..6875720,+	PTMS
NFKB1	NFKB1_REL_RELA	2.23588	chr1:20959943..20959992,+	PINK1
NFKB1	NFKB1_REL_RELA	2.24025	chr2:88926924..88927010,-	EIF2AK3
NFKB1	NFKB1_REL_RELA	2.25027	chr6:31324943..31324963,-	HLA-B
NFKB1	NFKB1_REL_RELA	2.25899	chr6:143266297..143266356,-	HIVEP2
NFKB1	NFKB1_REL_RELA	2.26405	chr16:3115324..3115364,+	IL32
NFKB1	NFKB1_REL_RELA	2.2653	chr14:35872962..35873025,-	NFKBIA
NFKB1	NFKB1_REL_RELA	2.27743	chr10:105437909..105437989,-	SH3PXD2A
NFKB1	NFKB1_REL_RELA	2.27885	chr16:53738053..53738094,+	FTO
NFKB1	NFKB1_REL_RELA	2.29231	chr5:162864593..162864618,+	CCNG1
NFKB1	NFKB1_REL_RELA	2.31044	chr4:103422499..103422632,+	NFKB1
NFKB1	NFKB1_REL_RELA	2.31284	chr16:3115386..3115412,+	IL32
NFKB1	NFKB1_REL_RELA	2.31835	chr4:74864386..74864404,-	CXCL5
NFKB1	NFKB1_REL_RELA	2.32387	chr16:1359622..1359697,+	UBE2I
NFKB1	NFKB1_REL_RELA	2.33046	chr17:6918093..6918139,+	C17orf49
NFKB1	NFKB1_REL_RELA	2.33764	chr10:70847852..70847873,+	SRGN
NFKB1	NFKB1_REL_RELA	2.34748	chr19:45504688..45504782,+	RELB
NFKB1	NFKB1_REL_RELA	2.35474	chrX:48900871..48900890,-	TFE3
NFKB1	NFKB1_REL_RELA	2.35924	chr16:67970711..67970770,-	PSMB10
NFKB1	NFKB1_REL_RELA	2.36514	chr3:9691138..9691207,+	MTMR14
NFKB1	NFKB1_REL_RELA	2.36907	chr4:74606277..74606293,+	IL8
NFKB1	NFKB1_REL_RELA	2.39216	chr6:32821442..32821538,-	TAP1
NFKB1	NFKB1_REL_RELA	2.41673	chr3:157154631..157154645,+	PTX3
NFKB1	NFKB1_REL_RELA	2.42222	chr15:52311403..52311461,+	MAPK6
NFKB1	NFKB1_REL_RELA	2.42854	chr20:43977055..43977073,-	SDC4
NFKB1	NFKB1_REL_RELA	2.42935	chr4:74735102..74735117,+	CXCL1
NFKB1	NFKB1_REL_RELA	2.48147	chr7:18548958..18549006,+	HDAC9
NFKB1	NFKB1_REL_RELA	2.48805	chr21:37507369..37507390,+	CBR3
NFKB1	NFKB1_REL_RELA	2.4915	chr2:153573935..153573964,-	PRPF40A
NFKB1	NFKB1_REL_RELA	2.55498	chr5:150460506..150460526,-	TNIP1
NFKB1	NFKB1_REL_RELA	2.56362	chr15:85197501..85197526,-	WDR73
NFKB1	NFKB1_REL_RELA	2.60277	chr14:103243813..103243954,+	TRAF3
NFKB1	NFKB1_REL_RELA	2.62072	chr10:6130966..6131047,+	RBM17
NFKB1	NFKB1_REL_RELA	2.62198	chr5:150466692..150466736,-	TNIP1
NFKB1	NFKB1_REL_RELA	2.67863	chr10:104155480..104155534,+	NFKB2
NFKB1	NFKB1_REL_RELA	2.68346	chr12:65672443..65672553,+	MSRB3
NFKB1	NFKB1_REL_RELA	2.70661	chr5:150460539..150460640,-	TNIP1
NFKB1	NFKB1_REL_RELA	2.73087	chr11:128392085..128392232,-	ETS1
NFKB1	NFKB1_REL_RELA	2.73915	chr1:39456911..39456986,+	AKIRIN1
NFKB1	NFKB1_REL_RELA	2.7425	chr1:1822495..1822571,-	GNB1
NFKB1	NFKB1_REL_RELA	2.74399	chr18:71959159..71959234,-	CYB5A
NFKB1	NFKB1_REL_RELA	2.7493	chr5:179780312..179780343,-	GFPT2
NFKB1	NFKB1_REL_RELA	2.75062	chr11:10476786..10476831,+	AMPD3
NFKB1	NFKB1_REL_RELA	2.80002	chr11:35547154..35547191,-	PAMR1
NFKB1	NFKB1_REL_RELA	2.81921	chr7:116165038..116165071,+	CAV1
NFKB1	NFKB1_REL_RELA	2.82208	chr12:76425368..76425384,-	PHLDA1
NFKB1	NFKB1_REL_RELA	2.84376	chr6:30712313..30712332,-	IER3
NFKB1	NFKB1_REL_RELA	2.91093	chr10:13142075..13142193,+	OPTN
NFKB1	NFKB1_REL_RELA	2.91933	chr7:116165082..116165097,+	CAV1
NFKB1	NFKB1_REL_RELA	2.94642	chr18:3450161..3450183,+	TGIF1
NFKB1	NFKB1_REL_RELA	2.95094	chr19:13049413..13049432,+	CALR
NFKB1	NFKB1_REL_RELA	3.09634	chr8:90770008..90770092,+	RIPK2
NFKB1	NFKB1_REL_RELA	3.12657	chr15:45003704..45003724,+	B2M
NFKB1	NFKB1_REL_RELA	3.19864	chr18:8609402..8609486,+	RAB12
NFKB1	NFKB1_REL_RELA	3.25522	chr2:201676600..201676667,+	BZW1
NFKB1	NFKB1_REL_RELA	3.44872	chr14:51706923..51707006,+	TMX1
NFKB1	NFKB1_REL_RELA	4.1056	chr15:33010194..33010211,+	GREM1
NFKB1	NFKB1_REL_RELA	4.36728	chr1:25664791..25664833,+	TMEM50A
NFYA	NFY{A,B,C}	1.50409	chr7:148725544..148725630,-	PDIA4
NFYA	NFY{A,B,C}	1.51175	chr16:30077100..30077149,+	ALDOA
NFYA	NFY{A,B,C}	1.53415	chr1:27248203..27248288,+	NUDC
NFYA	NFY{A,B,C}	1.54118	chr3:49449350..49449464,-	RHOA
NFYA	NFY{A,B,C}	1.5565	chr10:104474128..104474209,-	ARL3
NFYA	NFY{A,B,C}	1.57219	chr12:109125285..109125315,-	CORO1C
NFYA	NFY{A,B,C}	1.59524	chr5:177631523..177631541,+	HNRNPAB
NFYA	NFY{A,B,C}	1.59841	chr17:66508537..66508650,+	PRKAR1A
NFYA	NFY{A,B,C}	1.61269	chr17:40761660..40761748,+	TUBG1
NFYA	NFY{A,B,C}	1.63862	chr19:17420340..17420383,+	DDA1
NFYA	NFY{A,B,C}	1.63966	chr5:179125922..179126038,+	CANX
NFYA	NFY{A,B,C}	1.66983	chr6:31371337..31371392,+	MICA
NFYA	NFY{A,B,C}	1.68967	chr12:105724613..105724666,+	C12orf75
NFYA	NFY{A,B,C}	1.72581	chr2:9771092..9771153,-	YWHAQ
NFYA	NFY{A,B,C}	1.77813	chr20:43150601..43150751,-	SERINC3
NFYA	NFY{A,B,C}	1.87753	chr15:44038609..44038643,+	PDIA3
NFYA	NFY{A,B,C}	1.90971	chr20:43514320..43514425,+	YWHAB
NFYA	NFY{A,B,C}	1.96332	chr19:13049413..13049432,+	CALR
NFYB	NFY{A,B,C}	1.50409	chr7:148725544..148725630,-	PDIA4
NFYB	NFY{A,B,C}	1.51175	chr16:30077100..30077149,+	ALDOA
NFYB	NFY{A,B,C}	1.53415	chr1:27248203..27248288,+	NUDC
NFYB	NFY{A,B,C}	1.54118	chr3:49449350..49449464,-	RHOA
NFYB	NFY{A,B,C}	1.5565	chr10:104474128..104474209,-	ARL3
NFYB	NFY{A,B,C}	1.57219	chr12:109125285..109125315,-	CORO1C
NFYB	NFY{A,B,C}	1.59524	chr5:177631523..177631541,+	HNRNPAB
NFYB	NFY{A,B,C}	1.59841	chr17:66508537..66508650,+	PRKAR1A
NFYB	NFY{A,B,C}	1.61269	chr17:40761660..40761748,+	TUBG1
NFYB	NFY{A,B,C}	1.63862	chr19:17420340..17420383,+	DDA1
NFYB	NFY{A,B,C}	1.63966	chr5:179125922..179126038,+	CANX
NFYB	NFY{A,B,C}	1.66983	chr6:31371337..31371392,+	MICA
NFYB	NFY{A,B,C}	1.68967	chr12:105724613..105724666,+	C12orf75
NFYB	NFY{A,B,C}	1.72581	chr2:9771092..9771153,-	YWHAQ
NFYB	NFY{A,B,C}	1.77813	chr20:43150601..43150751,-	SERINC3
NFYB	NFY{A,B,C}	1.87753	chr15:44038609..44038643,+	PDIA3
NFYB	NFY{A,B,C}	1.90971	chr20:43514320..43514425,+	YWHAB
NFYB	NFY{A,B,C}	1.96332	chr19:13049413..13049432,+	CALR
NFYC	NFY{A,B,C}	1.50409	chr7:148725544..148725630,-	PDIA4
NFYC	NFY{A,B,C}	1.51175	chr16:30077100..30077149,+	ALDOA
NFYC	NFY{A,B,C}	1.53415	chr1:27248203..27248288,+	NUDC
NFYC	NFY{A,B,C}	1.54118	chr3:49449350..49449464,-	RHOA
NFYC	NFY{A,B,C}	1.5565	chr10:104474128..104474209,-	ARL3
NFYC	NFY{A,B,C}	1.57219	chr12:109125285..109125315,-	CORO1C
NFYC	NFY{A,B,C}	1.59524	chr5:177631523..177631541,+	HNRNPAB
NFYC	NFY{A,B,C}	1.59841	chr17:66508537..66508650,+	PRKAR1A
NFYC	NFY{A,B,C}	1.61269	chr17:40761660..40761748,+	TUBG1
NFYC	NFY{A,B,C}	1.63862	chr19:17420340..17420383,+	DDA1
NFYC	NFY{A,B,C}	1.63966	chr5:179125922..179126038,+	CANX
NFYC	NFY{A,B,C}	1.66983	chr6:31371337..31371392,+	MICA
NFYC	NFY{A,B,C}	1.68967	chr12:105724613..105724666,+	C12orf75
NFYC	NFY{A,B,C}	1.72581	chr2:9771092..9771153,-	YWHAQ
NFYC	NFY{A,B,C}	1.77813	chr20:43150601..43150751,-	SERINC3
NFYC	NFY{A,B,C}	1.87753	chr15:44038609..44038643,+	PDIA3
NFYC	NFY{A,B,C}	1.90971	chr20:43514320..43514425,+	YWHAB
NFYC	NFY{A,B,C}	1.96332	chr19:13049413..13049432,+	CALR
NKX3-1	NKX3-1	1.5132	chr21:27462289..27462323,-	APP
NKX3-1	NKX3-1	1.51583	chr6:33282024..33282046,-	TAPBP
NKX3-1	NKX3-1	1.54738	chr14:92413764..92413794,-	FBLN5
NKX3-1	NKX3-1	1.5629	chr14:94492674..94492733,+	OTUB2
NKX3-1	NKX3-1	1.63712	chr4:74608512..74608561,+	IL8
NKX3-1	NKX3-1	1.6823	chr4:74608426..74608479,+	IL8
NKX3-1	NKX3-1	1.75663	chr1:55181510..55181564,+	TTC4
NKX3-1	NKX3-1	1.82023	chr17:46655704..46655718,-	HOXB4
NKX3-1	NKX3-1	1.82201	chr5:111092873..111092898,-	C5orf13
NKX3-1	NKX3-1	1.84261	chr15:48937884..48937933,-	FBN1
NKX3-1	NKX3-1	1.90819	chr10:17275575..17275660,+	VIM
NKX3-1	NKX3-1	1.9335	chr11:33758004..33758013,-	CD59
NKX3-1	NKX3-1	2.01193	chr15:43809797..43809860,+	MAP1A
NKX3-1	NKX3-1	2.04545	chr1:221915418..221915439,-	DUSP10
NKX3-1	NKX3-1	2.12365	chr8:49833948..49833973,-	SNAI2
NKX3-1	NKX3-1	2.12944	chr4:74608628..74608700,+	IL8
NKX3-1	NKX3-1	2.14159	chr6:136173008..136173013,+	PDE7B
NKX3-1	NKX3-1	2.18683	chr4:74608336..74608386,+	IL8
NKX3-1	NKX3-1	2.19365	chr2:69240469..69240508,+	ANTXR1
NKX3-1	NKX3-1	2.20366	chr10:24755416..24755470,+	KIAA1217
NKX3-1	NKX3-1	2.20767	chr8:49833978..49833996,-	SNAI2
NKX3-1	NKX3-1	2.49972	chr6:33281996..33282019,-	TAPBP
NKX3-1	NKX3-1	2.57998	chr14:92413748..92413762,-	FBLN5
NKX3-1	NKX3-1	2.59504	chr16:69796212..69796275,+	WWP2
NKX3-1	NKX3-1	2.69816	chr15:48937853..48937881,-	FBN1
NKX3-1	NKX3-1	3.04175	chr5:153418407..153418503,-	FAM114A2
RELA	NFKB1_REL_RELA	1.50224	chr4:148538517..148538592,+	TMEM184C
RELA	NFKB1_REL_RELA	1.51491	chr1:201798277..201798339,+	IPO9
RELA	NFKB1_REL_RELA	1.51819	chr15:56207566..56207594,-	NEDD4
RELA	NFKB1_REL_RELA	1.52041	chr9:133454943..133455020,+	FUBP3
RELA	NFKB1_REL_RELA	1.53111	chr7:18548924..18548947,+	HDAC9
RELA	NFKB1_REL_RELA	1.53737	chr10:104155455..104155479,+	NFKB2
RELA	NFKB1_REL_RELA	1.54335	chr14:103589789..103589804,+	TNFAIP2
RELA	NFKB1_REL_RELA	1.54485	chr18:12884150..12884250,-	PTPN2
RELA	NFKB1_REL_RELA	1.55136	chrX:37706772..37706805,-	DYNLT3
RELA	NFKB1_REL_RELA	1.55315	chr19:1383877..1383888,+	NDUFS7
RELA	NFKB1_REL_RELA	1.56338	chr16:3115418..3115429,+	IL32
RELA	NFKB1_REL_RELA	1.5635	chr11:62494623..62494700,-	HNRNPUL2
RELA	NFKB1_REL_RELA	1.57013	chr1:151319710..151319774,-	RFX5
RELA	NFKB1_REL_RELA	1.57226	chr8:101964265..101964297,-	YWHAZ
RELA	NFKB1_REL_RELA	1.59733	chr11:10476928..10476969,+	AMPD3
RELA	NFKB1_REL_RELA	1.5974	chr15:85144229..85144273,+	ZSCAN2
RELA	NFKB1_REL_RELA	1.59829	chr16:50775971..50776014,+	CYLD
RELA	NFKB1_REL_RELA	1.59952	chr8:134203273..134203289,+	WISP1
RELA	NFKB1_REL_RELA	1.61769	chr11:18287801..18287818,+	SAA1
RELA	NFKB1_REL_RELA	1.6246	chr16:28223166..28223223,-	XPO6
RELA	NFKB1_REL_RELA	1.62614	chr6:106534192..106534224,+	PRDM1
RELA	NFKB1_REL_RELA	1.62616	chr11:102188181..102188222,+	BIRC3
RELA	NFKB1_REL_RELA	1.62954	chr20:61436146..61436197,+	OGFR
RELA	NFKB1_REL_RELA	1.64561	chr10:30723105..30723122,+	MAP3K8
RELA	NFKB1_REL_RELA	1.64734	chr11:46299539..46299620,+	CREB3L1
RELA	NFKB1_REL_RELA	1.6532	chr5:54830808..54830868,-	PPAP2A
RELA	NFKB1_REL_RELA	1.6567	chr17:61776662..61776738,-	LIMD2
RELA	NFKB1_REL_RELA	1.66084	chr11:109963515..109963534,+	ZC3H12C
RELA	NFKB1_REL_RELA	1.66225	chr2:136743074..136743116,-	DARS
RELA	NFKB1_REL_RELA	1.66682	chr1:27114016..27114072,+	PIGV
RELA	NFKB1_REL_RELA	1.6721	chr4:140222640..140222696,+	NAA15
RELA	NFKB1_REL_RELA	1.6832	chr4:74964904..74964919,-	CXCL2
RELA	NFKB1_REL_RELA	1.69624	chr3:48514483..48514523,-	SHISA5
RELA	NFKB1_REL_RELA	1.70263	chr5:146833451..146833484,-	DPYSL3
RELA	NFKB1_REL_RELA	1.70541	chr11:10476851..10476862,+	AMPD3
RELA	NFKB1_REL_RELA	1.71597	chr1:110453462..110453478,+	CSF1
RELA	NFKB1_REL_RELA	1.72298	chr2:153573965..153573982,-	PRPF40A
RELA	NFKB1_REL_RELA	1.7538	chr19:10426413..10426456,-	FDX1L
RELA	NFKB1_REL_RELA	1.75658	chr17:61819121..61819219,-	STRADA
RELA	NFKB1_REL_RELA	1.76359	chr7:100273736..100273769,+	GNB2
RELA	NFKB1_REL_RELA	1.76576	chr19:50143268..50143279,-	RRAS
RELA	NFKB1_REL_RELA	1.76606	chr5:133984462..133984513,+	SEC24A
RELA	NFKB1_REL_RELA	1.76838	chr8:90769801..90769825,+	RIPK2
RELA	NFKB1_REL_RELA	1.77441	chr1:182992639..182992662,+	LAMC1
RELA	NFKB1_REL_RELA	1.77463	chr5:96143602..96143655,-	ERAP1
RELA	NFKB1_REL_RELA	1.78169	chr11:128392273..128392308,-	ETS1
RELA	NFKB1_REL_RELA	1.78538	chr1:245133673..245133720,+	EFCAB2
[truncated: 393 more rows]

## Sheet: Kmeans.Centers
Clusters	Aortic_smooth_muscle_cell_response_to_IL1b_00hr00min	Aortic_smooth_muscle_cell_response_to_IL1b_00hr15min	Aortic_smooth_muscle_cell_response_to_IL1b_00hr30min	Aortic_smooth_muscle_cell_response_to_IL1b_00hr45min	Aortic_smooth_muscle_cell_response_to_IL1b_01hr	Aortic_smooth_muscle_cell_response_to_IL1b_02hr	Aortic_smooth_muscle_cell_response_to_IL1b_03hr	Aortic_smooth_muscle_cell_response_to_IL1b_04hr	Aortic_smooth_muscle_cell_response_to_IL1b_05hr	Aortic_smooth_muscle_cell_response_to_IL1b_06hr
1	0.259915	0.223088	0.313461	0.359549	0.297444	0.522642	0.734569	0.653835	0.898426	0.78776
2	0.577283	0.830064	0.696904	0.583101	0.450748	0.410123	0.386209	0.355123	0.488923	0.425119
3	0.293444	0.263397	0.431054	0.413982	0.728559	0.517198	0.776309	0.156799	0.628933	0.430517
4	0.586935	0.197809	0.253009	0.611476	0.704443	0.777919	0.227337	0.455073	0.383149	0.359269
5	0.379007	0.0978923	0.221356	0.506968	0.668135	0.729132	0.646069	0.845241	0.592406	0.584268

## Sheet: Kmeans.Clusters
Motif	Cluster
UFEwm	2
SP1	4
NFKB1_REL_RELA	5
IRF1,2	1
TFAP2B	4
NRF1	5
ELK1,4_GABP{A,B1}	5
ZNF143	5
NFY{A,B,C}	4
MYFfamily	5
XCPE1{core}	4
TBP	5
FOXP1	4
POU3F1..4	2
EGR1..3	4
MZF1	4
NKX3-1	1
ZFP161	5
GTF2I	3
ELF1,2,4	5
MAZ	5
HOXA9_MEIS1	2
TAL1_TCF{3,4,12}	1
SPI1	1
HIC1	4
TFDP1	5
FOS_FOS{B,L1}_JUN{B,D}	5
VSX1,2	5
BPTF	1
ETS1,2	5
PRRX1,2	5
PAX5	5
YY1	5
PATZ1	4
POU5F1	2
GFI1B	2
TFAP2{A,C}	4
ZNF148	3
SRF	2
STAT2,4,6	5
NHLH1,2	5
POU1F1	2
POU6F1	1
ZNF384	5
PITX1..3	2
MTE{core}	5
FOX{D1,D2}	2
ONECUT1,2	1
POU2F1..3	4
KLF4	1
PAX2	1
MED-1{core}	5
STAT5{A,B}	2
NR6A1	2
IRF7	5
REST	1
MYB	3
ZNF238	1
FOXN1	5
ADNP_IRX_SIX_ZHX	4
TLX1..3_NFIC{dimer}	4
ATF5_CREB3	5
RXR{A,B,G}	2
SREBF1,2	5
RXRA_VDR{dimer}	2
RREB1	4
DBP	2
NFE2	5
GATA4	3
CUX2	4
PRDM1	5
RUNX1..3	1
HOX{A6,A7,B6,B7}	2
HIF1A	5
TEF	2
NR1H4	3
TGIF1	5
EVI1	2
FOX{F1,F2,J1}	2
FOXA2	5
CDX1,2,4	1
RORA	1
MAFB	5
LEF1_TCF7_TCF7L1,2	2
RFX1	5
CREB1	5
ALX4	3
NR5A1,2	2
TFCP2	5
ZIC1..3	3
FOX{I1,J2}	5
HNF1A	1
ALX1	3
CRX	2
NFIL3	1
BREu{core}	5
MYOD1	1
GCM1,2	3
SMAD1..7,9	1
ZBTB16	2
HLF	1
MTF1	4
MYBL2	1
NFATC1..3	5
PAX8	3
ATF4	5
FOXQ1	2
FOXM1	3
ARNT_ARNT2_BHLHB2_MAX_MYC_USF1	4
JUN	5
BACH2	1
DMAP1_NCOR{1,2}_SMARC	5
TOPORS	3
T	3
HNF4A_NR2F1,2	4
RBPJ	5
GFI1	5
HBP1_HMGB_SSRP1_UBTF	5
FOSL2	4
HMGA1,2	5
NFE2L1	1
PDX1	3
ZNF423	1
NKX2-3_NKX2-5	2
TEAD1	4
MEF2{A,B,C,D}	5
HES1	5
NKX3-2	3
ARID5B	2
HOX{A5,B5}	4
CDC5L	2
EN1,2	1
HMX1	3
PAX6	4
SNAI1..3	3
ZEB1	2
FOXD3	2
NR3C1	1
SPIB	4
TFAP4	4
PAX1,9	3
EP300	4
HAND1,2	2
GATA6	5
E2F1..5	3
IKZF2	1
EBF1	4
AIRE	2
NKX6-1,2	2
bHLH_family	4
OCT4_SOX2{dimer}	2
AR	3
NKX2-2,8	1
NANOG{mouse}	2
NFE2L2	1
PAX3,7	2
STAT1,3	1
GATA1..3	2
FOXO1,3,4	5
MSX1,2	1
TP53	3
ZBTB6	2
FOXP3	4
GTF2A1,2	3
SOX2	4
SOX17	5
RXR{A,B,G}_{NR1H2,PPAR}dimers	5
FOXL1	5
ATF2	5
LMO2	4
SOX{8,9,10}	2
CEBPA,B_DDIT3	5
ESR1	5
HOX{A4,D4}	4
GZF1	4
LHX3,4	2
ATF6	3
IKZF1	4
NKX2-1,4	5
