# Supplementary material for: Promoter Usage and Dynamics in Vascular Smooth Muscle Cells Exposed to Fibroblast Growth Factor-2 or Interleukin-1β
Source: Sci Rep. 2018 Sep 3;8:13164. doi: 10.1038/s41598-018-30702-4 (PMC6120868; doi:10.1038/s41598-018-30702-4)
Supplement: Supplementary file 6 — Suppl Table 4-SMC_sample_list [file 41598_2018_30702_MOESM6_ESM.xlsx]

## Sheet: Sheet1
Sample name	Mapped tags
Aortic_smooth_muscle_cell_response_to_FGF2_00hr00min_biol_rep1	1598086
Aortic_smooth_muscle_cell_response_to_FGF2_00hr00min_biol_rep2	1627338
Aortic_smooth_muscle_cell_response_to_FGF2_00hr15min_biol_rep1	2283536
Aortic_smooth_muscle_cell_response_to_FGF2_00hr15min_biol_rep2	704970
Aortic_smooth_muscle_cell_response_to_FGF2_00hr15min_biol_rep3	1008242
Aortic_smooth_muscle_cell_response_to_FGF2_00hr30min_biol_rep1	1877843
Aortic_smooth_muscle_cell_response_to_FGF2_00hr30min_biol_rep2	1408864
Aortic_smooth_muscle_cell_response_to_FGF2_00hr30min_biol_rep3	1485040
Aortic_smooth_muscle_cell_response_to_FGF2_00hr45min_biol_rep1	1787336
Aortic_smooth_muscle_cell_response_to_FGF2_00hr45min_biol_rep2	933280
Aortic_smooth_muscle_cell_response_to_FGF2_00hr45min_biol_rep3	667407
Aortic_smooth_muscle_cell_response_to_FGF2_01hr_biol_rep1	3866987
Aortic_smooth_muscle_cell_response_to_FGF2_01hr_biol_rep3	4097272
Aortic_smooth_muscle_cell_response_to_FGF2_02hr_biol_rep1	1226184
Aortic_smooth_muscle_cell_response_to_FGF2_02hr_biol_rep2	3403511
Aortic_smooth_muscle_cell_response_to_FGF2_02hr_biol_rep3	2428931
Aortic_smooth_muscle_cell_response_to_FGF2_03hr_biol_rep1	699313
Aortic_smooth_muscle_cell_response_to_FGF2_03hr_biol_rep2	3613899
Aortic_smooth_muscle_cell_response_to_FGF2_03hr_biol_rep3	584864
Aortic_smooth_muscle_cell_response_to_FGF2_05hr_biol_rep1	1452154
Aortic_smooth_muscle_cell_response_to_FGF2_05hr_biol_rep2	1733201
Aortic_smooth_muscle_cell_response_to_FGF2_05hr_biol_rep3	717781
Aortic_smooth_muscle_cell_response_to_FGF2_06hr_biol_rep1	1165959
Aortic_smooth_muscle_cell_response_to_FGF2_06hr_biol_rep2	2860350
Aortic_smooth_muscle_cell_response_to_FGF2_06hr_biol_rep3	2250437
Aortic_smooth_muscle_cell_response_to_IL1b_00hr00min_biol_rep1	1411021
Aortic_smooth_muscle_cell_response_to_IL1b_00hr00min_biol_rep2	1968034
Aortic_smooth_muscle_cell_response_to_IL1b_00hr00min_biol_rep3	874880
Aortic_smooth_muscle_cell_response_to_IL1b_00hr15min_biol_rep1	1055037
Aortic_smooth_muscle_cell_response_to_IL1b_00hr15min_biol_rep2	2062308
Aortic_smooth_muscle_cell_response_to_IL1b_00hr15min_biol_rep3	858082
Aortic_smooth_muscle_cell_response_to_IL1b_00hr30min_biol_rep1	1421207
Aortic_smooth_muscle_cell_response_to_IL1b_00hr30min_biol_rep2	3469823
Aortic_smooth_muscle_cell_response_to_IL1b_00hr30min_biol_rep3	941958
Aortic_smooth_muscle_cell_response_to_IL1b_00hr45min_biol_rep1	1489374
Aortic_smooth_muscle_cell_response_to_IL1b_00hr45min_biol_rep2	2963301
Aortic_smooth_muscle_cell_response_to_IL1b_00hr45min_biol_rep3	2034140
Aortic_smooth_muscle_cell_response_to_IL1b_01hr_biol_rep1	728220
Aortic_smooth_muscle_cell_response_to_IL1b_01hr_biol_rep2	3511215
Aortic_smooth_muscle_cell_response_to_IL1b_02hr_biol_rep2	2863985
Aortic_smooth_muscle_cell_response_to_IL1b_02hr_biol_rep3	1075178
Aortic_smooth_muscle_cell_response_to_IL1b_03hr_biol_rep1	930897
Aortic_smooth_muscle_cell_response_to_IL1b_03hr_biol_rep2	2877817
Aortic_smooth_muscle_cell_response_to_IL1b_04hr_biol_rep1	2809730
Aortic_smooth_muscle_cell_response_to_IL1b_04hr_biol_rep2	3299731
Aortic_smooth_muscle_cell_response_to_IL1b_04hr_biol_rep3	2072536
Aortic_smooth_muscle_cell_response_to_IL1b_05hr_biol_rep1	1560478
Aortic_smooth_muscle_cell_response_to_IL1b_05hr_biol_rep2	2944926
Aortic_smooth_muscle_cell_response_to_IL1b_06hr_biol_rep1	1187394
Aortic_smooth_muscle_cell_response_to_IL1b_06hr_biol_rep2	2441871
Aortic_smooth_muscle_cell_response_to_IL1b_06hr_biol_rep3	1760653
